# Supplementary material for: Pan-Proteomic Analysis and Elucidation of Protein Abundance among the Closely Related Brucella Species, Brucella abortus and Brucella melitensis
Source: Biomolecules. 2020 May 30;10(6):836. doi: 10.3390/biom10060836 (PMC7355635; doi:10.3390/biom10060836)
Supplement: Supplementary file 1 [file biomolecules-10-00836-s001.zip]

Archive with 3 entries (3 files):
- Suplimentary table 1.xlsx
- Suplimentary table 2.xlsx
- Suplimentary table 3.xlsx
