# Supplementary material for: Pan-Proteomic Analysis and Elucidation of Protein Abundance among the Closely Related Brucella Species, Brucella abortus and Brucella melitensis
Source: Biomolecules. 2020 May 30;10(6):836. doi: 10.3390/biom10060836 (PMC7355635; doi:10.3390/biom10060836)
Supplement: Supplementary file 1 [file biomolecules-10-00836-s001.zip › Suplimentary table 1.xlsx]

## Sheet: Proteins identified
Supplementary table 1: List of identified proteins-S.No-number assigned alphabeticcaly to entry; Entry refers to the accession number at Uniprot database; Entry and Acc. No. respectively refers to entry name and accession number of Uniprot database; Gene names (ORF) and proteins names as derived from Uniprot datbase; Label free quantification is the output of Perseus software: t-test difference c…
S.No.	Entry	Acc. No.	Gene names	Protein	Organism	Organism ID	UniProt status		Stastical analysis						Majority Protein IDs	Gene Ontology (GO)											Cluster of Ontologies (COG)	eggNOG analysis
									I	II	III	IV	V	VI		Classification				Gene ontology IDs	GO Name			GO Slim			eggNOG	Major KEGG pathway-first hit
							Protein existence	Status	B. abortus 544 vs B. melitensis 16M (A vs M)	B. abortus 09R vs B. melitensis 09R (A2 vs M2)	B. abortus 544 vs B. melitensis 09R (A vs M2)	B. abortus 09R vs B. melitensis 16M (A2 vs M)	B. abortus 09R vs B. abortus 544 (A2 vs A)	B melitensis 09R vs B. melitensis 16M(M2 vs M)		Gene ontology (GO)	Biological process (BP)	Molecular Function (MF)	Cellular componen (CC)		GOBP	GOMF	GOCC	GOBP slim name	GOCC slim name	KEGG name		Pathway	SeqCount	Frequency
I. Cellular processes and signaling
D. Cell cycle control, cell division, chromosome partitioning
299	Q2YLZ1	Q2YLZ1_BRUA2	ftsZ, BAB1_1444	Cell division protein FtsZ	Brucella abortus (strain 2308)	359391	Inferred from homology	unreviewed	2.15431	1.32425	0.698902	2.77966	-0.625352	-1.45541	Q2YLZ1;D0B8K2	cell division site [GO:0032153]; cytoplasm [GO:0005737]; protein complex [GO:0043234]; GTP binding [GO:0005525]; GTPase activity [GO:0003924]; barrier septum assembly [GO:0000917]; FtsZ-dependent cytokinesis [GO:0043093]; protein polymerization [GO:0051258]	barrier septum assembly [GO:0000917]; FtsZ-dependent cytokinesis [GO:0043093]; protein polymerization [GO:0051258]	GTPase activity [GO:0003924]; GTP binding [GO:0005525]	cell division site [GO:0032153]; cytoplasm [GO:0005737]; protein complex [GO:0043234]	GO:0043093; GO:0005525; GO:0003924; GO:0000917; GO:0032153; GO:0005737; GO:0043234; GO:0051258	asexual reproduction;barrier septum formation;cellular component assembly;cellular component assembly at cellular level;cellular component organization;cellular component organization at cellular level;cellular component organization or biogenesis;cellular component organization or biogenesis at cellular level;cellular macromolecular complex assembly;cellular macromolecular complex subunit organi…	binding;catalytic activity;GTP binding;GTPase activity;guanyl nucleotide binding;guanyl ribonucleotide binding;hydrolase activity;hydrolase activity, acting on acid anhydrides;hydrolase activity, acting on acid anhydrides, in phosphorus-containing anhydrides;nucleoside-triphosphatase activity;nucleotide binding;purine nucleotide binding;purine ribonucleoside triphosphate binding;purine ribonucleo…	cell division site;cell part;cytoplasm;intracellular part;macromolecular complex;protein complex	cellular component assembly;cellular component organization;cellular macromolecular complex assembly;cellular process;cytokinesis;macromolecular complex assembly;protein complex assembly;protein polymerization;reproduction	cell division site;cell part;cytoplasm;macromolecular complex;protein complex		COG0206	Cell cycle - Caulobacter (04112)	1233	58.1%
M. Cell wall/membrane/envelope biogenesis
4	D0B248	D0B248_BRUME	BAWG_0878	LipA family protein	Brucella melitensis biotype 1 (strain 16M / ATCC 23456 / NCTC 10094)	224914		UniParc/deleted	-6.19129	-1.87115	-4.80969	-3.25275	-2.93854	1.3816	D0B248;Q2YMU9												COG4520
8	D0B2D1	D0B2D1_BRUME	BAWG_0961	Outer-membrane immunogenic protein	Brucella melitensis biotype 1 (strain 16M / ATCC 23456 / NCTC 10094)	224914		UniParc/deleted	0.556309	0.109125	0.766163	-0.100729	0.657039	0.209854	D0B2D1	cell outer membrane [GO:0009279]; integral component of membrane [GO:0016021]			cell outer membrane [GO:0009279]; integral component of membrane [GO:0016021]	GO:0009279; GO:0016021			cell outer membrane;cell part;external encapsulating structure part;integral to membrane;intrinsic to membrane;membrane;membrane part;outer membrane		cell part;membrane		COG3637
17	D0B322	D0B322_BRUME	BAWG_1202	Outer membrane protein 25b	Brucella melitensis biotype 1 (strain 16M / ATCC 23456 / NCTC 10094)	224914		UniParc/deleted	10.0609	8.02195	10.0233	8.05958	2.00135	-0.0376291	D0B322;Q8YEP8;Q2YNY4	integral component of membrane [GO:0016021]; outer membrane [GO:0019867]			integral component of membrane [GO:0016021]; outer membrane [GO:0019867]	GO:0016021; GO:0019867			cell outer membrane;cell part;external encapsulating structure part;integral to membrane;intrinsic to membrane;membrane;membrane part;outer membrane		cell part;membrane		COG3637
41	D0B430	D0B430_BRUME	BAWG_0262	Cell wall hydrolase SleB	Brucella melitensis biotype 1 (strain 16M / ATCC 23456 / NCTC 10094)	224914		UniParc/deleted	3.91353	0	0	3.91353	0	-3.91353	D0B430	hydrolase activity [GO:0016787]		hydrolase activity [GO:0016787]		GO:0016787		catalytic activity;hydrolase activity					COG3773
68	D0B6M1	D0B6M1_BRUME	BAWG_1742	Outer membrane protein 31	Brucella melitensis biotype 1 (strain 16M / ATCC 23456 / NCTC 10094)	224914		UniParc/deleted	5.74831	6.36378	7.62754	4.48455	1.26376	1.87923	D0B6M1	integral component of membrane [GO:0016021]			integral component of membrane [GO:0016021]	GO:0016021			cell outer membrane;cell part;external encapsulating structure part;integral to membrane;intrinsic to membrane;membrane;membrane part;outer membrane		cell part;membrane		COG3637
74	D0B718	D0B718_BRUME	glmU, BAWG_1889	Bifunctional protein GlmU	Brucella melitensis biotype 1 (strain 16M / ATCC 23456 / NCTC 10094)	224914		UniParc/deleted	0.747333	3.13859	1.86339	2.02253	-1.27519	1.11606	D0B718;Q2YKK2	cytoplasm [GO:0005737]; glucosamine-1-phosphate N-acetyltransferase activity [GO:0019134]; magnesium ion binding [GO:0000287]; UDP-N-acetylglucosamine diphosphorylase activity [GO:0003977]; cell morphogenesis [GO:0000902]; cell wall organization [GO:0071555]; lipid A biosynthetic process [GO:0009245]; lipopolysaccharide biosynthetic process [GO:0009103]; peptidoglycan biosynthetic process [GO:000…	cell morphogenesis [GO:0000902]; cell wall organization [GO:0071555]; lipid A biosynthetic process [GO:0009245]; lipopolysaccharide biosynthetic process [GO:0009103]; peptidoglycan biosynthetic process [GO:0009252]; regulation of cell shape [GO:0008360]; UDP-N-acetylglucosamine biosynthetic process [GO:0006048]	glucosamine-1-phosphate N-acetyltransferase activity [GO:0019134]; magnesium ion binding [GO:0000287]; UDP-N-acetylglucosamine diphosphorylase activity [GO:0003977]	cytoplasm [GO:0005737]	GO:0006048; GO:0003977; GO:0000902; GO:0071555; GO:0005737; GO:0019134; GO:0009245; GO:0009103; GO:0000287; GO:0009252; GO:0008360	alcohol biosynthetic process;alcohol metabolic process;amine metabolic process;amino sugar biosynthetic process;amino sugar metabolic process;aminoglycan biosynthetic process;aminoglycan metabolic process;anatomical structure morphogenesis;biological regulation;biosynthetic process;carbohydrate biosynthetic process;carbohydrate metabolic process;cell morphogenesis;cell wall macromolecule biosynth…	acetyltransferase activity;binding;catalytic activity;cation binding;glucosamine-1-phosphate N-acetyltransferase activity;ion binding;magnesium ion binding;metal ion binding;N-acetyltransferase activity;N-acyltransferase activity;nucleotidyltransferase activity;transferase activity;transferase activity, transferring acyl groups;transferase activity, transferring acyl groups other than amino-acyl …	cell part;cytoplasm;intracellular part	alcohol metabolic process;amine metabolic process;anatomical structure morphogenesis;biological regulation;biosynthetic process;carbohydrate metabolic process;cell morphogenesis;cell wall organization;cell wall organization or biogenesis;cellular cell wall organization or biogenesis;cellular component morphogenesis;cellular component organization;cellular lipid metabolic process;cellular metaboli…	cell part;cytoplasm		COG1207	Biosynthesis of secondary metabolites (01110)	899	63.3%
93	D0B883	D0B883_BRUME	BAWG_2304	Murein endopeptidase	Brucella melitensis biotype 1 (strain 16M / ATCC 23456 / NCTC 10094)	224914		UniParc/deleted	0	-1.47395	2.60625	-4.08019	4.08019	2.60625	D0B883;Q2YJP1	outer membrane-bounded periplasmic space [GO:0030288]; serine-type endopeptidase activity [GO:0004252]		serine-type endopeptidase activity [GO:0004252]	outer membrane-bounded periplasmic space [GO:0030288]	GO:0030288; GO:0004252		catalytic activity;endopeptidase activity;hydrolase activity;peptidase activity;peptidase activity, acting on L-amino acid peptides;serine hydrolase activity;serine-type endopeptidase activity;serine-type peptidase activity	cell part;external encapsulating structure part;outer membrane-bounded periplasmic space;periplasmic space		cell part;periplasmic space		COG3770
99	D0B8J1	D0B8J1_BRUME	murE, BAWG_2549	UDP-N-acetylmuramoyl-L-alanyl-D-glutamate--2,6-diaminopimelate ligase (EC 6.3.2.13) (Meso-A2pm-adding enzyme) (Meso-diaminopimelate-adding enzyme) (UDP-MurNAc-L-Ala-D-Glu:meso-diaminopimelate ligase) (UDP-MurNAc-tripeptide synthetase) (UDP-N-acetylmuramyl-tripeptide synthetase)	Brucella melitensis biotype 1 (strain 16M / ATCC 23456 / NCTC 10094)	224914		UniParc/deleted	3.35784	4.85132	4.4517	3.75747	-0.399628	1.09385	D0B8J1;Q2YM66	cytoplasm [GO:0005737]; ATP binding [GO:0005524]; magnesium ion binding [GO:0000287]; UDP-N-acetylmuramoylalanyl-D-glutamate-2,6-diaminopimelate ligase activity [GO:0008765]; cell cycle [GO:0007049]; cell division [GO:0051301]; cell wall organization [GO:0071555]; peptidoglycan biosynthetic process [GO:0009252]; regulation of cell shape [GO:0008360]	cell cycle [GO:0007049]; cell division [GO:0051301]; cell wall organization [GO:0071555]; peptidoglycan biosynthetic process [GO:0009252]; regulation of cell shape [GO:0008360]	ATP binding [GO:0005524]; magnesium ion binding [GO:0000287]; UDP-N-acetylmuramoylalanyl-D-glutamate-2,6-diaminopimelate ligase activity [GO:0008765]	cytoplasm [GO:0005737]	GO:0005524; GO:0008765; GO:0007049; GO:0051301; GO:0071555; GO:0005737; GO:0000287; GO:0009252; GO:0008360	amine metabolic process;aminoglycan biosynthetic process;aminoglycan metabolic process;biological regulation;biosynthetic process;carbohydrate biosynthetic process;carbohydrate metabolic process;cell cycle;cell division;cell wall macromolecule biosynthetic process;cell wall macromolecule metabolic process;cell wall organization;cell wall organization or biogenesis;cellular biosynthetic process;ce…	acid-amino acid ligase activity;adenyl nucleotide binding;adenyl ribonucleotide binding;ATP binding;binding;catalytic activity;ligase activity;ligase activity, forming carbon-nitrogen bonds;nucleotide binding;purine nucleotide binding;purine ribonucleoside triphosphate binding;purine ribonucleotide binding;ribonucleotide binding;UDP-N-acetylmuramoylalanyl-D-glutamate-2,6-diaminopimelate ligase ac…	cell part;cytoplasm;intracellular part	amine metabolic process;biological regulation;biosynthetic process;carbohydrate metabolic process;cell cycle;cell division;cell wall organization;cell wall organization or biogenesis;cellular cell wall organization or biogenesis;cellular metabolic process;cellular process;macromolecule metabolic process;metabolic process;nitrogen compound metabolic process;polysaccharide metabolic process;primary…	cell part;cytoplasm		COG0769	Peptidoglycan biosynthesis (00550)	1104	44.9%
110	D0B950	D0B950_BRUME	BAWG_2758	Bacterial outer membrane protein	Brucella melitensis biotype 1 (strain 16M / ATCC 23456 / NCTC 10094)	224914		UniParc/deleted	5.47508	6.13714	6.13714	5.47508	0	0.662058	D0B950	cell outer membrane [GO:0009279]; integral component of membrane [GO:0016021]			cell outer membrane [GO:0009279]; integral component of membrane [GO:0016021]	GO:0009279; GO:0016021			cell outer membrane;cell part;external encapsulating structure part;integral to membrane;intrinsic to membrane;membrane;membrane part;outer membrane		cell part;membrane		COG2885
122	D0B9X2	D0B9X2_BRUME	BAWG_2897	Lytic murein transglycosylase	Brucella melitensis biotype 1 (strain 16M / ATCC 23456 / NCTC 10094)	224914		UniParc/deleted	3.71534	1.26311	4.1727	0.805748	2.90959	0.457366	D0B9X2												COG2951
162	Q2YJ13	Q2YJ13_BRUA2	nagB, BAB2_0323	Sugar isomerase (SIS) (EC 3.5.99.6)	Brucella abortus (strain 2308)	359391	Predicted	unreviewed	2.48397	-2.95424	1.79667	-2.26693	4.7509	-0.687306	Q2YJ13;D0B7V8	carbohydrate binding [GO:0030246]; glucosamine-6-phosphate deaminase activity [GO:0004342]; hydrolase activity [GO:0016787]; carbohydrate metabolic process [GO:0005975]	carbohydrate metabolic process [GO:0005975]	carbohydrate binding [GO:0030246]; glucosamine-6-phosphate deaminase activity [GO:0004342]; hydrolase activity [GO:0016787]		GO:0030246; GO:0005975; GO:0004342; GO:0016787	carbohydrate metabolic process;metabolic process;primary metabolic process	binding;carbohydrate binding;catalytic activity;isomerase activity		carbohydrate metabolic process;metabolic process;primary metabolic process			COG2222	Biosynthesis of secondary metabolites (01110)	163	25.5%
175	Q2YJ83	YP57_BRUA2	BAB2_0057	Type IV secretion system putative outer membrane lipoprotein BAB2_0057	Brucella abortus (strain 2308)	359391	Inferred from homology	reviewed	0	-0.670903	5.79819	-6.46909	6.46909	5.79819	Q2YJ83;D0B5R0	cell outer membrane [GO:0009279]; pathogenesis [GO:0009405]	pathogenesis [GO:0009405]		cell outer membrane [GO:0009279]	GO:0009279; GO:0009405							COG2885
214	Q2YKK1	Q2YKK1_BRUA2	glmS, BAB2_0658	Glutamine--fructose-6-phosphate aminotransferase [isomerizing] (EC 2.6.1.16) (D-fructose-6-phosphate amidotransferase) (GFAT) (Glucosamine-6-phosphate synthase) (Hexosephosphate aminotransferase) (L-glutamine--D-fructose-6-phosphate amidotransferase)	Brucella abortus (strain 2308)	359391	Inferred from homology	unreviewed	0.974075	-0.14833	-1.32705	2.15279	-1.17872	-2.30112	Q2YKK1;D0B717	cytoplasm [GO:0005737]; carbohydrate binding [GO:0030246]; glutamine-fructose-6-phosphate transaminase (isomerizing) activity [GO:0004360]; isomerase activity [GO:0016853]; carbohydrate derivative biosynthetic process [GO:1901137]; carbohydrate metabolic process [GO:0005975]; glutamine metabolic process [GO:0006541]	carbohydrate derivative biosynthetic process [GO:1901137]; carbohydrate metabolic process [GO:0005975]; glutamine metabolic process [GO:0006541]	carbohydrate binding [GO:0030246]; glutamine-fructose-6-phosphate transaminase (isomerizing) activity [GO:0004360]; isomerase activity [GO:0016853]	cytoplasm [GO:0005737]	GO:0030246; GO:1901137; GO:0005975; GO:0005737; GO:0006541; GO:0004360; GO:0016853	amine metabolic process;carbohydrate metabolic process;carboxylic acid metabolic process;cellular amine metabolic process;cellular amino acid metabolic process;cellular ketone metabolic process;cellular metabolic process;cellular nitrogen compound metabolic process;cellular process;glutamine family amino acid metabolic process;glutamine metabolic process;metabolic process;nitrogen compound metabo…	binding;carbohydrate binding;catalytic activity;glutamine-fructose-6-phosphate transaminase (isomerizing) activity;transaminase activity;transferase activity;transferase activity, transferring nitrogenous groups	cell part;cytoplasm;intracellular part	amine metabolic process;carbohydrate metabolic process;cellular amino acid metabolic process;cellular ketone metabolic process;cellular metabolic process;cellular nitrogen compound metabolic process;cellular process;metabolic process;nitrogen compound metabolic process;organic acid metabolic process;primary metabolic process;small molecule metabolic process	cell part;cytoplasm		COG0449	Metabolic pathways (01100)	1381	58.3%
270	Q2YLJ3	Q2YLJ3_BRUA2	BAB1_1845	PDZ/DHR/GLGF domain:Tail specific protease:Carboxyl-terminal protease (EC 3.4.21.-)	Brucella abortus (strain 2308)	359391	Inferred from homology	unreviewed	1.28094	0.32381	1.24997	0.354783	0.926156	-0.0309728	Q2YLJ3;Q8YJ72	serine-type peptidase activity [GO:0008236]		serine-type peptidase activity [GO:0008236]		GO:0008236		catalytic activity;hydrolase activity;peptidase activity;peptidase activity, acting on L-amino acid peptides;serine hydrolase activity;serine-type peptidase activity					COG0793
281	Q2YLP3	Q2YLP3_BRUA2	BAB1_1867	ErfK/YbiS/YcfS/YnhG	Brucella abortus (strain 2308)	359391	Predicted	unreviewed	-1.47163	-3.74641	2.91306	-8.1311	6.65947	4.38469	Q2YLP3;D0B3B9	transferase activity [GO:0016740]		transferase activity [GO:0016740]		GO:0016740		catalytic activity;transferase activity					COG3409
297	Q2YLY6	MURC_BRUA2	murC, BAB1_1449	UDP-N-acetylmuramate--L-alanine ligase (EC 6.3.2.8) (UDP-N-acetylmuramoyl-L-alanine synthetase)	Brucella abortus (strain 2308)	359391	Inferred from homology	reviewed	2.6294	0.06966	1.64498	1.05409	1.57532	-0.984425	Q2YLY6;D0B8J7	cytoplasm [GO:0005737]; ATP binding [GO:0005524]; UDP-N-acetylmuramate-L-alanine ligase activity [GO:0008763]; cell cycle [GO:0007049]; cell division [GO:0051301]; cell wall organization [GO:0071555]; peptidoglycan biosynthetic process [GO:0009252]; regulation of cell shape [GO:0008360]	cell cycle [GO:0007049]; cell division [GO:0051301]; cell wall organization [GO:0071555]; peptidoglycan biosynthetic process [GO:0009252]; regulation of cell shape [GO:0008360]	ATP binding [GO:0005524]; UDP-N-acetylmuramate-L-alanine ligase activity [GO:0008763]	cytoplasm [GO:0005737]	GO:0005524; GO:0008763; GO:0007049; GO:0051301; GO:0071555; GO:0005737; GO:0009252; GO:0008360	amine metabolic process;aminoglycan biosynthetic process;aminoglycan metabolic process;biological regulation;biosynthetic process;carbohydrate biosynthetic process;carbohydrate metabolic process;cell cycle;cell division;cell wall macromolecule biosynthetic process;cell wall macromolecule metabolic process;cell wall organization;cell wall organization or biogenesis;cellular biosynthetic process;ce…	acid-amino acid ligase activity;adenyl nucleotide binding;adenyl ribonucleotide binding;ATP binding;binding;catalytic activity;ligase activity;ligase activity, forming carbon-nitrogen bonds;nucleotide binding;purine nucleotide binding;purine ribonucleoside triphosphate binding;purine ribonucleotide binding;ribonucleotide binding;UDP-N-acetylmuramate-L-alanine ligase activity	cell part;cytoplasm;intracellular part	amine metabolic process;biological regulation;biosynthetic process;carbohydrate metabolic process;cell cycle;cell division;cell wall organization;cell wall organization or biogenesis;cellular cell wall organization or biogenesis;cellular metabolic process;cellular process;macromolecule metabolic process;metabolic process;nitrogen compound metabolic process;polysaccharide metabolic process;primary…	cell part;cytoplasm	D-Glutamine and D-glutamate metabolism;Peptidoglycan biosynthesis	COG0773	Peptidoglycan biosynthesis (00550)	1024	46.9%
298	Q2YLY8	Q2YLY8_BRUA2	ddl, BAB1_1447	D-alanine--D-alanine ligase (EC 6.3.2.4) (D-Ala-D-Ala ligase) (D-alanylalanine synthetase)	Brucella abortus (strain 2308)	359391	Inferred from homology	unreviewed	2.22245	4.04432	2.60319	3.66358	-1.44113	0.380739	Q2YLY8;D0B8J9	cytoplasm [GO:0005737]; ATP binding [GO:0005524]; D-alanine-D-alanine ligase activity [GO:0008716]; magnesium ion binding [GO:0000287]; manganese ion binding [GO:0030145]; cell wall organization [GO:0071555]; peptidoglycan biosynthetic process [GO:0009252]; regulation of cell shape [GO:0008360]	cell wall organization [GO:0071555]; peptidoglycan biosynthetic process [GO:0009252]; regulation of cell shape [GO:0008360]	ATP binding [GO:0005524]; D-alanine-D-alanine ligase activity [GO:0008716]; magnesium ion binding [GO:0000287]; manganese ion binding [GO:0030145]	cytoplasm [GO:0005737]	GO:0005524; GO:0008716; GO:0071555; GO:0005737; GO:0000287; GO:0030145; GO:0009252; GO:0008360	amine metabolic process;aminoglycan biosynthetic process;aminoglycan metabolic process;biological regulation;biosynthetic process;carbohydrate biosynthetic process;carbohydrate metabolic process;cell wall macromolecule biosynthetic process;cell wall macromolecule metabolic process;cell wall organization;cell wall organization or biogenesis;cellular biosynthetic process;cellular cell wall macromol…	acid-amino acid ligase activity;adenyl nucleotide binding;adenyl ribonucleotide binding;ATP binding;binding;catalytic activity;cation binding;D-alanine-D-alanine ligase activity;ion binding;ligase activity;ligase activity, forming carbon-nitrogen bonds;magnesium ion binding;manganese ion binding;metal ion binding;nucleotide binding;purine nucleotide binding;purine ribonucleoside triphosphate bind…	cell part;cytoplasm;intracellular part	amine metabolic process;biological regulation;biosynthetic process;carbohydrate metabolic process;cell wall organization;cell wall organization or biogenesis;cellular cell wall organization or biogenesis;cellular metabolic process;cellular process;macromolecule metabolic process;metabolic process;nitrogen compound metabolic process;polysaccharide metabolic process;primary metabolic process	cell part;cytoplasm		COG1181
300	Q2YLZ4	Q2YLZ4_BRUA2	bamD, BAB1_1441	Outer membrane protein assembly factor BamD	Brucella abortus (strain 2308)	359391	Inferred from homology	unreviewed	0.887471	-1.27019	0.993676	-1.37639	2.26386	0.106205	Q2YLZ4;D0B8K4	cell outer membrane [GO:0009279]; Gram-negative-bacterium-type cell outer membrane assembly [GO:0043165]; protein insertion into membrane [GO:0051205]	Gram-negative-bacterium-type cell outer membrane assembly [GO:0043165]; protein insertion into membrane [GO:0051205]		cell outer membrane [GO:0009279]	GO:0043165; GO:0009279; GO:0051205	cellular component assembly;cellular component assembly at cellular level;cellular component organization;cellular component organization at cellular level;cellular component organization or biogenesis;cellular component organization or biogenesis at cellular level;cellular localization;cellular macromolecule localization;cellular membrane organization;cellular process;cellular protein localizati…		cell outer membrane;cell part;external encapsulating structure part;membrane;outer membrane	cellular component assembly;cellular component organization;cellular localization;cellular membrane organization;cellular process;localization;membrane organization	cell part;membrane		COG4105
347	Q2YMP3	Q2YMP3_BRUA2	gmd, BAB1_0545	GDP-mannose 4,6-dehydratase (EC 4.2.1.47) (GDP-D-mannose dehydratase)	Brucella abortus (strain 2308)	359391	Inferred from homology	unreviewed	1.85399	1.88896	2.3108	1.43215	0.421843	0.456807	Q2YMP3;F8WJX8	GDP-mannose 4,6-dehydratase activity [GO:0008446]; NADP+ binding [GO:0070401]; GDP-mannose metabolic process [GO:0019673]	GDP-mannose metabolic process [GO:0019673]	GDP-mannose 4,6-dehydratase activity [GO:0008446]; NADP+ binding [GO:0070401]		GO:0008446; GO:0019673; GO:0070401	alcohol metabolic process;carbohydrate metabolic process;cellular carbohydrate metabolic process;cellular metabolic process;cellular nitrogen compound metabolic process;cellular process;GDP-mannose metabolic process;hexose metabolic process;mannose metabolic process;metabolic process;monosaccharide metabolic process;nitrogen compound metabolic process;nucleobase-containing compound metabolic proc…	binding;carbon-oxygen lyase activity;catalytic activity;coenzyme binding;cofactor binding;GDP-mannose 4,6-dehydratase activity;hydro-lyase activity;lyase activity;NADP binding;NADP+ binding;nucleotide binding		alcohol metabolic process;carbohydrate metabolic process;cellular metabolic process;cellular nitrogen compound metabolic process;cellular process;metabolic process;nitrogen compound metabolic process;nucleobase-containing compound metabolic process;nucleotide-sugar metabolic process;primary metabolic process;small molecule metabolic process		Amino sugar and nucleotide sugar metabolism;Fructose and mannose metabolism	COG1089	Metabolic pathways (01100)	602	0.59
385	Q2YNC3	Q2YNC3_BRUA2	BAB1_0794	SmpA/OmlA	Brucella abortus (strain 2308)	359391	Predicted	unreviewed	0.853098	5.19259	3.18177	2.86391	-2.01081	2.32868	Q2YNC3;D0B2J5	outer membrane [GO:0019867]			outer membrane [GO:0019867]	GO:0019867			cell part;membrane;outer membrane		cell part;membrane		COG2913
434	Q2YPB6	MURA_BRUA2	murA, BAB1_0287	UDP-N-acetylglucosamine 1-carboxyvinyltransferase (EC 2.5.1.7) (Enoylpyruvate transferase) (UDP-N-acetylglucosamine enolpyruvyl transferase) (EPT)	Brucella abortus (strain 2308)	359391	Inferred from homology	reviewed	0.311466	-1.75239	-1.37796	-0.0629646	0.374431	-1.68943	Q2YPB6;D0B4Y1	cytoplasm [GO:0005737]; UDP-N-acetylglucosamine 1-carboxyvinyltransferase activity [GO:0008760]; cell cycle [GO:0007049]; cell division [GO:0051301]; cell wall organization [GO:0071555]; peptidoglycan biosynthetic process [GO:0009252]; regulation of cell shape [GO:0008360]; UDP-N-acetylgalactosamine biosynthetic process [GO:0019277]	cell cycle [GO:0007049]; cell division [GO:0051301]; cell wall organization [GO:0071555]; peptidoglycan biosynthetic process [GO:0009252]; regulation of cell shape [GO:0008360]; UDP-N-acetylgalactosamine biosynthetic process [GO:0019277]	UDP-N-acetylglucosamine 1-carboxyvinyltransferase activity [GO:0008760]	cytoplasm [GO:0005737]	GO:0019277; GO:0008760; GO:0007049; GO:0051301; GO:0071555; GO:0005737; GO:0009252; GO:0008360	alcohol biosynthetic process;alcohol metabolic process;amine metabolic process;amino sugar biosynthetic process;amino sugar metabolic process;aminoglycan biosynthetic process;aminoglycan metabolic process;biological regulation;biosynthetic process;carbohydrate biosynthetic process;carbohydrate metabolic process;cell cycle;cell division;cell wall macromolecule biosynthetic process;cell wall macrom…	catalytic activity;transferase activity;transferase activity, transferring alkyl or aryl (other than methyl) groups;UDP-N-acetylglucosamine 1-carboxyvinyltransferase activity	cell part;cytoplasm;intracellular part	alcohol metabolic process;amine metabolic process;biological regulation;biosynthetic process;carbohydrate metabolic process;cell cycle;cell division;cell wall organization;cell wall organization or biogenesis;cellular cell wall organization or biogenesis;cellular metabolic process;cellular nitrogen compound metabolic process;cellular process;macromolecule metabolic process;metabolic process;nitro…	cell part;cytoplasm		COG0766	Amino sugar and nucleotide sugar metabolism (00520)	1239	59.8%
440	Q2YPE7	Q2YPE7_BRUA2	BAB1_0322	Secretion protein HlyD	Brucella abortus (strain 2308)	359391	Inferred from homology	unreviewed	0.30277	-2.21163	0.560873	-2.46973	2.7725	0.258102	Q2YPE7;D0B514	membrane [GO:0016020]; transmembrane transport [GO:0055085]	transmembrane transport [GO:0055085]		membrane [GO:0016020]	GO:0016020; GO:0055085	cellular process;establishment of localization;transmembrane transport;transport		cell part;membrane	cellular process;establishment of localization;transmembrane transport;transport	cell part;membrane		COG0845
453	Q2YPP8	Q2YPP8_BRUA2	BAB1_0045	Bacterial surface antigen (D15)	Brucella abortus (strain 2308)	359391	Predicted	unreviewed	-1.03136	0.0289294	0.213561	-1.21599	0.184631	1.24492	Q2YPP8;D0B4B2	outer membrane [GO:0019867]			outer membrane [GO:0019867]	GO:0019867			cell part;membrane;outer membrane		cell part;membrane		COG0729
464	Q2YPU9	KDSA_BRUA2	kdsA, BAB1_1156	2-dehydro-3-deoxyphosphooctonate aldolase (EC 2.5.1.55) (3-deoxy-D-manno-octulosonic acid 8-phosphate synthase) (KDO-8-phosphate synthase) (KDO 8-P synthase) (KDOPS) (Phospho-2-dehydro-3-deoxyoctonate aldolase)	Brucella abortus (strain 2308)	359391	Inferred from homology	reviewed	2.56368	0.958688	3.71265	-0.190277	2.75396	1.14896	Q2YPU9;D0B9B3	cytoplasm [GO:0005737]; 3-deoxy-8-phosphooctulonate synthase activity [GO:0008676]; keto-3-deoxy-D-manno-octulosonic acid biosynthetic process [GO:0019294]	keto-3-deoxy-D-manno-octulosonic acid biosynthetic process [GO:0019294]	3-deoxy-8-phosphooctulonate synthase activity [GO:0008676]	cytoplasm [GO:0005737]	GO:0008676; GO:0005737; GO:0019294	alcohol biosynthetic process;alcohol metabolic process;biosynthetic process;carbohydrate biosynthetic process;carbohydrate metabolic process;carboxylic acid biosynthetic process;carboxylic acid metabolic process;cellular biosynthetic process;cellular carbohydrate biosynthetic process;cellular carbohydrate metabolic process;cellular ketone metabolic process;cellular metabolic process;cellular proc…	3-deoxy-8-phosphooctulonate synthase activity;catalytic activity;transferase activity;transferase activity, transferring alkyl or aryl (other than methyl) groups	cell part;cytoplasm;intracellular part	alcohol metabolic process;biosynthetic process;carbohydrate metabolic process;cellular ketone metabolic process;cellular metabolic process;cellular process;metabolic process;organic acid metabolic process;primary metabolic process;small molecule metabolic process	cell part;cytoplasm	Lipopolysaccharide biosynthesis	COG2877	Lipopolysaccharide biosynthesis (00540)	612	0.63
494	Q2YQC2	Q2YQC2_BRUA2	omp31-1, BAB1_1639	OmpA-like transmembrane domain	Brucella abortus (strain 2308)	359391	Predicted	unreviewed	-4.90661	-6.30585	-4.90661	-6.30585	1.39925	0	Q2YQC2;D0B9H5	integral component of membrane [GO:0016021]			integral component of membrane [GO:0016021]	GO:0016021			cell outer membrane;cell part;external encapsulating structure part;integral to membrane;intrinsic to membrane;membrane;membrane part;outer membrane		cell part;membrane		COG3637
500	Q2YQH3	Q2YQH3_BRUA2	BAB1_1707	MotY protein:Bacterial outer membrane protein:OmpA/MotB domain	Brucella abortus (strain 2308)	359391	Inferred from homology	unreviewed	0.804674	-0.497633	-1.35803	1.66507	-0.860396	-2.1627	Q2YQH3;D0BA95	cell outer membrane [GO:0009279]; integral component of membrane [GO:0016021]			cell outer membrane [GO:0009279]; integral component of membrane [GO:0016021]	GO:0009279; GO:0016021			cell outer membrane;cell part;external encapsulating structure part;integral to membrane;intrinsic to membrane;membrane;membrane part;outer membrane		cell part;membrane		COG2885
607	Q2YS20	Q2YS20_BRUA2	BAB1_1488	Choloylglycine hydrolase (EC 3.5.1.24)	Brucella abortus (strain 2308)	359391	Predicted	unreviewed	5.44729	0.912259	4.79826	1.56129	3.886	-0.649031	Q2YS20;Q8YIA2	choloylglycine hydrolase activity [GO:0045302]		choloylglycine hydrolase activity [GO:0045302]		GO:0045302		catalytic activity;choloylglycine hydrolase activity;hydrolase activity;hydrolase activity, acting on carbon-nitrogen (but not peptide) bonds;hydrolase activity, acting on carbon-nitrogen (but not peptide) bonds, in linear amides				Primary bile acid biosynthesis;Secondary bile acid biosynthesis	COG3049	Metabolic pathways (01100)	251	48.7%
665	Q8YDZ7	Q8YDZ7_BRUME	BMEII0023, BAWG_1444	UTP--glucose-1-phosphate uridylyltransferase (EC 2.7.7.9) (UDP-glucose pyrophosphorylase)	Brucella melitensis biotype 1 (strain 16M / ATCC 23456 / NCTC 10094)	224914	Inferred from homology	unreviewed	-0.114477	1.40776	-0.00655715	1.29984	-1.41431	0.10792	Q8YDZ7;Q2YIT3	UTP:glucose-1-phosphate uridylyltransferase activity [GO:0003983]; biosynthetic process [GO:0009058]; UDP-glucose metabolic process [GO:0006011]	biosynthetic process [GO:0009058]; UDP-glucose metabolic process [GO:0006011]	UTP:glucose-1-phosphate uridylyltransferase activity [GO:0003983]		GO:0006011; GO:0003983; GO:0009058	alcohol metabolic process;biosynthetic process;carbohydrate metabolic process;cellular carbohydrate metabolic process;cellular metabolic process;cellular nitrogen compound metabolic process;cellular process;glucose metabolic process;hexose metabolic process;metabolic process;monosaccharide metabolic process;nitrogen compound metabolic process;nucleobase-containing compound metabolic process;nucle…	catalytic activity;nucleotidyltransferase activity;transferase activity;transferase activity, transferring phosphorus-containing groups;uridylyltransferase activity;UTP:glucose-1-phosphate uridylyltransferase activity;UTP-monosaccharide-1-phosphate uridylyltransferase activity		alcohol metabolic process;biosynthetic process;carbohydrate metabolic process;cellular metabolic process;cellular nitrogen compound metabolic process;cellular process;metabolic process;nitrogen compound metabolic process;nucleobase-containing compound metabolic process;nucleotide-sugar metabolic process;primary metabolic process;small molecule metabolic process		Amino sugar and nucleotide sugar metabolism;Galactose metabolism;Pentose and glucuronate interconversions;Starch and sucrose metabolism	COG1210	Biosynthesis of secondary metabolites (01110)	970	61.9%
672	Q8YEC8	Q8YEC8_BRUME	BMEI1950, BAWG_0294	Gamma-d-glutamyl-l-diamino acid endopeptidase ii	Brucella melitensis biotype 1 (strain 16M / ATCC 23456 / NCTC 10094)	224914	Predicted	unreviewed	1.52836	0.414422	2.21917	-0.276388	1.80475	0.69081	Q8YEC8;Q2YQQ2												COG0791
681	Q8YEP9	Q8YEP9_BRUME	BMEI1829, BAWG_0412	25 kDa outer-membrane immunogenic protein	Brucella melitensis biotype 1 (strain 16M / ATCC 23456 / NCTC 10094)	224914	Predicted	unreviewed	0.409337	-1.36946	1.04223	-2.00235	2.41168	0.632888	Q8YEP9;Q2YNY3	integral component of membrane [GO:0016021]; outer membrane [GO:0019867]			integral component of membrane [GO:0016021]; outer membrane [GO:0019867]	GO:0016021; GO:0019867			cell outer membrane;cell part;external encapsulating structure part;integral to membrane;intrinsic to membrane;membrane;membrane part;outer membrane		cell part;membrane		COG3637
724	Q8YGI4	Q8YGI4_BRUME	BMEI1175, BAWG_1034	Polysaccharide export protein (Putative capsule polysaccharide export protein)	Brucella melitensis biotype 1 (strain 16M / ATCC 23456 / NCTC 10094)	224914	Predicted	unreviewed	0	1.6678	3.05396	-1.38615	1.38615	3.05396	Q8YGI4;Q2YNB3	membrane [GO:0016020]; polysaccharide transmembrane transporter activity [GO:0015159]		polysaccharide transmembrane transporter activity [GO:0015159]	membrane [GO:0016020]	GO:0016020; GO:0015159		carbohydrate transmembrane transporter activity;polysaccharide transmembrane transporter activity;substrate-specific transmembrane transporter activity;substrate-specific transporter activity;transmembrane transporter activity;transporter activity	cell part;membrane		cell part;membrane		COG1596
758	Q8YHH0	Q8YHH0_BRUME	bamA, BMEI0830, BAWG_2804	Outer membrane protein assembly factor BamA	Brucella melitensis biotype 1 (strain 16M / ATCC 23456 / NCTC 10094)	224914	Inferred from homology	unreviewed	0.0784938	-0.592928	-0.212201	-0.302233	0.380727	-0.290695	Q8YHH0	cell outer membrane [GO:0009279]; integral component of membrane [GO:0016021]; Gram-negative-bacterium-type cell outer membrane assembly [GO:0043165]; protein insertion into membrane [GO:0051205]	Gram-negative-bacterium-type cell outer membrane assembly [GO:0043165]; protein insertion into membrane [GO:0051205]		cell outer membrane [GO:0009279]; integral component of membrane [GO:0016021]	GO:0043165; GO:0009279; GO:0016021; GO:0051205	cellular component assembly;cellular component assembly at cellular level;cellular component organization;cellular component organization at cellular level;cellular component organization or biogenesis;cellular component organization or biogenesis at cellular level;cellular localization;cellular macromolecule localization;cellular membrane organization;cellular process;cellular protein localizati…		cell outer membrane;cell part;external encapsulating structure part;integral to membrane;intrinsic to membrane;membrane;membrane part;outer membrane	cellular component assembly;cellular component organization;cellular localization;cellular membrane organization;cellular process;localization;membrane organization	cell part;membrane		COG4775
779	Q8YI70	Q8YI70_BRUME	BMEI0575, BAWG_2550	UDP-N-acetylmuramoyl-tripeptide--D-alanyl-D-alanine ligase (EC 6.3.2.10)	Brucella melitensis biotype 1 (strain 16M / ATCC 23456 / NCTC 10094)	224914	Inferred from homology	unreviewed	0.831327	3.52348	2.97421	1.3806	-0.549272	2.14288	Q8YI70;Q2YM67	cytoplasm [GO:0005737]; ATP binding [GO:0005524]; UDP-N-acetylmuramoyl-tripeptide-D-alanyl-D-alanine ligase activity [GO:0047480]; UDP-N-acetylmuramoylalanyl-D-glutamyl-2,6-diaminopimelate-D-alanyl-D-alanine ligase activity [GO:0008766]; cell cycle [GO:0007049]; cell division [GO:0051301]; cell wall organization [GO:0071555]; peptidoglycan biosynthetic process [GO:0009252]; regulation of cell sha…	cell cycle [GO:0007049]; cell division [GO:0051301]; cell wall organization [GO:0071555]; peptidoglycan biosynthetic process [GO:0009252]; regulation of cell shape [GO:0008360]	ATP binding [GO:0005524]; UDP-N-acetylmuramoylalanyl-D-glutamyl-2,6-diaminopimelate-D-alanyl-D-alanine ligase activity [GO:0008766]; UDP-N-acetylmuramoyl-tripeptide-D-alanyl-D-alanine ligase activity [GO:0047480]	cytoplasm [GO:0005737]	GO:0005524; GO:0047480; GO:0008766; GO:0007049; GO:0051301; GO:0071555; GO:0005737; GO:0009252; GO:0008360	amine metabolic process;aminoglycan biosynthetic process;aminoglycan metabolic process;biological regulation;biosynthetic process;carbohydrate biosynthetic process;carbohydrate metabolic process;cell cycle;cell division;cell wall macromolecule biosynthetic process;cell wall macromolecule metabolic process;cell wall organization;cell wall organization or biogenesis;cellular biosynthetic process;ce…	acid-amino acid ligase activity;adenyl nucleotide binding;adenyl ribonucleotide binding;ATP binding;binding;catalytic activity;ligase activity;ligase activity, forming carbon-nitrogen bonds;nucleotide binding;purine nucleotide binding;purine ribonucleoside triphosphate binding;purine ribonucleotide binding;ribonucleotide binding;UDP-N-acetylmuramoylalanyl-D-glutamyl-2,6-diaminopimelate-D-alanyl-D…	cell part;cytoplasm;intracellular part	amine metabolic process;biological regulation;biosynthetic process;carbohydrate metabolic process;cell cycle;cell division;cell wall organization;cell wall organization or biogenesis;cellular cell wall organization or biogenesis;cellular metabolic process;cellular process;macromolecule metabolic process;metabolic process;nitrogen compound metabolic process;polysaccharide metabolic process;primary…	cell part;cytoplasm	Lysine biosynthesis;Peptidoglycan biosynthesis	COG0770	Metabolic pathways (01100)	1069	57.3%
780	Q8YI80	Q8YI80_BRUME	BMEI0565, BAWG_2543	Anhydro-n-acetylmuramyl-tripeptide amidase (N-acetylmuramoyl-L-alanine amidase family 2)	Brucella melitensis biotype 1 (strain 16M / ATCC 23456 / NCTC 10094)	224914	Predicted	unreviewed	-2.82844	2.67956	-0.771908	0.623031	-3.45147	2.05653	Q8YI80;Q2YM41	N-acetylmuramoyl-L-alanine amidase activity [GO:0008745]; peptidoglycan catabolic process [GO:0009253]	peptidoglycan catabolic process [GO:0009253]	N-acetylmuramoyl-L-alanine amidase activity [GO:0008745]		GO:0008745; GO:0009253	amine metabolic process;aminoglycan catabolic process;aminoglycan metabolic process;carbohydrate catabolic process;carbohydrate metabolic process;catabolic process;glycosaminoglycan catabolic process;glycosaminoglycan metabolic process;macromolecule catabolic process;macromolecule metabolic process;metabolic process;nitrogen compound metabolic process;peptidoglycan catabolic process;peptidoglycan…	catalytic activity;hydrolase activity;hydrolase activity, acting on carbon-nitrogen (but not peptide) bonds;hydrolase activity, acting on carbon-nitrogen (but not peptide) bonds, in linear amides;N-acetylmuramoyl-L-alanine amidase activity		amine metabolic process;carbohydrate metabolic process;catabolic process;macromolecule metabolic process;metabolic process;nitrogen compound metabolic process;polysaccharide metabolic process;primary metabolic process			COG3023
O. Post-translational modification, protein turnover, and chaperones
12	D0B2Q0	D0B2Q0_BRUME	BAWG_1080	Glutaredoxin	Brucella melitensis biotype 1 (strain 16M / ATCC 23456 / NCTC 10094)	224914		UniParc/deleted	2.22389	3.08838	3.11198	2.20029	0.0235971	0.888089	D0B2Q0	cell [GO:0005623]; electron carrier activity [GO:0009055]; protein disulfide oxidoreductase activity [GO:0015035]; cell redox homeostasis [GO:0045454]	cell redox homeostasis [GO:0045454]	electron carrier activity [GO:0009055]; protein disulfide oxidoreductase activity [GO:0015035]	cell [GO:0005623]	GO:0005623; GO:0045454; GO:0009055; GO:0015035	biological regulation;cell redox homeostasis;cellular homeostasis;cellular process;homeostatic process;regulation of biological process;regulation of biological quality;regulation of cellular process	catalytic activity;disulfide oxidoreductase activity;electron carrier activity;oxidoreductase activity;oxidoreductase activity, acting on a sulfur group of donors;protein disulfide oxidoreductase activity		biological regulation;cellular homeostasis;cellular process;homeostatic process			COG0278
24	D0B3C0	D0B3C0_BRUME	clpB, BAWG_0002	Chaperone protein ClpB	Brucella melitensis biotype 1 (strain 16M / ATCC 23456 / NCTC 10094)	224914		UniParc/deleted	0.785616	0.458557	1.73054	-0.486367	1.27198	0.944925	D0B3C0	cytoplasm [GO:0005737]; ATP binding [GO:0005524]; protein processing [GO:0016485]; response to heat [GO:0009408]	protein processing [GO:0016485]; response to heat [GO:0009408]	ATP binding [GO:0005524]	cytoplasm [GO:0005737]	GO:0005524; GO:0005737; GO:0016485; GO:0009408	macromolecule metabolic process;metabolic process;primary metabolic process;protein maturation;protein metabolic process;protein processing;response to abiotic stimulus;response to heat;response to stimulus;response to stress;response to temperature stimulus	adenyl nucleotide binding;adenyl ribonucleotide binding;ATP binding;binding;nucleotide binding;purine nucleotide binding;purine ribonucleoside triphosphate binding;purine ribonucleotide binding;ribonucleotide binding	cell part;cytoplasm;intracellular part	macromolecule metabolic process;metabolic process;primary metabolic process;protein maturation;protein metabolic process;response to abiotic stimulus;response to heat;response to stimulus;response to stress	cell part;cytoplasm		COG0542
37	D0B3W8	D0B3W8_BRUME	hslU, BAWG_0200	ATP-dependent protease ATPase subunit HslU (Unfoldase HslU)	Brucella melitensis biotype 1 (strain 16M / ATCC 23456 / NCTC 10094)	224914		UniParc/deleted	2.74105	1.02689	2.20454	1.5634	1.17765	-0.536507	D0B3W8;Q2YQZ4	HslUV protease complex [GO:0009376]; ATP binding [GO:0005524]; ATPase activity [GO:0016887]; peptidase activityacting on L-amino acid peptides [GO:0070011]; protein unfolding [GO:0043335]	protein unfolding [GO:0043335]	ATPase activity [GO:0016887]; ATP binding [GO:0005524]; peptidase activityacting on L-amino acid peptides [GO:0070011]	HslUV protease complex [GO:0009376]	GO:0005524; GO:0016887; GO:0009376; GO:0070011; GO:0043335	cellular macromolecule metabolic process;cellular metabolic process;cellular process;cellular protein metabolic process;macromolecule metabolic process;metabolic process;primary metabolic process;protein metabolic process;protein unfolding	adenyl nucleotide binding;adenyl ribonucleotide binding;ATP binding;ATPase activity;binding;catalytic activity;hydrolase activity;hydrolase activity, acting on acid anhydrides;hydrolase activity, acting on acid anhydrides, in phosphorus-containing anhydrides;nucleoside-triphosphatase activity;nucleotide binding;peptidase activity;peptidase activity, acting on L-amino acid peptides;purine nucleoti…	cell part;cytoplasmic part;HslUV protease complex;intracellular part;macromolecular complex;protein complex	cellular metabolic process;cellular process;macromolecule metabolic process;metabolic process;primary metabolic process;protein metabolic process	cell part;macromolecular complex;protein complex		COG1220
52	D0B4L9	D0B4L9_BRUME	BAWG_0451	Predicted protein	Brucella melitensis biotype 1 (strain 16M / ATCC 23456 / NCTC 10094)	224914		UniParc/deleted	0.550502	0.834916	1.60678	-0.221366	0.771868	1.05628	D0B4L9;Q2YP08												COG0071	Protein processing in endoplasmic reticulum (04141)	1258	38.3%
63	D0B643	D0B643_BRUME	BAWG_1564	Zinc protease	Brucella melitensis biotype 1 (strain 16M / ATCC 23456 / NCTC 10094)	224914		UniParc/deleted	-9.16012	-9.54721	-9.16012	-9.54721	0.387097	0	D0B643	metal ion binding [GO:0046872]; metalloendopeptidase activity [GO:0004222]		metal ion binding [GO:0046872]; metalloendopeptidase activity [GO:0004222]		GO:0046872; GO:0004222		binding;catalytic activity;cation binding;endopeptidase activity;hydrolase activity;ion binding;metal ion binding;metalloendopeptidase activity;metallopeptidase activity;peptidase activity;peptidase activity, acting on L-amino acid peptides					COG0612
94	D0B8A5	D0B8A5_BRUME	msrA, BAWG_2326	Peptide methionine sulfoxide reductase MsrA (Protein-methionine-S-oxide reductase) (EC 1.8.4.11) (Peptide-methionine (S)-S-oxide reductase)	Brucella melitensis biotype 1 (strain 16M / ATCC 23456 / NCTC 10094)	224914		UniParc/deleted	2.2841	1.10068	1.9635	1.42129	0.862817	-0.320602	D0B8A5	peptide-methionine (S)-S-oxide reductase activity [GO:0008113]; cellular protein modification process [GO:0006464]; protein repair [GO:0030091]; response to oxidative stress [GO:0006979]	cellular protein modification process [GO:0006464]; protein repair [GO:0030091]; response to oxidative stress [GO:0006979]	peptide-methionine (S)-S-oxide reductase activity [GO:0008113]		GO:0006464; GO:0008113; GO:0030091; GO:0006979	cellular macromolecule metabolic process;cellular metabolic process;cellular process;cellular protein metabolic process;macromolecule metabolic process;macromolecule modification;metabolic process;primary metabolic process;protein metabolic process;protein modification process;protein repair;response to chemical stimulus;response to oxidative stress;response to stimulus;response to stress	catalytic activity;oxidoreductase activity;oxidoreductase activity, acting on a sulfur group of donors;oxidoreductase activity, acting on a sulfur group of donors, disulfide as acceptor;peptide-methionine-(S)-S-oxide reductase activity		cellular metabolic process;cellular process;macromolecule metabolic process;macromolecule modification;metabolic process;primary metabolic process;protein metabolic process;protein modification process;response to chemical stimulus;response to oxidative stress;response to stimulus;response to stress			COG0225
114	D0B9D7	D0B9D7_BRUME	clpP, BAWG_2845	ATP-dependent Clp protease proteolytic subunit (EC 3.4.21.92) (Endopeptidase Clp)	Brucella melitensis biotype 1 (strain 16M / ATCC 23456 / NCTC 10094)	224914		UniParc/deleted	1.48505	0.699458	2.71234	-0.527836	2.01288	1.22729	D0B9D7	cytoplasm [GO:0005737]; serine-type endopeptidase activity [GO:0004252]		serine-type endopeptidase activity [GO:0004252]	cytoplasm [GO:0005737]	GO:0005737; GO:0004252		catalytic activity;endopeptidase activity;hydrolase activity;peptidase activity;peptidase activity, acting on L-amino acid peptides;serine hydrolase activity;serine-type endopeptidase activity;serine-type peptidase activity	cell part;cytoplasm;intracellular part		cell part;cytoplasm	Cell cycle - Caulobacter	COG0740	Cell cycle - Caulobacter (04112)	1722	51.2%
117	D0B9F0	D0B9F0_BRUME	BAWG_2858	Peptidyl-prolyl cis-trans isomerase (EC 5.2.1.8)	Brucella melitensis biotype 1 (strain 16M / ATCC 23456 / NCTC 10094)	224914		UniParc/deleted	0.0585712	-0.167904	0.196896	-0.306229	0.3648	0.138325	D0B9F0;Q2YPY5	peptidyl-prolyl cis-trans isomerase activity [GO:0003755]; protein folding [GO:0006457]	protein folding [GO:0006457]	peptidyl-prolyl cis-trans isomerase activity [GO:0003755]		GO:0003755; GO:0006457	cellular macromolecule metabolic process;cellular metabolic process;cellular process;cellular protein metabolic process;macromolecule metabolic process;metabolic process;primary metabolic process;protein folding;protein metabolic process	catalytic activity;cis-trans isomerase activity;isomerase activity;peptidyl-prolyl cis-trans isomerase activity		cellular metabolic process;cellular process;macromolecule metabolic process;metabolic process;primary metabolic process;protein folding;protein metabolic process			COG0652
141	Q2YIJ2	CH10_BRUA2	groS, groES, BAB2_0190	10 kDa chaperonin (GroES protein) (Protein Cpn10)	Brucella abortus (strain 2308)	359391	Inferred from homology	reviewed	-1.1226	-0.676372	-1.23599	-0.562978	-0.559619	-0.113393	Q2YIJ2;D0B634	cytoplasm [GO:0005737]; ATP binding [GO:0005524]; protein folding [GO:0006457]	protein folding [GO:0006457]	ATP binding [GO:0005524]	cytoplasm [GO:0005737]	GO:0005524; GO:0005737; GO:0006457	cellular macromolecule metabolic process;cellular metabolic process;cellular process;cellular protein metabolic process;macromolecule metabolic process;metabolic process;primary metabolic process;protein folding;protein metabolic process	adenyl nucleotide binding;adenyl ribonucleotide binding;ATP binding;binding;nucleotide binding;purine nucleotide binding;purine ribonucleoside triphosphate binding;purine ribonucleotide binding;ribonucleotide binding	cell part;cytoplasm;intracellular part	cellular metabolic process;cellular process;macromolecule metabolic process;metabolic process;primary metabolic process;protein folding;protein metabolic process	cell part;cytoplasm		COG0234
142	Q2YIJ3	CH60_BRUA2	groL, groEL, BAB2_0189	60 kDa chaperonin (GroEL protein) (Protein Cpn60)	Brucella abortus (strain 2308)	359391	Inferred from homology	reviewed	0.0228125	0.34227	-0.427972	0.793054	-0.770242	-0.450784	Q2YIJ3;D0B633	cytoplasm [GO:0005737]; ATP binding [GO:0005524]; protein refolding [GO:0042026]	protein refolding [GO:0042026]	ATP binding [GO:0005524]	cytoplasm [GO:0005737]	GO:0005524; GO:0005737; GO:0042026	cellular macromolecule metabolic process;cellular metabolic process;cellular process;cellular protein metabolic process;macromolecule metabolic process;metabolic process;primary metabolic process;protein folding;protein metabolic process;protein refolding	adenyl nucleotide binding;adenyl ribonucleotide binding;ATP binding;binding;nucleotide binding;purine nucleotide binding;purine ribonucleoside triphosphate binding;purine ribonucleotide binding;ribonucleotide binding	cell part;cytoplasm;intracellular part	cellular metabolic process;cellular process;macromolecule metabolic process;metabolic process;primary metabolic process;protein folding;protein metabolic process	cell part;cytoplasm		COG0459	Legionellosis (05134)	1563	30.1%
205	Q2YK77	Q2YK77_BRUA2	msrB, BAB2_0792	Peptide methionine sulfoxide reductase MsrB (EC 1.8.4.12) (Peptide-methionine (R)-S-oxide reductase)	Brucella abortus (strain 2308)	359391	Inferred from homology	unreviewed	4.31342	5.4411	6.31555	3.43897	0.87445	2.00213	Q2YK77;D0B6P4	peptide-methionine (R)-S-oxide reductase activity [GO:0033743]; protein repair [GO:0030091]; response to oxidative stress [GO:0006979]	protein repair [GO:0030091]; response to oxidative stress [GO:0006979]	peptide-methionine (R)-S-oxide reductase activity [GO:0033743]		GO:0033743; GO:0030091; GO:0006979	cellular macromolecule metabolic process;cellular metabolic process;cellular process;cellular protein metabolic process;macromolecule metabolic process;metabolic process;primary metabolic process;protein metabolic process;protein repair;response to chemical stimulus;response to oxidative stress;response to stimulus;response to stress	catalytic activity;oxidoreductase activity;oxidoreductase activity, acting on a sulfur group of donors;oxidoreductase activity, acting on a sulfur group of donors, disulfide as acceptor;peptide-methionine (R)-S-oxide reductase activity		cellular metabolic process;cellular process;macromolecule metabolic process;metabolic process;primary metabolic process;protein metabolic process;response to chemical stimulus;response to oxidative stress;response to stimulus;response to stress			COG0229
233	Q2YKW3	Q2YKW3_BRUA2	ahpC, BAB2_0531	Alkyl hydroperoxide reductase/ Thiol specific antioxidant/ Mal allergen (EC 1.8.1.-)	Brucella abortus (strain 2308)	359391	Predicted	unreviewed	-5.43547	-6.29022	-5.43547	-6.29022	0.854748	0	Q2YKW3;Q8YCF3	antioxidant activity [GO:0016209]; oxidoreductase activity [GO:0016491]		antioxidant activity [GO:0016209]; oxidoreductase activity [GO:0016491]		GO:0016209; GO:0016491		antioxidant activity;catalytic activity;oxidoreductase activity					COG0450
244	Q2YL53	Q2YL53_BRUA2	ohr, BAB2_0351	Legume lectinbeta domain:OsmC-like protein	Brucella abortus (strain 2308)	359391	Predicted	unreviewed	-0.764445	-0.33145	-0.937571	-0.158325	-0.60612	-0.173125	Q2YL53;D0B7T3	carbohydrate binding [GO:0030246]; response to oxidative stress [GO:0006979]	response to oxidative stress [GO:0006979]	carbohydrate binding [GO:0030246]		GO:0030246; GO:0006979	response to chemical stimulus;response to oxidative stress;response to stimulus;response to stress			response to chemical stimulus;response to oxidative stress;response to stimulus;response to stress			COG1764
247	Q2YL61	Q2YL61_BRUA2	trx-2, BAB2_0343	Thioredoxin:Thioredoxin type domain:Thioredoxin domain 2	Brucella abortus (strain 2308)	359391	Predicted	unreviewed	-1.69791	-0.697242	-1.09382	-1.30134	-0.396577	0.604094	Q2YL61;Q8YCX7	cell [GO:0005623]; protein disulfide oxidoreductase activity [GO:0015035]; cell redox homeostasis [GO:0045454]; glycerol ether metabolic process [GO:0006662]	cell redox homeostasis [GO:0045454]; glycerol ether metabolic process [GO:0006662]	protein disulfide oxidoreductase activity [GO:0015035]	cell [GO:0005623]	GO:0005623; GO:0045454; GO:0006662; GO:0015035	biological regulation;cell redox homeostasis;cellular homeostasis;cellular process;glycerol ether metabolic process;homeostatic process;metabolic process;organic ether metabolic process;regulation of biological process;regulation of biological quality;regulation of cellular process;small molecule metabolic process	catalytic activity;disulfide oxidoreductase activity;oxidoreductase activity;oxidoreductase activity, acting on a sulfur group of donors;protein disulfide oxidoreductase activity		biological regulation;cellular homeostasis;cellular process;glycerol ether metabolic process;homeostatic process;metabolic process;small molecule metabolic process			COG3118
256	Q2YLE5	Q2YLE5_BRUA2	BAB1_1773	Peptidase family M48:Neutral zinc metallopeptidaseszinc-binding region	Brucella abortus (strain 2308)	359391	Predicted	unreviewed	-1.39597	1.55175	3.26624	-3.11045	1.71448	4.6622	Q2YLE5;D0BA35	membrane [GO:0016020]; metalloendopeptidase activity [GO:0004222]		metalloendopeptidase activity [GO:0004222]	membrane [GO:0016020]	GO:0016020; GO:0004222		catalytic activity;endopeptidase activity;hydrolase activity;metalloendopeptidase activity;metallopeptidase activity;peptidase activity;peptidase activity, acting on L-amino acid peptides	cell part;membrane		cell part;membrane		COG4784
277	Q2YLN2	Q2YLN2_BRUA2	grxC, BAB1_1879	Glutaredoxin:Thioredoxin type domain	Brucella abortus (strain 2308)	359391	Predicted	unreviewed	1.71002	0.922382	0.956022	1.67638	0.0336402	-0.753994	Q2YLN2;D0B3D1	cell [GO:0005623]; electron carrier activity [GO:0009055]; protein disulfide oxidoreductase activity [GO:0015035]; cell redox homeostasis [GO:0045454]	cell redox homeostasis [GO:0045454]	electron carrier activity [GO:0009055]; protein disulfide oxidoreductase activity [GO:0015035]	cell [GO:0005623]	GO:0005623; GO:0045454; GO:0009055; GO:0015035	biological regulation;cell redox homeostasis;cellular homeostasis;cellular process;homeostatic process;regulation of biological process;regulation of biological quality;regulation of cellular process	catalytic activity;disulfide oxidoreductase activity;electron carrier activity;oxidoreductase activity;oxidoreductase activity, acting on a sulfur group of donors;protein disulfide oxidoreductase activity		biological regulation;cellular homeostasis;cellular process;homeostatic process			COG0695
288	Q2YLU2	Q2YLU2_BRUA2	BAB1_1944	Peptidylprolyl isomerase (EC 5.2.1.8)	Brucella abortus (strain 2308)	359391	Predicted	unreviewed	-1.66264	-1.95603	-2.97393	-0.644735	-1.0179	-1.31129	Q2YLU2;D0B3J0	peptidyl-prolyl cis-trans isomerase activity [GO:0003755]		peptidyl-prolyl cis-trans isomerase activity [GO:0003755]		GO:0003755		catalytic activity;cis-trans isomerase activity;isomerase activity;peptidyl-prolyl cis-trans isomerase activity					COG0760
341	Q2YMI2	Q2YMI2_BRUA2	BAB1_0504	Alkyl hydroperoxide reductase/ Thiol specific antioxidant/ Mal allergen	Brucella abortus (strain 2308)	359391	Predicted	unreviewed	-0.225109	0.0964158	-0.0648406	-0.0638523	-0.161256	0.160268	Q2YMI2;D0B1T7	oxidoreductase activity [GO:0016491]		oxidoreductase activity [GO:0016491]		GO:0016491		catalytic activity;oxidoreductase activity					COG0678	Peroxisome (04146)	75	8.16%
344	Q2YMJ7	Q2YMJ7_BRUA2	BAB1_0521	DSBA oxidoreductase:Twin-arginine translocation pathway signal	Brucella abortus (strain 2308)	359391	Predicted	unreviewed	-0.112932	0.0701389	0.195487	-0.23828	0.125348	0.308419	Q2YMJ7;D0B1V4												COG1651
360	Q2YMX6	DEGPL_BRUA2	htrA, BAB1_0635	Probable periplasmic serine endoprotease DegP-like (EC 3.4.21.107) (Protease Do)	Brucella abortus (strain 2308)	359391	Inferred from homology	reviewed	-0.751046	-0.676463	-0.236122	-1.19139	0.44034	0.514923	Q2YMX6;D0B253	outer membrane-bounded periplasmic space [GO:0030288]; serine-type endopeptidase activity [GO:0004252]		serine-type endopeptidase activity [GO:0004252]	outer membrane-bounded periplasmic space [GO:0030288]	GO:0030288; GO:0004252		catalytic activity;endopeptidase activity;hydrolase activity;peptidase activity;peptidase activity, acting on L-amino acid peptides;serine hydrolase activity;serine-type endopeptidase activity;serine-type peptidase activity					COG0265
378	Q2YN67	Q2YN67_BRUA2	BAB1_0723	Aminoacyl-tRNA synthetaseclass I:Glutathione S-transferaseN-terminal	Brucella abortus (strain 2308)	359391	Predicted	unreviewed	0.0200599	2.15194	3.63558	-1.46358	1.48364	3.61552	Q2YN67;Q8YGB1	aminoacyl-tRNA ligase activity [GO:0004812]; transferase activity [GO:0016740]		aminoacyl-tRNA ligase activity [GO:0004812]; transferase activity [GO:0016740]		GO:0004812; GO:0016740		aminoacyl-tRNA ligase activity;catalytic activity;glutathione transferase activity;ligase activity;ligase activity, forming aminoacyl-tRNA and related compounds;ligase activity, forming carbon-oxygen bonds;transferase activity;transferase activity, transferring alkyl or aryl (other than methyl) groups				Drug metabolism - cytochrome P450;Glutathione metabolism;Metabolism of xenobiotics by cytochrome P450	COG0625	Glutathione metabolism (00480)	2258	34.4%
408	Q2YNL3	TIG_BRUA2	tig, BAB1_0917	Trigger factor (TF) (EC 5.2.1.8) (PPIase)	Brucella abortus (strain 2308)	359391	Inferred from homology	reviewed	1.41834	0.191849	-0.157178	1.76736	-0.349027	-1.57551	Q2YNL3;D0B2W0	cytoplasm [GO:0005737]; peptidyl-prolyl cis-trans isomerase activity [GO:0003755]; cell cycle [GO:0007049]; cell division [GO:0051301]; protein folding [GO:0006457]; protein transport [GO:0015031]	cell cycle [GO:0007049]; cell division [GO:0051301]; protein folding [GO:0006457]; protein transport [GO:0015031]	peptidyl-prolyl cis-trans isomerase activity [GO:0003755]	cytoplasm [GO:0005737]	GO:0007049; GO:0051301; GO:0005737; GO:0003755; GO:0006457; GO:0015031	cell cycle;cell division;cellular macromolecule metabolic process;cellular metabolic process;cellular process;cellular protein metabolic process;establishment of localization;establishment of protein localization;macromolecule metabolic process;metabolic process;primary metabolic process;protein folding;protein metabolic process;protein transport;transport	catalytic activity;cis-trans isomerase activity;isomerase activity;peptidyl-prolyl cis-trans isomerase activity	cell part;cytoplasm;intracellular part	cell cycle;cell division;cellular metabolic process;cellular process;establishment of localization;macromolecule metabolic process;metabolic process;primary metabolic process;protein folding;protein metabolic process;protein transport;transport	cell part;cytoplasm		COG0544
412	Q2YNP0	Q2YNP0_BRUA2	BAB1_0927	DSBA oxidoreductase	Brucella abortus (strain 2308)	359391	Predicted	unreviewed	0	-0.680856	1.69684	-2.3777	2.3777	1.69684	Q2YNP0;D0B2W9	protein disulfide oxidoreductase activity [GO:0015035]		protein disulfide oxidoreductase activity [GO:0015035]		GO:0015035		catalytic activity;disulfide oxidoreductase activity;oxidoreductase activity;oxidoreductase activity, acting on a sulfur group of donors;protein disulfide oxidoreductase activity					COG1651
415	Q2YNQ4	Q2YNQ4_BRUA2	BAB1_0949	ATP/GTP-binding site motif A (P-loop):ABC transporter:AAA ATPase	Brucella abortus (strain 2308)	359391	Predicted	unreviewed	2.60667	2.77693	2.86743	2.51617	0.0905005	0.26076	Q2YNQ4;D0B2Y8	ATP binding [GO:0005524]; ATPase activity [GO:0016887]; transport [GO:0006810]	transport [GO:0006810]	ATPase activity [GO:0016887]; ATP binding [GO:0005524]		GO:0005524; GO:0016887; GO:0006810	establishment of localization;transport	adenyl nucleotide binding;adenyl ribonucleotide binding;ATP binding;ATPase activity;binding;catalytic activity;hydrolase activity;hydrolase activity, acting on acid anhydrides;hydrolase activity, acting on acid anhydrides, in phosphorus-containing anhydrides;nucleoside-triphosphatase activity;nucleotide binding;purine nucleotide binding;purine ribonucleoside triphosphate binding;purine ribonucleo…		establishment of localization;transport			COG0396
428	Q2YP35	Q2YP35_BRUA2	grpE, BAB1_0170	Protein GrpE (HSP-70 cofactor)	Brucella abortus (strain 2308)	359391	Inferred from homology	unreviewed	-0.311523	-0.789856	-0.316443	-0.784935	0.473412	-0.00492064	Q2YP35;D0B4M7	cytoplasm [GO:0005737]; adenyl-nucleotide exchange factor activity [GO:0000774]; protein folding [GO:0006457]	protein folding [GO:0006457]	adenyl-nucleotide exchange factor activity [GO:0000774]	cytoplasm [GO:0005737]	GO:0000774; GO:0005737; GO:0006457	cellular macromolecule metabolic process;cellular metabolic process;cellular process;cellular protein metabolic process;macromolecule metabolic process;metabolic process;primary metabolic process;protein folding;protein metabolic process	adenyl nucleotide binding;adenyl-nucleotide exchange factor activity;ATPase regulator activity;binding;enzyme regulator activity;nucleoside-triphosphatase regulator activity;nucleotide binding;purine nucleotide binding	cell part;cytoplasm;intracellular part	cellular metabolic process;cellular process;macromolecule metabolic process;metabolic process;primary metabolic process;protein folding;protein metabolic process	cell part;cytoplasm		COG0576
470	Q2YPX2	CLPX_BRUA2	clpX, BAB1_1131	ATP-dependent Clp protease ATP-binding subunit ClpX	Brucella abortus (strain 2308)	359391	Inferred from homology	reviewed	4.81409	2.65187	3.84233	3.62363	1.19046	-0.97176	Q2YPX2;D0B9D8	ATP binding [GO:0005524]; zinc ion binding [GO:0008270]; protein folding [GO:0006457]	protein folding [GO:0006457]	ATP binding [GO:0005524]; zinc ion binding [GO:0008270]		GO:0005524; GO:0006457; GO:0008270	cellular macromolecule metabolic process;cellular metabolic process;cellular process;cellular protein metabolic process;macromolecule metabolic process;metabolic process;primary metabolic process;protein folding;protein metabolic process	adenyl nucleotide binding;adenyl ribonucleotide binding;ATP binding;binding;catalytic activity;cation binding;hydrolase activity;ion binding;metal ion binding;nucleotide binding;peptidase activity;purine nucleotide binding;purine ribonucleoside triphosphate binding;purine ribonucleotide binding;ribonucleotide binding;transition metal ion binding;zinc ion binding		cellular metabolic process;cellular process;macromolecule metabolic process;metabolic process;primary metabolic process;protein folding;protein metabolic process		Cell cycle - Caulobacter	COG1219	Cell cycle - Caulobacter (04112)118057.3%
473	Q2YPY6	Q2YPY6_BRUA2	BAB1_1117	Peptidyl-prolyl cis-trans isomerase (EC 5.2.1.8)	Brucella abortus (strain 2308)	359391	Inferred from homology	unreviewed	-0.248175	-0.67945	-0.31343	-0.614194	0.36602	-0.0652558	Q2YPY6;D0B9F1	peptidyl-prolyl cis-trans isomerase activity [GO:0003755]; protein folding [GO:0006457]	protein folding [GO:0006457]	peptidyl-prolyl cis-trans isomerase activity [GO:0003755]		GO:0003755; GO:0006457	cellular macromolecule metabolic process;cellular metabolic process;cellular process;cellular protein metabolic process;macromolecule metabolic process;metabolic process;primary metabolic process;protein folding;protein metabolic process	catalytic activity;cis-trans isomerase activity;isomerase activity;peptidyl-prolyl cis-trans isomerase activity		cellular metabolic process;cellular process;macromolecule metabolic process;metabolic process;primary metabolic process;protein folding;protein metabolic process			COG0652
479	Q2YQ44	Q2YQ44_BRUA2	BAB1_1048	Uncharacterized protein	Brucella abortus (strain 2308)	359391	Predicted	unreviewed	-1.72713	-3.13403	-0.485147	-4.37601	2.64888	1.24198	Q2YQ44;D0B368												COG5661
521	Q2YQV2	Q2YQV2_BRUA2	dnaK, BAB1_2129	Chaperone protein DnaK (HSP70) (Heat shock 70 kDa protein) (Heat shock protein 70)	Brucella abortus (strain 2308)	359391	Evidence at transcript level	unreviewed	0.72217	0.361863	0.393631	0.690402	0.0317675	-0.328539	Q2YQV2;D0B413	ATP binding [GO:0005524]; protein folding [GO:0006457]	protein folding [GO:0006457]	ATP binding [GO:0005524]		GO:0005524; GO:0006457	cellular macromolecule metabolic process;cellular metabolic process;cellular process;cellular protein metabolic process;macromolecule metabolic process;metabolic process;primary metabolic process;protein folding;protein metabolic process	adenyl nucleotide binding;adenyl ribonucleotide binding;ATP binding;binding;nucleotide binding;purine nucleotide binding;purine ribonucleoside triphosphate binding;purine ribonucleotide binding;ribonucleotide binding		cellular metabolic process;cellular process;macromolecule metabolic process;metabolic process;primary metabolic process;protein folding;protein metabolic process			COG0443	Tuberculosis (05152)	1417	19.6%
530	Q2YQZ3	HSLV_BRUA2	hslV, BAB1_2081	ATP-dependent protease subunit HslV (EC 3.4.25.2)	Brucella abortus (strain 2308)	359391	Inferred from homology	reviewed	3.66103	-0.390757	4.81744	-1.54717	5.20819	1.15641	Q2YQZ3;D0B3W9	HslUV protease complex [GO:0009376]; proteasome core complex [GO:0005839]; metal ion binding [GO:0046872]; threonine-type endopeptidase activity [GO:0004298]; proteolysis involved in cellular protein catabolic process [GO:0051603]	proteolysis involved in cellular protein catabolic process [GO:0051603]	metal ion binding [GO:0046872]; threonine-type endopeptidase activity [GO:0004298]	HslUV protease complex [GO:0009376]; proteasome core complex [GO:0005839]	GO:0009376; GO:0046872; GO:0005839; GO:0051603; GO:0004298	macromolecule metabolic process;metabolic process;primary metabolic process;protein metabolic process;proteolysis;proteolysis involved in cellular protein catabolic process	binding;catalytic activity;cation binding;endopeptidase activity;hydrolase activity;ion binding;metal ion binding;peptidase activity;peptidase activity, acting on L-amino acid peptides;threonine-type endopeptidase activity;threonine-type peptidase activity	cell part;cytoplasmic part;HslUV protease complex;intracellular part;macromolecular complex;proteasome core complex;protein complex	macromolecule metabolic process;metabolic process;primary metabolic process;protein metabolic process;proteolysis;proteolysis involved in cellular protein catabolic process	cell part;macromolecular complex;protein complex		COG5405
540	Q2YR88	Q2YR88_BRUA2	BAB1_1981	Sodium:dicarboxylate symporter:Thioredoxin type domain:Thioredoxin domain 2	Brucella abortus (strain 2308)	359391	Predicted	unreviewed	3.66371	-3.19671	-0.57767	1.04467	2.61904	-4.24138	Q2YR88;D0B3M6	cell [GO:0005623]; protein disulfide oxidoreductase activity [GO:0015035]; cell redox homeostasis [GO:0045454]; glycerol ether metabolic process [GO:0006662]	cell redox homeostasis [GO:0045454]; glycerol ether metabolic process [GO:0006662]	protein disulfide oxidoreductase activity [GO:0015035]	cell [GO:0005623]	GO:0005623; GO:0045454; GO:0006662; GO:0015035	biological regulation;cell redox homeostasis;cellular homeostasis;cellular process;glycerol ether metabolic process;homeostatic process;metabolic process;organic ether metabolic process;regulation of biological process;regulation of biological quality;regulation of cellular process;small molecule metabolic process	catalytic activity;disulfide oxidoreductase activity;oxidoreductase activity;oxidoreductase activity, acting on a sulfur group of donors;protein disulfide oxidoreductase activity		biological regulation;cellular homeostasis;cellular process;glycerol ether metabolic process;homeostatic process;metabolic process;small molecule metabolic process			COG0526
584	Q2YRR6	Q2YRR6_BRUA2	BAB1_1162	Peptidyl-prolyl cis-trans isomerase D (EC 5.2.1.8)	Brucella abortus (strain 2308)	359391	Predicted	unreviewed	-1.5774	-3.32526	-1.5774	-3.32526	1.74786	0	Q2YRR6;Q8YHF6	peptidyl-prolyl cis-trans isomerase activity [GO:0003755]		peptidyl-prolyl cis-trans isomerase activity [GO:0003755]		GO:0003755		catalytic activity;cis-trans isomerase activity;isomerase activity;peptidyl-prolyl cis-trans isomerase activity					COG0760
608	Q2YS25	Q2YS25_BRUA2	hflC, BAB1_1415	Protein HflC	Brucella abortus (strain 2308)	359391	Inferred from homology	unreviewed	2.26758	1.49257	2.89196	0.868189	1.39939	0.62438	Q2YS25;D0BAF3;D0B8N0	integral component of membrane [GO:0016021]; hydrolase activity [GO:0016787]; regulation of peptidase activity [GO:0052547]	regulation of peptidase activity [GO:0052547]	hydrolase activity [GO:0016787]	integral component of membrane [GO:0016021]	GO:0016787; GO:0016021; GO:0052547	biological regulation;regulation of biological process;regulation of catalytic activity;regulation of hydrolase activity;regulation of metabolic process;regulation of molecular function;regulation of peptidase activity		cell part;integral to membrane;intrinsic to membrane;membrane part	biological regulation	cell part		COG0330
663	Q8YDY2	Q8YDY2_BRUME	BMEII0042, BAWG_1425	Heat shock protein a (Small heat shock protein)	Brucella melitensis biotype 1 (strain 16M / ATCC 23456 / NCTC 10094)	224914	Inferred from homology	unreviewed	0.87234	0.548721	1.14032	0.280744	0.591595	0.267977	Q8YDY2;Q2YIE9												COG0071	Protein processing in endoplasmic reticulum (04141)	1258	38.3%
666	Q8YE01	Q8YE01_BRUME	BMEII0019, BAWG_1448	SPFH domain-containing protein (Stomatin like protein)	Brucella melitensis biotype 1 (strain 16M / ATCC 23456 / NCTC 10094)	224914	Predicted	unreviewed	4.59166	3.9823	5.62407	2.94989	1.64177	1.03241	Q8YE01;Q2YIT0	membrane [GO:0016020]			membrane [GO:0016020]	GO:0016020			cell part;membrane		cell part;membrane		COG0330
669	Q8YE56	Q8YE56_BRUME	BMEI2022, BAWG_0225	Thioredoxin	Brucella melitensis biotype 1 (strain 16M / ATCC 23456 / NCTC 10094)	224914	Inferred from homology	unreviewed	-0.615056	-0.241289	-1.12371	0.26737	-0.882426	-0.508658	Q8YE56;Q2YQX0	cell [GO:0005623]; protein disulfide oxidoreductase activity [GO:0015035]; cell redox homeostasis [GO:0045454]; glycerol ether metabolic process [GO:0006662]	cell redox homeostasis [GO:0045454]; glycerol ether metabolic process [GO:0006662]	protein disulfide oxidoreductase activity [GO:0015035]	cell [GO:0005623]	GO:0005623; GO:0045454; GO:0006662; GO:0015035	biological regulation;cell redox homeostasis;cellular homeostasis;cellular process;glycerol ether metabolic process;homeostatic process;metabolic process;organic ether metabolic process;regulation of biological process;regulation of biological quality;regulation of cellular process;small molecule metabolic process	catalytic activity;disulfide oxidoreductase activity;oxidoreductase activity;oxidoreductase activity, acting on a sulfur group of donors;protein disulfide oxidoreductase activity		biological regulation;cellular homeostasis;cellular process;glycerol ether metabolic process;homeostatic process;metabolic process;small molecule metabolic process			COG0526
685	Q8YER9	Q8YER9_BRUME	BMEI1808, BAWG_0429	Nifu protein (Nitrogen-fixing NifU)	Brucella melitensis biotype 1 (strain 16M / ATCC 23456 / NCTC 10094)	224914	Predicted	unreviewed	-0.0848026	1.55494	0.492843	0.977296	-1.0621	0.577645	Q8YER9	iron ion binding [GO:0005506]; iron-sulfur cluster binding [GO:0051536]; iron-sulfur cluster assembly [GO:0016226]	iron-sulfur cluster assembly [GO:0016226]	iron ion binding [GO:0005506]; iron-sulfur cluster binding [GO:0051536]		GO:0005506; GO:0016226; GO:0051536	biosynthetic process;cellular biosynthetic process;cellular metabolic process;cellular process;cofactor biosynthetic process;cofactor metabolic process;iron-sulfur cluster assembly;metabolic process;metallo-sulfur cluster assembly	binding;cation binding;ion binding;iron ion binding;iron-sulfur cluster binding;metal cluster binding;metal ion binding;transition metal ion binding		biosynthetic process;cellular metabolic process;cellular process;cofactor metabolic process;metabolic process			COG0694
706	Q8YFK7	Q8YFK7_BRUME	BMEI1513, BAWG_0710	Chaperone protein dnaj (Heat shock protein DnaJ)	Brucella melitensis biotype 1 (strain 16M / ATCC 23456 / NCTC 10094)	224914	Predicted	unreviewed	3.51493	3.88163	2.52779	4.86877	-1.35384	-0.987138	Q8YFK7;Q2YMC9	protein folding [GO:0006457]	protein folding [GO:0006457]			GO:0006457	cellular macromolecule metabolic process;cellular metabolic process;cellular process;cellular protein metabolic process;macromolecule metabolic process;metabolic process;primary metabolic process;protein folding;protein metabolic process			cellular metabolic process;cellular process;macromolecule metabolic process;metabolic process;primary metabolic process;protein folding;protein metabolic process			COG2214
740	Q8YGX5	Q8YGX5_BRUME	BMEI1030, BAWG_1179	L-isoaspartate O-methyltransferase (Protein-l-isoaspartate o-methyltransferase) (EC 2.1.1.77)	Brucella melitensis biotype 1 (strain 16M / ATCC 23456 / NCTC 10094)	224914	Predicted	unreviewed	0.210757	-1.93243	-0.955472	-0.766197	0.976954	-1.16623	Q8YGX5;Q2YNS3	protein-L-isoaspartate (D-aspartate) O-methyltransferase activity [GO:0004719]		protein-L-isoaspartate (D-aspartate) O-methyltransferase activity [GO:0004719]		GO:0004719		carboxyl-O-methyltransferase activity;catalytic activity;methyltransferase activity;O-methyltransferase activity;protein carboxyl O-methyltransferase activity;protein methyltransferase activity;protein-L-isoaspartate (D-aspartate) O-methyltransferase activity;S-adenosylmethionine-dependent methyltransferase activity;transferase activity;transferase activity, transferring one-carbon groups					COG2518
776	Q8YI35	Q8YI35_BRUME	BMEI0610, BAWG_2587	HflK protein (Hflk protein)	Brucella melitensis biotype 1 (strain 16M / ATCC 23456 / NCTC 10094)	224914	Predicted	unreviewed	2.63981	1.91476	3.57939	0.975183	1.66463	0.939579	Q8YI35;Q2YS24	integral component of membrane [GO:0016021]			integral component of membrane [GO:0016021]	GO:0016021			cell part;integral to membrane;intrinsic to membrane;membrane part		cell part		COG0330
T. Signal transduction mechanisms
33	D0B3R6	D0B3R6_BRUME	BAWG_0148	Basic helix-loop-helix dimerization domain bHLH	Brucella melitensis biotype 1 (strain 16M / ATCC 23456 / NCTC 10094)	224914		UniParc/deleted	2.93939	-0.733392	-4.32866	6.53466	-3.59527	-7.26805	D0B3R6												COG0271
649	Q8YCV9	Q8YCV9_BRUME	BMEII0419, BAWG_2146	GTP-binding protein TYPA/BIPA (Gtp-binding protein typa/bipa)	Brucella melitensis biotype 1 (strain 16M / ATCC 23456 / NCTC 10094)	224914	Predicted	unreviewed	2.39319	1.61612	0.964277	3.04504	-0.651847	-1.42891	Q8YCV9;Q2YIR2	GTP binding [GO:0005525]; GTPase activity [GO:0003924]		GTPase activity [GO:0003924]; GTP binding [GO:0005525]		GO:0005525; GO:0003924		binding;catalytic activity;GTP binding;GTPase activity;guanyl nucleotide binding;guanyl ribonucleotide binding;hydrolase activity;hydrolase activity, acting on acid anhydrides;hydrolase activity, acting on acid anhydrides, in phosphorus-containing anhydrides;nucleoside-triphosphatase activity;nucleotide binding;purine nucleotide binding;purine ribonucleoside triphosphate binding;purine ribonucleo…					COG1217
667	Q8YE42	Q8YE42_BRUME	BMEI2036, BAWG_0211	Transcriptional regulatory protein (Transcriptional regulatory protein chvi)	Brucella melitensis biotype 1 (strain 16M / ATCC 23456 / NCTC 10094)	224914	Predicted	unreviewed	4.06006	-0.260554	1.67529	2.12421	1.93585	-2.38476	Q8YE42;Q2YQY4	intracellular [GO:0005622]; DNA binding [GO:0003677]; phosphorelay signal transduction system [GO:0000160]; regulation of transcriptionDNA-templated [GO:0006355]; transcriptionDNA-templated [GO:0006351]	phosphorelay signal transduction system [GO:0000160]; regulation of transcriptionDNA-templated [GO:0006355]; transcriptionDNA-templated [GO:0006351]	DNA binding [GO:0003677]	intracellular [GO:0005622]	GO:0003677; GO:0005622; GO:0000160; GO:0006355; GO:0006351	biological regulation;biosynthetic process;cellular biosynthetic process;cellular macromolecule biosynthetic process;cellular macromolecule metabolic process;cellular metabolic process;cellular nitrogen compound metabolic process;cellular process;cellular response to stimulus;macromolecule biosynthetic process;macromolecule metabolic process;metabolic process;nitrogen compound metabolic process;n…	binding;DNA binding;nucleic acid binding		biological regulation;biosynthetic process;cellular metabolic process;cellular nitrogen compound metabolic process;cellular process;macromolecule metabolic process;metabolic process;nitrogen compound metabolic process;nucleobase-containing compound metabolic process;primary metabolic process;response to stimulus;RNA metabolic process;signal transduction			COG0745	Two-component system (02020)	3484	23.6%
668	Q8YE44	Q8YE44_BRUME	BMEI2034, BAWG_0213	ATP/GTP-binding site-containing protein A (Sensor protein chvg) (EC 2.7.3.-)	Brucella melitensis biotype 1 (strain 16M / ATCC 23456 / NCTC 10094)	224914	Predicted	unreviewed	-1.13463	-1.83494	-1.38884	-1.58072	0.446094	-0.254217	Q8YE44;Q2YQY2	intracellular [GO:0005622]; ATP binding [GO:0005524]; phosphorelay sensor kinase activity [GO:0000155]; regulation of carbohydrate metabolic process [GO:0006109]	regulation of carbohydrate metabolic process [GO:0006109]	ATP binding [GO:0005524]; phosphorelay sensor kinase activity [GO:0000155]	intracellular [GO:0005622]	GO:0005524; GO:0005622; GO:0000155; GO:0006109	biological regulation;regulation of biological process;regulation of carbohydrate metabolic process;regulation of metabolic process;regulation of primary metabolic process	adenyl nucleotide binding;adenyl ribonucleotide binding;ATP binding;binding;catalytic activity;kinase activity;molecular transducer activity;nucleotide binding;phosphotransferase activity, alcohol group as acceptor;phosphotransferase activity, nitrogenous group as acceptor;protein histidine kinase activity;protein kinase activity;purine nucleotide binding;purine ribonucleoside triphosphate bindin…		biological regulation			COG1493
684	Q8YER6	Q8YER6_BRUME	BMEI1811, BAWG_0426	Acid tolerance regulatory protein actr (Response regulator receiver)	Brucella melitensis biotype 1 (strain 16M / ATCC 23456 / NCTC 10094)	224914	Predicted	unreviewed	3.75918	2.23358	3.44818	2.54458	1.2146	-0.310995	Q8YER6	intracellular [GO:0005622]; DNA binding [GO:0003677]; phosphorelay signal transduction system [GO:0000160]	phosphorelay signal transduction system [GO:0000160]	DNA binding [GO:0003677]	intracellular [GO:0005622]	GO:0003677; GO:0005622; GO:0000160	biological regulation;cellular process;cellular response to stimulus;regulation of biological process;regulation of cellular process;response to stimulus;signal transduction;two-component signal transduction system (phosphorelay)	binding;DNA binding;nucleic acid binding		biological regulation;cellular process;response to stimulus;signal transduction			COG4567	Two-component system (02020)	241	68.1%
728	Q8YGN0	Q8YGN0_BRUME	BMEI1128, BAWG_1081	BolA family protein (Bola protein family)	Brucella melitensis biotype 1 (strain 16M / ATCC 23456 / NCTC 10094)	224914	Inferred from homology	unreviewed	0.691085	0.560805	0.534225	0.717666	-0.0265802	-0.156861	Q8YGN0;Q2YNG7												COG0271
748	Q8YH66	Q8YH66_BRUME	BMEI0938, BAWG_1265	Universal stress protein (Universal stress protein uspa and related nucleotide-binding proteins)	Brucella melitensis biotype 1 (strain 16M / ATCC 23456 / NCTC 10094)	224914	Predicted	unreviewed	0.745455	1.39523	1.17658	0.964101	-0.218646	0.431124	Q8YH66;Q2YQ25	response to stress [GO:0006950]	response to stress [GO:0006950]			GO:0006950	response to stimulus;response to stress			response to stimulus;response to stress			COG0589
754	Q8YHD3	Q8YHD3_BRUME	BMEI0868, BAWG_2839	Nitrogen assimilation regulatory protein NTRX (Nitrogen assimilation regulatory protein ntrx)	Brucella melitensis biotype 1 (strain 16M / ATCC 23456 / NCTC 10094)	224914	Predicted	unreviewed	-1.47627	2.85226	1.9087	-0.532709	-0.943558	3.38497	Q8YHD3;Q2YPW6	intracellular [GO:0005622]; ATP binding [GO:0005524]; sequence-specific DNA binding [GO:0043565]; phosphorelay signal transduction system [GO:0000160]; regulation of transcriptionDNA-templated [GO:0006355]; transcriptionDNA-templated [GO:0006351]	phosphorelay signal transduction system [GO:0000160]; regulation of transcriptionDNA-templated [GO:0006355]; transcriptionDNA-templated [GO:0006351]	ATP binding [GO:0005524]; sequence-specific DNA binding [GO:0043565]	intracellular [GO:0005622]	GO:0005524; GO:0005622; GO:0000160; GO:0006355; GO:0043565; GO:0006351	biological regulation;biosynthetic process;cellular biosynthetic process;cellular macromolecule biosynthetic process;cellular macromolecule metabolic process;cellular metabolic process;cellular nitrogen compound metabolic process;cellular process;cellular response to stimulus;macromolecule biosynthetic process;macromolecule metabolic process;metabolic process;nitrogen compound metabolic process;n…	adenyl nucleotide binding;adenyl ribonucleotide binding;ATP binding;binding;DNA binding;nucleic acid binding;nucleotide binding;purine nucleotide binding;purine ribonucleoside triphosphate binding;purine ribonucleotide binding;ribonucleotide binding;sequence-specific DNA binding		biological regulation;biosynthetic process;cellular metabolic process;cellular nitrogen compound metabolic process;cellular process;macromolecule metabolic process;metabolic process;nitrogen compound metabolic process;nucleobase-containing compound metabolic process;primary metabolic process;response to stimulus;RNA metabolic process;signal transduction		Two-component system	COG2204	Two-component system (02020)	1400	24.4%
788	Q8YIF1	Q8YIF1_BRUME	BMEI0493, BAWG_2474	Transcriptional regulatory protein (Transcriptional regulatory protein ompr)	Brucella melitensis biotype 1 (strain 16M / ATCC 23456 / NCTC 10094)	224914	Predicted	unreviewed	1.4689	3.14798	4.19614	0.420738	1.04816	2.72724	Q8YIF1;Q2YRL4	intracellular [GO:0005622]; DNA binding [GO:0003677]; phosphorelay signal transduction system [GO:0000160]; regulation of transcriptionDNA-templated [GO:0006355]; transcriptionDNA-templated [GO:0006351]	phosphorelay signal transduction system [GO:0000160]; regulation of transcriptionDNA-templated [GO:0006355]; transcriptionDNA-templated [GO:0006351]	DNA binding [GO:0003677]	intracellular [GO:0005622]	GO:0003677; GO:0005622; GO:0000160; GO:0006355; GO:0006351	biological regulation;biosynthetic process;cellular biosynthetic process;cellular macromolecule biosynthetic process;cellular macromolecule metabolic process;cellular metabolic process;cellular nitrogen compound metabolic process;cellular process;cellular response to stimulus;macromolecule biosynthetic process;macromolecule metabolic process;metabolic process;nitrogen compound metabolic process;n…	binding;DNA binding;nucleic acid binding		biological regulation;biosynthetic process;cellular metabolic process;cellular nitrogen compound metabolic process;cellular process;macromolecule metabolic process;metabolic process;nitrogen compound metabolic process;nucleobase-containing compound metabolic process;primary metabolic process;response to stimulus;RNA metabolic process;signal transduction		Two-component system	COG0745	Two-component system (02020)	3484	23.6%
822	Q8YJI1	Q8YJI1_BRUME	BMEI0102, BAWG_0093	Universal stress protein	Brucella melitensis biotype 1 (strain 16M / ATCC 23456 / NCTC 10094)	224914	Inferred from homology	unreviewed	1.23835	-2.00393	1.87125	-2.63683	3.87517	0.632898	Q8YJI1;Q2YLV3	cytoplasm [GO:0005737]; response to stress [GO:0006950]	response to stress [GO:0006950]		cytoplasm [GO:0005737]	GO:0005737; GO:0006950	response to stimulus;response to stress		cell part;cytoplasm;intracellular part	response to stimulus;response to stress	cell part;cytoplasm		COG0589
824	Q8YJL6	Q8YJL6_BRUME	BMEI0066, BAWG_0130	Transcriptional regulatory protein (Two component response regulator)	Brucella melitensis biotype 1 (strain 16M / ATCC 23456 / NCTC 10094)	224914	Predicted	unreviewed	2.66628	0.908735	2.18072	1.39429	1.27199	-0.485556	Q8YJL6;Q2YR63	intracellular [GO:0005622]; DNA binding [GO:0003677]; phosphorelay signal transduction system [GO:0000160]; regulation of transcriptionDNA-templated [GO:0006355]; transcriptionDNA-templated [GO:0006351]	phosphorelay signal transduction system [GO:0000160]; regulation of transcriptionDNA-templated [GO:0006355]; transcriptionDNA-templated [GO:0006351]	DNA binding [GO:0003677]	intracellular [GO:0005622]	GO:0003677; GO:0005622; GO:0000160; GO:0006355; GO:0006351	biological regulation;biosynthetic process;cellular biosynthetic process;cellular macromolecule biosynthetic process;cellular macromolecule metabolic process;cellular metabolic process;cellular nitrogen compound metabolic process;cellular process;cellular response to stimulus;macromolecule biosynthetic process;macromolecule metabolic process;metabolic process;nitrogen compound metabolic process;n…	binding;DNA binding;nucleic acid binding		biological regulation;biosynthetic process;cellular metabolic process;cellular nitrogen compound metabolic process;cellular process;macromolecule metabolic process;metabolic process;nitrogen compound metabolic process;nucleobase-containing compound metabolic process;primary metabolic process;response to stimulus;RNA metabolic process;signal transduction			COG0745	Two-component system (02020)	3484	23.6%
U. Intracellular trafficking, secretion, and vesicular transport
15	D0B2U4	D0B2U4_BRUME	tatA, BAWG_1124	Sec-independent protein translocase protein TatA	Brucella melitensis biotype 1 (strain 16M / ATCC 23456 / NCTC 10094)	224914		UniParc/deleted	2.07222	1.39202	3.67251	-0.20827	2.28049	1.6003	D0B2U4;Q2YNM9	integral component of plasma membrane [GO:0005887]; TAT protein transport complex [GO:0033281]; protein transmembrane transporter activity [GO:0008320]; protein secretion [GO:0009306]; protein transport by the Tat complex [GO:0043953]	protein secretion [GO:0009306]; protein transport by the Tat complex [GO:0043953]	protein transmembrane transporter activity [GO:0008320]	integral component of plasma membrane [GO:0005887]; TAT protein transport complex [GO:0033281]	GO:0033281; GO:0005887; GO:0009306; GO:0008320; GO:0043953	cellular process;establishment of localization;establishment of localization in cell;establishment of protein localization;protein secretion;protein transmembrane transport;protein transport;protein transport by the Tat complex;secretion;secretion by cell;transmembrane transport;transport	macromolecule transmembrane transporter activity;protein transmembrane transporter activity;protein transporter activity;substrate-specific transmembrane transporter activity;substrate-specific transporter activity;transmembrane transporter activity;transporter activity	cell part;integral to membrane;integral to plasma membrane;intrinsic to membrane;intrinsic to plasma membrane;macromolecular complex;membrane part;plasma membrane part;protein complex;TAT protein transport complex	cellular process;establishment of localization;protein transport;secretion;transmembrane transport;transport	cell part;macromolecular complex;protein complex	Bacterial secretion system;Protein export	COG1826	Bacterial secretion system (03070)	816	68.3%
129	D0BA94	D0BA94_BRUME	tolB, BAWG_3015	Protein TolB	Brucella melitensis biotype 1 (strain 16M / ATCC 23456 / NCTC 10094)	224914		UniParc/deleted	3.05841	0	0	3.05841	0	-3.05841	D0BA94	periplasmic space [GO:0042597]; protein import [GO:0017038]	protein import [GO:0017038]		periplasmic space [GO:0042597]	GO:0042597; GO:0017038	establishment of localization;establishment of protein localization;protein import;protein transport;transport		cell part;periplasmic space	establishment of localization;protein transport;transport	cell part;periplasmic space		COG0823
134	P0C126	SECB_BRUA2	secB, BAB1_2073	Protein-export protein SecB	Brucella abortus (strain 2308)	359391	Inferred from homology	reviewed	-1.31518	-0.784598	-2.06111	-0.0386623	-1.27652	-0.745936	P0C126;D0B3W1	cytoplasm [GO:0005737]; protein folding [GO:0006457]; protein tetramerization [GO:0051262]; protein transport [GO:0015031]	protein folding [GO:0006457]; protein tetramerization [GO:0051262]; protein transport [GO:0015031]		cytoplasm [GO:0005737]	GO:0005737; GO:0006457; GO:0051262; GO:0015031	cellular component assembly;cellular component organization;cellular component organization or biogenesis;cellular macromolecule metabolic process;cellular metabolic process;cellular process;cellular protein metabolic process;establishment of localization;establishment of protein localization;macromolecular complex assembly;macromolecular complex subunit organization;macromolecule metabolic proce…		cell part;cytoplasm;intracellular part	cellular component assembly;cellular component organization;cellular metabolic process;cellular process;establishment of localization;macromolecular complex assembly;macromolecule metabolic process;metabolic process;primary metabolic process;protein complex assembly;protein folding;protein metabolic process;protein transport;transport	cell part;cytoplasm	Bacterial secretion system;Protein export	COG1952	Bacterial secretion system (03070)	402	67.1%
172	Q2YJ78	VIRB8_BRUA2	virB8, BAB2_0061	Type IV secretion system protein virB8	Brucella abortus (strain 2308)	359391	Inferred from homology	reviewed	0	3.21829	7.70817	-4.48989	4.48989	7.70817	Q2YJ78;D0B5R4	integral component of membrane [GO:0016021]; plasma membrane [GO:0005886]; pathogenesis [GO:0009405]; protein secretion by the type IV secretion system [GO:0030255]	pathogenesis [GO:0009405]; protein secretion by the type IV secretion system [GO:0030255]		integral component of membrane [GO:0016021]; plasma membrane [GO:0005886]	GO:0016021; GO:0009405; GO:0005886; GO:0030255	cellular process;establishment of localization;establishment of localization in cell;establishment of protein localization;protein secretion;protein secretion by the type IV secretion system;protein transmembrane transport;protein transport;secretion;secretion by cell;secretion by the type IV secretion system;transmembrane transport;transport		cell part;membrane	cellular process;establishment of localization;protein transport;secretion;transmembrane transport;transport	cell part;membrane	Bacterial secretion system	COG3736	Bacterial secretion system (03070)	83	57.2%
173	Q2YJ79	VIRB9_BRUA2	virB9, BAB2_0060	Type IV secretion system protein virB9	Brucella abortus (strain 2308)	359391	Inferred from homology	reviewed	0	1.13093	5.83676	-4.70583	4.70583	5.83676	Q2YJ79;D0B5R3	pathogenesis [GO:0009405]	pathogenesis [GO:0009405]			GO:0009405							COG3504	Bacterial secretion system (03070)	226	60.4%
174	Q2YJ81	VIRBA_BRUA2	virB10, BAB2_0059	Type IV secretion system protein virB10	Brucella abortus (strain 2308)	359391	Inferred from homology	reviewed	0	-1.9391	3.64353	-5.58264	5.58264	3.64353	Q2YJ81;D0B5R2	integral component of membrane [GO:0016021]; plasma membrane [GO:0005886]; pathogenesis [GO:0009405]	pathogenesis [GO:0009405]		integral component of membrane [GO:0016021]; plasma membrane [GO:0005886]	GO:0016021; GO:0009405; GO:0005886							COG2948	Bacterial secretion system (03070)	218	58.4%
191	Q2YJR2	Q2YJR2_BRUA2	yidC, BAB2_0986	Membrane protein insertase YidC (Foldase YidC) (Membrane integrase YidC) (Membrane protein YidC)	Brucella abortus (strain 2308)	359391	Inferred from homology	unreviewed	-0.0900431	3.90245	2.52972	1.2827	-1.37274	2.61976	Q2YJR2;D0B862	integral component of membrane [GO:0016021]; plasma membrane [GO:0005886]; protein insertion into membrane [GO:0051205]; protein transport [GO:0015031]	protein insertion into membrane [GO:0051205]; protein transport [GO:0015031]		integral component of membrane [GO:0016021]; plasma membrane [GO:0005886]	GO:0016021; GO:0005886; GO:0051205; GO:0015031	cellular localization;cellular macromolecule localization;cellular process;cellular protein localization;establishment of localization;establishment of protein localization;localization;localization within membrane;macromolecule localization;protein insertion into membrane;protein localization;protein transport;transport		cell part;integral to membrane;intrinsic to membrane;membrane;membrane part;plasma membrane	cellular localization;cellular process;establishment of localization;localization;protein transport;transport	cell part;membrane;plasma membrane	Bacterial secretion system;Protein export	COG0706	Bacterial secretion system (03070)	1355	54.9%
409	Q2YNM1	YAJC_BRUA2	yajC, BAB1_0909	Immunogenic membrane protein YajC	Brucella abortus (strain 2308)	359391	Inferred from homology	reviewed	0.411825	0.940996	2.43759	-1.08476	1.49659	2.02576	Q2YNM1;D0B2V2	integral component of membrane [GO:0016021]; plasma membrane [GO:0005886]			integral component of membrane [GO:0016021]; plasma membrane [GO:0005886]	GO:0016021; GO:0005886							COG1862	Bacterial secretion system (03070)	839	62.1%
771	Q8YHW6	Q8YHW6_BRUME	BMEI0680, BAWG_2651	Protein translocase subunit secd / protein translocase subunit secf	Brucella melitensis biotype 1 (strain 16M / ATCC 23456 / NCTC 10094)	224914	Inferred from homology	unreviewed	5.65498	4.11799	4.11799	5.65498	0	-1.537	Q8YHW6	integral component of membrane [GO:0016021]; intracellular [GO:0005622]; plasma membrane [GO:0005886]; P-P-bond-hydrolysis-driven protein transmembrane transporter activity [GO:0015450]; intracellular protein transport [GO:0006886]	intracellular protein transport [GO:0006886]	P-P-bond-hydrolysis-driven protein transmembrane transporter activity [GO:0015450]	integral component of membrane [GO:0016021]; intracellular [GO:0005622]; plasma membrane [GO:0005886]	GO:0015450; GO:0016021; GO:0005622; GO:0006886; GO:0005886	establishment of localization;establishment of localization in cell;establishment of protein localization;intracellular protein transport;intracellular transport;protein transport;transport	active transmembrane transporter activity;macromolecule transmembrane transporter activity;P-P-bond-hydrolysis-driven protein transmembrane transporter activity;P-P-bond-hydrolysis-driven transmembrane transporter activity;primary active transmembrane transporter activity;protein transmembrane transporter activity;protein transporter activity;substrate-specific transmembrane transporter activity;…	cell part;integral to membrane;intrinsic to membrane;membrane;membrane part;plasma membrane	establishment of localization;protein transport;transport	cell part;membrane;plasma membrane	Bacterial secretion system;Protein export	COG0341	Bacterial secretion system (03070)	1067	64.9%
II. Information storage and processing
J. Translation, ribosomal structure and biogenesis
1	D0B1R5	D0B1R5_BRUME	rpsF, BAWG_0745	30S ribosomal protein S6	Brucella melitensis biotype 1 (strain 16M / ATCC 23456 / NCTC 10094)	224914		UniParc/deleted	4.14227	0	0	4.14227	0	-4.14227	D0B1R5	ribosome [GO:0005840]; rRNA binding [GO:0019843]; structural constituent of ribosome [GO:0003735]; translation [GO:0006412]	translation [GO:0006412]	rRNA binding [GO:0019843]; structural constituent of ribosome [GO:0003735]	ribosome [GO:0005840]	GO:0019843; GO:0005840; GO:0003735; GO:0006412	biosynthetic process;cellular biosynthetic process;cellular macromolecule biosynthetic process;cellular macromolecule metabolic process;cellular metabolic process;cellular process;cellular protein metabolic process;macromolecule biosynthetic process;macromolecule metabolic process;metabolic process;primary metabolic process;protein metabolic process;translation	binding;nucleic acid binding;RNA binding;rRNA binding;structural constituent of ribosome;structural molecule activity	cell part;cytoplasmic part;intracellular non-membrane-bounded organelle;intracellular organelle;intracellular part;macromolecular complex;non-membrane-bounded organelle;organelle;ribonucleoprotein complex;ribosome	biosynthetic process;cellular metabolic process;cellular process;macromolecule metabolic process;metabolic process;primary metabolic process;protein metabolic process;translation	cell part;intracellular non-membrane-bounded organelle;intracellular organelle;macromolecular complex;organelle;ribonucleoprotein complex;ribosome	Ribosome	COG0360	Ribosome (03010)	1118	0.6
10	D0B2L0	D0B2L0_BRUME	rpsI, BAWG_1040	30S ribosomal protein S9	Brucella melitensis biotype 1 (strain 16M / ATCC 23456 / NCTC 10094)	224914		UniParc/deleted	7.69937	1.4204	7.38322	1.73655	5.96282	-0.316144	D0B2L0	ribosome [GO:0005840]; structural constituent of ribosome [GO:0003735]; translation [GO:0006412]	translation [GO:0006412]	structural constituent of ribosome [GO:0003735]	ribosome [GO:0005840]	GO:0005840; GO:0003735; GO:0006412	biosynthetic process;cellular biosynthetic process;cellular macromolecule biosynthetic process;cellular macromolecule metabolic process;cellular metabolic process;cellular process;cellular protein metabolic process;macromolecule biosynthetic process;macromolecule metabolic process;metabolic process;primary metabolic process;protein metabolic process;translation	structural constituent of ribosome;structural molecule activity	cell part;cytoplasmic part;intracellular non-membrane-bounded organelle;intracellular organelle;intracellular part;macromolecular complex;non-membrane-bounded organelle;organelle;ribonucleoprotein complex;ribosome	biosynthetic process;cellular metabolic process;cellular process;macromolecule metabolic process;metabolic process;primary metabolic process;protein metabolic process;translation	cell part;intracellular non-membrane-bounded organelle;intracellular organelle;macromolecular complex;organelle;ribonucleoprotein complex;ribosome	Ribosome	COG0103	Ribosome (03010)	1455	60.5%
11	D0B2N9	D0B2N9_BRUME	proS, BAWG_1069	Proline--tRNA ligase (EC 6.1.1.15) (Prolyl-tRNA synthetase)	Brucella melitensis biotype 1 (strain 16M / ATCC 23456 / NCTC 10094)	224914		UniParc/deleted	2.88897	-1.76154	1.98786	-0.860434	3.74941	-0.901109	D0B2N9	cytoplasm [GO:0005737]; ATP binding [GO:0005524]; proline-tRNA ligase activity [GO:0004827]; prolyl-tRNA aminoacylation [GO:0006433]	prolyl-tRNA aminoacylation [GO:0006433]	ATP binding [GO:0005524]; proline-tRNA ligase activity [GO:0004827]	cytoplasm [GO:0005737]	GO:0005524; GO:0005737; GO:0004827; GO:0006433	amine metabolic process;amino acid activation;carboxylic acid metabolic process;cellular amine metabolic process;cellular amino acid metabolic process;cellular ketone metabolic process;cellular macromolecule metabolic process;cellular metabolic process;cellular nitrogen compound metabolic process;cellular process;macromolecule metabolic process;metabolic process;ncRNA metabolic process;nitrogen c…	adenyl nucleotide binding;adenyl ribonucleotide binding;aminoacyl-tRNA ligase activity;ATP binding;binding;catalytic activity;ligase activity;ligase activity, forming aminoacyl-tRNA and related compounds;ligase activity, forming carbon-oxygen bonds;nucleotide binding;proline-tRNA ligase activity;purine nucleotide binding;purine ribonucleoside triphosphate binding;purine ribonucleotide binding;rib…	cell part;cytoplasm;intracellular part	amine metabolic process;cellular amino acid metabolic process;cellular ketone metabolic process;cellular metabolic process;cellular nitrogen compound metabolic process;cellular process;macromolecule metabolic process;metabolic process;nitrogen compound metabolic process;nucleobase-containing compound metabolic process;organic acid metabolic process;primary metabolic process;RNA metabolic process;…	cell part;cytoplasm		COG0442	Aminoacyl-tRNA biosynthesis (00970)	1510	62.3%
16	D0B2U7	D0B2U7_BRUME	serS, BAWG_1127	Serine--tRNA ligase (EC 6.1.1.11) (Seryl-tRNA synthetase) (Seryl-tRNA(Ser/Sec) synthetase)	Brucella melitensis biotype 1 (strain 16M / ATCC 23456 / NCTC 10094)	224914		UniParc/deleted	7.6235	7.97529	7.97529	7.6235	0	0.351792	D0B2U7	cytoplasm [GO:0005737]; ATP binding [GO:0005524]; serine-tRNA ligase activity [GO:0004828]; selenocysteine biosynthetic process [GO:0016260]; selenocysteinyl-tRNA(Sec) biosynthetic process [GO:0097056]; seryl-tRNA aminoacylation [GO:0006434]	selenocysteine biosynthetic process [GO:0016260]; selenocysteinyl-tRNA(Sec) biosynthetic process [GO:0097056]; seryl-tRNA aminoacylation [GO:0006434]	ATP binding [GO:0005524]; serine-tRNA ligase activity [GO:0004828]	cytoplasm [GO:0005737]	GO:0005524; GO:0005737; GO:0016260; GO:0097056; GO:0004828; GO:0006434	amine biosynthetic process;amine metabolic process;amino acid activation;biosynthetic process;carboxylic acid biosynthetic process;carboxylic acid metabolic process;cellular amine metabolic process;cellular amino acid biosynthetic process;cellular amino acid metabolic process;cellular biosynthetic process;cellular ketone metabolic process;cellular macromolecule metabolic process;cellular metaboli…	adenyl nucleotide binding;adenyl ribonucleotide binding;aminoacyl-tRNA ligase activity;ATP binding;binding;catalytic activity;ligase activity;ligase activity, forming aminoacyl-tRNA and related compounds;ligase activity, forming carbon-oxygen bonds;nucleotide binding;purine nucleotide binding;purine ribonucleoside triphosphate binding;purine ribonucleotide binding;ribonucleotide binding;serine-tR…	cell part;cytoplasm;intracellular part	amine metabolic process;biosynthetic process;cellular amino acid metabolic process;cellular ketone metabolic process;cellular metabolic process;cellular nitrogen compound metabolic process;cellular process;macromolecule metabolic process;metabolic process;nitrogen compound metabolic process;nucleobase-containing compound metabolic process;organic acid metabolic process;primary metabolic process;R…	cell part;cytoplasm	Aminoacyl-tRNA biosynthesis	COG0172	Aminoacyl-tRNA biosynthesis (00970)	1482.	0.6
22	D0B3A9	D0B3A9_BRUME	thrS, BAWG_1289	Threonine--tRNA ligase (EC 6.1.1.3) (Threonyl-tRNA synthetase)	Brucella melitensis biotype 1 (strain 16M / ATCC 23456 / NCTC 10094)	224914		UniParc/deleted	4.28784	0.828109	4.06969	1.04626	3.24158	-0.218151	D0B3A9;Q2YQ07	cytoplasm [GO:0005737]; ATP binding [GO:0005524]; metal ion binding [GO:0046872]; threonine-tRNA ligase activity [GO:0004829]; threonyl-tRNA aminoacylation [GO:0006435]	threonyl-tRNA aminoacylation [GO:0006435]	ATP binding [GO:0005524]; metal ion binding [GO:0046872]; threonine-tRNA ligase activity [GO:0004829]	cytoplasm [GO:0005737]	GO:0005524; GO:0005737; GO:0046872; GO:0004829; GO:0006435	amine metabolic process;amino acid activation;carboxylic acid metabolic process;cellular amine metabolic process;cellular amino acid metabolic process;cellular ketone metabolic process;cellular macromolecule metabolic process;cellular metabolic process;cellular nitrogen compound metabolic process;cellular process;macromolecule metabolic process;metabolic process;ncRNA metabolic process;nitrogen c…	adenyl nucleotide binding;adenyl ribonucleotide binding;aminoacyl-tRNA ligase activity;ATP binding;binding;catalytic activity;cation binding;ion binding;ligase activity;ligase activity, forming aminoacyl-tRNA and related compounds;ligase activity, forming carbon-oxygen bonds;metal ion binding;nucleotide binding;purine nucleotide binding;purine ribonucleoside triphosphate binding;purine ribonucleo…	cell part;cytoplasm;intracellular part	amine metabolic process;cellular amino acid metabolic process;cellular ketone metabolic process;cellular metabolic process;cellular nitrogen compound metabolic process;cellular process;macromolecule metabolic process;metabolic process;nitrogen compound metabolic process;nucleobase-containing compound metabolic process;organic acid metabolic process;primary metabolic process;RNA metabolic process;…	cell part;cytoplasm	Aminoacyl-tRNA biosynthesis	COG0441	Aminoacyl-tRNA biosynthesis (00970)	1510	53.9%
48	D0B493	D0B493_BRUME	BAWG_0325	30S ribosomal protein S1	Brucella melitensis biotype 1 (strain 16M / ATCC 23456 / NCTC 10094)	224914		UniParc/deleted	1.17807	-0.178497	-0.166945	1.16652	0.0115519	-1.34501	D0B493;Q2YPN4	ribosome [GO:0005840]; RNA binding [GO:0003723]; structural constituent of ribosome [GO:0003735]; translation [GO:0006412]	translation [GO:0006412]	RNA binding [GO:0003723]; structural constituent of ribosome [GO:0003735]	ribosome [GO:0005840]	GO:0003723; GO:0005840; GO:0003735; GO:0006412	biosynthetic process;cellular biosynthetic process;cellular macromolecule biosynthetic process;cellular macromolecule metabolic process;cellular metabolic process;cellular process;cellular protein metabolic process;macromolecule biosynthetic process;macromolecule metabolic process;metabolic process;primary metabolic process;protein metabolic process;translation	binding;nucleic acid binding;RNA binding;structural constituent of ribosome;structural molecule activity	cell part;cytoplasmic part;intracellular non-membrane-bounded organelle;intracellular organelle;intracellular part;macromolecular complex;non-membrane-bounded organelle;organelle;ribonucleoprotein complex;ribosome	biosynthetic process;cellular metabolic process;cellular process;macromolecule metabolic process;metabolic process;primary metabolic process;protein metabolic process;translation	cell part;intracellular non-membrane-bounded organelle;intracellular organelle;macromolecular complex;organelle;ribonucleoprotein complex;ribosome	Ribosome	COG0539	Ribosome (03010)	1170	50.1%
62	D0B637	D0B637_BRUME	ileS, BAWG_1558	Isoleucine--tRNA ligase (EC 6.1.1.5) (Isoleucyl-tRNA synthetase)	Brucella melitensis biotype 1 (strain 16M / ATCC 23456 / NCTC 10094)	224914		UniParc/deleted	3.52572	2.33998	2.94245	2.92325	0.602468	-0.583265	D0B637;P0C124	cytoplasm [GO:0005737]; aminoacyl-tRNA editing activity [GO:0002161]; ATP binding [GO:0005524]; isoleucine-tRNA ligase activity [GO:0004822]; isoleucyl-tRNA aminoacylation [GO:0006428]	isoleucyl-tRNA aminoacylation [GO:0006428]	aminoacyl-tRNA editing activity [GO:0002161]; ATP binding [GO:0005524]; isoleucine-tRNA ligase activity [GO:0004822]	cytoplasm [GO:0005737]	GO:0005524; GO:0002161; GO:0005737; GO:0004822; GO:0006428	amine metabolic process;amino acid activation;carboxylic acid metabolic process;cellular amine metabolic process;cellular amino acid metabolic process;cellular ketone metabolic process;cellular macromolecule metabolic process;cellular metabolic process;cellular nitrogen compound metabolic process;cellular process;isoleucyl-tRNA aminoacylation;macromolecule metabolic process;metabolic process;ncRN…	adenyl nucleotide binding;adenyl ribonucleotide binding;aminoacyl-tRNA editing activity;aminoacyl-tRNA ligase activity;ATP binding;binding;carboxylic ester hydrolase activity;catalytic activity;hydrolase activity;hydrolase activity, acting on ester bonds;isoleucine-tRNA ligase activity;ligase activity;ligase activity, forming aminoacyl-tRNA and related compounds;ligase activity, forming carbon-ox…	cell part;cytoplasm;intracellular part	amine metabolic process;cellular amino acid metabolic process;cellular ketone metabolic process;cellular metabolic process;cellular nitrogen compound metabolic process;cellular process;macromolecule metabolic process;metabolic process;nitrogen compound metabolic process;nucleobase-containing compound metabolic process;organic acid metabolic process;primary metabolic process;RNA metabolic process;…	cell part;cytoplasm	Aminoacyl-tRNA biosynthesis;Valine, leucine and isoleucine biosynthesis	COG0060	Aminoacyl-tRNA biosynthesis (00970)	1473	60.7%
103	D0B911	D0B911_BRUME	rplA, BAWG_2719	50S ribosomal protein L1	Brucella melitensis biotype 1 (strain 16M / ATCC 23456 / NCTC 10094)	224914		UniParc/deleted	2.70144	-2.56987	-0.449467	0.581029	2.12041	-3.1509	D0B911;Q2YM12	large ribosomal subunit [GO:0015934]; rRNA binding [GO:0019843]; structural constituent of ribosome [GO:0003735]; tRNA binding [GO:0000049]; regulation of translation [GO:0006417]; translation [GO:0006412]	regulation of translation [GO:0006417]; translation [GO:0006412]	rRNA binding [GO:0019843]; structural constituent of ribosome [GO:0003735]; tRNA binding [GO:0000049]	large ribosomal subunit [GO:0015934]	GO:0015934; GO:0019843; GO:0006417; GO:0003735; GO:0000049; GO:0006412	biological regulation;biosynthetic process;cellular biosynthetic process;cellular macromolecule biosynthetic process;cellular macromolecule metabolic process;cellular metabolic process;cellular process;cellular protein metabolic process;macromolecule biosynthetic process;macromolecule metabolic process;metabolic process;posttranscriptional regulation of gene expression;primary metabolic process;p…	binding;nucleic acid binding;RNA binding;rRNA binding;structural constituent of ribosome;structural molecule activity;tRNA binding	cell part;intracellular organelle part;intracellular part;large ribosomal subunit;macromolecular complex;organelle part;ribonucleoprotein complex	biological regulation;biosynthetic process;cellular metabolic process;cellular process;macromolecule metabolic process;metabolic process;primary metabolic process;protein metabolic process;regulation of translation;translation	cell part;macromolecular complex;ribonucleoprotein complex	Ribosome	COG0081	Ribosome (03010)	1429	58.7%
105	D0B918	D0B918_BRUME	rpsG, BAWG_2726	30S ribosomal protein S7	Brucella melitensis biotype 1 (strain 16M / ATCC 23456 / NCTC 10094)	224914		UniParc/deleted	8.72599	0	0	8.72599	0	-8.72599	D0B918	small ribosomal subunit [GO:0015935]; rRNA binding [GO:0019843]; structural constituent of ribosome [GO:0003735]; tRNA binding [GO:0000049]; translation [GO:0006412]	translation [GO:0006412]	rRNA binding [GO:0019843]; structural constituent of ribosome [GO:0003735]; tRNA binding [GO:0000049]	small ribosomal subunit [GO:0015935]	GO:0019843; GO:0015935; GO:0003735; GO:0000049; GO:0006412	biosynthetic process;cellular biosynthetic process;cellular macromolecule biosynthetic process;cellular macromolecule metabolic process;cellular metabolic process;cellular process;cellular protein metabolic process;macromolecule biosynthetic process;macromolecule metabolic process;metabolic process;primary metabolic process;protein metabolic process;translation	binding;nucleic acid binding;RNA binding;rRNA binding;structural constituent of ribosome;structural molecule activity;tRNA binding	cell part;intracellular organelle part;intracellular part;macromolecular complex;organelle part;ribonucleoprotein complex;small ribosomal subunit	biosynthetic process;cellular metabolic process;cellular process;macromolecule metabolic process;metabolic process;primary metabolic process;protein metabolic process;translation	cell part;macromolecular complex;ribonucleoprotein complex;small ribosomal subunit	Ribosome	COG0049	Ribosome (03010)	1437	59.4%
106	D0B919	D0B919_BRUME	fusA, BAWG_2727	Elongation factor G (EF-G)	Brucella melitensis biotype 1 (strain 16M / ATCC 23456 / NCTC 10094)	224914		UniParc/deleted	7.19539	6.99073	6.99073	7.19539	0	-0.204666	D0B919	cytoplasm [GO:0005737]; GTP binding [GO:0005525]; GTPase activity [GO:0003924]; translation elongation factor activity [GO:0003746]		GTPase activity [GO:0003924]; GTP binding [GO:0005525]; translation elongation factor activity [GO:0003746]	cytoplasm [GO:0005737]	GO:0005525; GO:0003924; GO:0005737; GO:0003746		binding;catalytic activity;GTP binding;GTPase activity;guanyl nucleotide binding;guanyl ribonucleotide binding;hydrolase activity;hydrolase activity, acting on acid anhydrides;hydrolase activity, acting on acid anhydrides, in phosphorus-containing anhydrides;nucleic acid binding;nucleoside-triphosphatase activity;nucleotide binding;purine nucleotide binding;purine ribonucleoside triphosphate bind…	cell part;cytoplasm;intracellular part		cell part;cytoplasm		COG0480
107	D0B923	D0B923_BRUME	rplW, BAWG_2731	50S ribosomal protein L23	Brucella melitensis biotype 1 (strain 16M / ATCC 23456 / NCTC 10094)	224914		UniParc/deleted	6.58591	4.67746	4.67746	6.58591	0	-1.90846	D0B923	ribosome [GO:0005840]; nucleotide binding [GO:0000166]; rRNA binding [GO:0019843]; structural constituent of ribosome [GO:0003735]; translation [GO:0006412]	translation [GO:0006412]	nucleotide binding [GO:0000166]; rRNA binding [GO:0019843]; structural constituent of ribosome [GO:0003735]	ribosome [GO:0005840]	GO:0000166; GO:0019843; GO:0005840; GO:0003735; GO:0006412	biosynthetic process;cellular biosynthetic process;cellular macromolecule biosynthetic process;cellular macromolecule metabolic process;cellular metabolic process;cellular process;cellular protein metabolic process;macromolecule biosynthetic process;macromolecule metabolic process;metabolic process;primary metabolic process;protein metabolic process;translation	binding;nucleic acid binding;nucleotide binding;RNA binding;rRNA binding;structural constituent of ribosome;structural molecule activity	cell part;cytoplasmic part;intracellular non-membrane-bounded organelle;intracellular organelle;intracellular part;macromolecular complex;non-membrane-bounded organelle;organelle;ribonucleoprotein complex;ribosome	biosynthetic process;cellular metabolic process;cellular process;macromolecule metabolic process;metabolic process;primary metabolic process;protein metabolic process;translation	cell part;intracellular non-membrane-bounded organelle;intracellular organelle;macromolecular complex;organelle;ribonucleoprotein complex;ribosome	Ribosome	COG0089	Ribosome (03010)	1343	55.7%
108	D0B935	D0B935_BRUME	rpsH, BAWG_2743	30S ribosomal protein S8	Brucella melitensis biotype 1 (strain 16M / ATCC 23456 / NCTC 10094)	224914		UniParc/deleted	4.33854	0	0	4.33854	0	-4.33854	D0B935	ribosome [GO:0005840]; rRNA binding [GO:0019843]; structural constituent of ribosome [GO:0003735]; translation [GO:0006412]	translation [GO:0006412]	rRNA binding [GO:0019843]; structural constituent of ribosome [GO:0003735]	ribosome [GO:0005840]	GO:0019843; GO:0005840; GO:0003735; GO:0006412	biosynthetic process;cellular biosynthetic process;cellular macromolecule biosynthetic process;cellular macromolecule metabolic process;cellular metabolic process;cellular process;cellular protein metabolic process;macromolecule biosynthetic process;macromolecule metabolic process;metabolic process;primary metabolic process;protein metabolic process;translation	binding;nucleic acid binding;RNA binding;rRNA binding;structural constituent of ribosome;structural molecule activity	cell part;cytoplasmic part;intracellular non-membrane-bounded organelle;intracellular organelle;intracellular part;macromolecular complex;non-membrane-bounded organelle;organelle;ribonucleoprotein complex;ribosome	biosynthetic process;cellular metabolic process;cellular process;macromolecule metabolic process;metabolic process;primary metabolic process;protein metabolic process;translation	cell part;intracellular non-membrane-bounded organelle;intracellular organelle;macromolecular complex;organelle;ribonucleoprotein complex;ribosome	Ribosome	COG0096	Ribosome (03010)	1343	55.7%
109	D0B936	D0B936_BRUME	rplF, BAWG_2744	50S ribosomal protein L6	Brucella melitensis biotype 1 (strain 16M / ATCC 23456 / NCTC 10094)	224914		UniParc/deleted	3.67729	4.60395	2.59129	5.68995	-2.01266	-1.086	D0B936	ribosome [GO:0005840]; rRNA binding [GO:0019843]; structural constituent of ribosome [GO:0003735]; translation [GO:0006412]	translation [GO:0006412]	rRNA binding [GO:0019843]; structural constituent of ribosome [GO:0003735]	ribosome [GO:0005840]	GO:0019843; GO:0005840; GO:0003735; GO:0006412	biosynthetic process;cellular biosynthetic process;cellular macromolecule biosynthetic process;cellular macromolecule metabolic process;cellular metabolic process;cellular process;cellular protein metabolic process;macromolecule biosynthetic process;macromolecule metabolic process;metabolic process;primary metabolic process;protein metabolic process;translation	binding;nucleic acid binding;RNA binding;rRNA binding;structural constituent of ribosome;structural molecule activity	cell part;cytoplasmic part;intracellular non-membrane-bounded organelle;intracellular organelle;intracellular part;macromolecular complex;non-membrane-bounded organelle;organelle;ribonucleoprotein complex;ribosome	biosynthetic process;cellular metabolic process;cellular process;macromolecule metabolic process;metabolic process;primary metabolic process;protein metabolic process;translation	cell part;intracellular non-membrane-bounded organelle;intracellular organelle;macromolecular complex;organelle;ribonucleoprotein complex;ribosome	Ribosome	COG0097	Ribosome (03010)	1443	60.7%
112	D0B992	D0B992_BRUME	frr, BAWG_2800	Ribosome-recycling factor (RRF) (Ribosome-releasing factor)	Brucella melitensis biotype 1 (strain 16M / ATCC 23456 / NCTC 10094)	224914		UniParc/deleted	8.31572	8.08737	8.08737	8.31572	0	-0.228351	D0B992	cytoplasm [GO:0005737]; translational termination [GO:0006415]	translational termination [GO:0006415]		cytoplasm [GO:0005737]	GO:0005737; GO:0006415	cellular component disassembly;cellular component disassembly at cellular level;cellular component organization;cellular component organization at cellular level;cellular component organization or biogenesis;cellular component organization or biogenesis at cellular level;cellular macromolecular complex disassembly;cellular macromolecular complex subunit organization;cellular process;cellular prot…		cell part;cytoplasm;intracellular part	cellular component disassembly;cellular component organization;cellular process	cell part;cytoplasm		COG0233
123	D0B9X6	D0B9X6_BRUME	rpsP, BAWG_2901	30S ribosomal protein S16	Brucella melitensis biotype 1 (strain 16M / ATCC 23456 / NCTC 10094)	224914		UniParc/deleted	-0.124327	-1.9185	-1.31584	-0.726993	0.602666	-1.19151	D0B9X6	ribosome [GO:0005840]; structural constituent of ribosome [GO:0003735]; translation [GO:0006412]	translation [GO:0006412]	structural constituent of ribosome [GO:0003735]	ribosome [GO:0005840]	GO:0005840; GO:0003735; GO:0006412	biosynthetic process;cellular biosynthetic process;cellular macromolecule biosynthetic process;cellular macromolecule metabolic process;cellular metabolic process;cellular process;cellular protein metabolic process;macromolecule biosynthetic process;macromolecule metabolic process;metabolic process;primary metabolic process;protein metabolic process;translation	structural constituent of ribosome;structural molecule activity	cell part;cytoplasmic part;intracellular non-membrane-bounded organelle;intracellular organelle;intracellular part;macromolecular complex;non-membrane-bounded organelle;organelle;ribonucleoprotein complex;ribosome	biosynthetic process;cellular metabolic process;cellular process;macromolecule metabolic process;metabolic process;primary metabolic process;protein metabolic process;translation	cell part;intracellular non-membrane-bounded organelle;intracellular organelle;macromolecular complex;organelle;ribonucleoprotein complex;ribosome	Ribosome	COG0228	Ribosome (03010)	1169	60.6%
132	P0C0Z4	RL16_BRUA2	rplP, BAB1_1248	50S ribosomal protein L16	Brucella abortus (strain 2308)	359391	Inferred from homology	reviewed	4.14665	-1.07668	2.0782	0.991767	3.15488	-2.06845	P0C0Z4;D0B928	ribosome [GO:0005840]; rRNA binding [GO:0019843]; structural constituent of ribosome [GO:0003735]; tRNA binding [GO:0000049]; translation [GO:0006412]	translation [GO:0006412]	rRNA binding [GO:0019843]; structural constituent of ribosome [GO:0003735]; tRNA binding [GO:0000049]	ribosome [GO:0005840]	GO:0019843; GO:0005840; GO:0003735; GO:0000049; GO:0006412	biosynthetic process;cellular biosynthetic process;cellular macromolecule biosynthetic process;cellular macromolecule metabolic process;cellular metabolic process;cellular process;cellular protein metabolic process;macromolecule biosynthetic process;macromolecule metabolic process;metabolic process;primary metabolic process;protein metabolic process;translation	binding;nucleic acid binding;RNA binding;rRNA binding;structural constituent of ribosome;structural molecule activity;tRNA binding	cell part;cytoplasmic part;intracellular non-membrane-bounded organelle;intracellular organelle;intracellular part;macromolecular complex;non-membrane-bounded organelle;organelle;ribonucleoprotein complex;ribosome	biosynthetic process;cellular metabolic process;cellular process;macromolecule metabolic process;metabolic process;primary metabolic process;protein metabolic process;translation	cell part;intracellular non-membrane-bounded organelle;intracellular organelle;macromolecular complex;organelle;ribonucleoprotein complex;ribosome	Ribosome	COG0197	Ribosome (03010)	1395	57.1%
133	P0C0Z6	RS15_BRUA2	rpsO, BAB1_2168	30S ribosomal protein S15	Brucella abortus (strain 2308)	359391	Inferred from homology	reviewed	2.10668	0.570279	1.46402	1.21294	0.893742	-0.64266	P0C0Z6;D0B451	ribosome [GO:0005840]; rRNA binding [GO:0019843]; structural constituent of ribosome [GO:0003735]; translation [GO:0006412]	translation [GO:0006412]	rRNA binding [GO:0019843]; structural constituent of ribosome [GO:0003735]	ribosome [GO:0005840]	GO:0019843; GO:0005840; GO:0003735; GO:0006412	biosynthetic process;cellular biosynthetic process;cellular macromolecule biosynthetic process;cellular macromolecule metabolic process;cellular metabolic process;cellular process;cellular protein metabolic process;macromolecule biosynthetic process;macromolecule metabolic process;metabolic process;primary metabolic process;protein metabolic process;translation	binding;nucleic acid binding;RNA binding;rRNA binding;structural constituent of ribosome;structural molecule activity	cell part;cytoplasmic part;intracellular non-membrane-bounded organelle;intracellular organelle;intracellular part;macromolecular complex;non-membrane-bounded organelle;organelle;ribonucleoprotein complex;ribosome	biosynthetic process;cellular metabolic process;cellular process;macromolecule metabolic process;metabolic process;primary metabolic process;protein metabolic process;translation	cell part;intracellular non-membrane-bounded organelle;intracellular organelle;macromolecular complex;organelle;ribonucleoprotein complex;ribosome	Ribosome	COG0184	Ribosome (03010)	1392	58.3%
140	Q2YIH9	SYH_BRUA2	hisS, BAB2_0181	Histidine--tRNA ligase (EC 6.1.1.21) (Histidyl-tRNA synthetase) (HisRS)	Brucella abortus (strain 2308)	359391	Inferred from homology	reviewed	2.34074	0.983307	1.35317	1.97087	0.369867	-0.987566	Q2YIH9;D0B626	cytoplasm [GO:0005737]; ATP binding [GO:0005524]; histidine-tRNA ligase activity [GO:0004821]; histidyl-tRNA aminoacylation [GO:0006427]	histidyl-tRNA aminoacylation [GO:0006427]	ATP binding [GO:0005524]; histidine-tRNA ligase activity [GO:0004821]	cytoplasm [GO:0005737]	GO:0005524; GO:0005737; GO:0004821; GO:0006427	amine metabolic process;amino acid activation;carboxylic acid metabolic process;cellular amine metabolic process;cellular amino acid metabolic process;cellular ketone metabolic process;cellular macromolecule metabolic process;cellular metabolic process;cellular nitrogen compound metabolic process;cellular process;histidyl-tRNA aminoacylation;macromolecule metabolic process;metabolic process;ncRNA…	adenyl nucleotide binding;adenyl ribonucleotide binding;aminoacyl-tRNA ligase activity;ATP binding;binding;catalytic activity;histidine-tRNA ligase activity;ligase activity;ligase activity, forming aminoacyl-tRNA and related compounds;ligase activity, forming carbon-oxygen bonds;nucleotide binding;purine nucleotide binding;purine ribonucleoside triphosphate binding;purine ribonucleotide binding;r…	cell part;cytoplasm;intracellular part	amine metabolic process;cellular amino acid metabolic process;cellular ketone metabolic process;cellular metabolic process;cellular nitrogen compound metabolic process;cellular process;macromolecule metabolic process;metabolic process;nitrogen compound metabolic process;nucleobase-containing compound metabolic process;organic acid metabolic process;primary metabolic process;RNA metabolic process;…	cell part;cytoplasm	Aminoacyl-tRNA biosynthesis	COG0124	Aminoacyl-tRNA biosynthesis (00970)	1391	55.3%
192	Q2YJR4	RL34_BRUA2	rpmH, BAB2_0984	50S ribosomal protein L34	Brucella abortus (strain 2308)	359391	Inferred from homology	reviewed	0.353838	-2.22379	-2.2589	0.388944	-0.0351065	-2.61273	Q2YJR4;D0B860	ribosome [GO:0005840]; structural constituent of ribosome [GO:0003735]; translation [GO:0006412]	translation [GO:0006412]	structural constituent of ribosome [GO:0003735]	ribosome [GO:0005840]	GO:0005840; GO:0003735; GO:0006412	biosynthetic process;cellular biosynthetic process;cellular macromolecule biosynthetic process;cellular macromolecule metabolic process;cellular metabolic process;cellular process;cellular protein metabolic process;macromolecule biosynthetic process;macromolecule metabolic process;metabolic process;primary metabolic process;protein metabolic process;translation	structural constituent of ribosome;structural molecule activity	cell part;cytoplasmic part;intracellular non-membrane-bounded organelle;intracellular organelle;intracellular part;macromolecular complex;non-membrane-bounded organelle;organelle;ribonucleoprotein complex;ribosome	biosynthetic process;cellular metabolic process;cellular process;macromolecule metabolic process;metabolic process;primary metabolic process;protein metabolic process;translation	cell part;intracellular non-membrane-bounded organelle;intracellular organelle;macromolecular complex;organelle;ribonucleoprotein complex;ribosome	Ribosome	COG0230	Ribosome (03010)	834	64.3%
215	Q2YKL3	GATA_BRUA2	gatA, BAB2_0646	Glutamyl-tRNA(Gln) amidotransferase subunit A (Glu-ADT subunit A) (EC 6.3.5.7)	Brucella abortus (strain 2308)	359391	Inferred from homology	reviewed	1.88522	4.05249	1.80095	4.13676	-2.25154	-0.0842778	Q2YKL3;D0B730	ATP binding [GO:0005524]; glutaminyl-tRNA synthase (glutamine-hydrolyzing) activity [GO:0050567]; translation [GO:0006412]	translation [GO:0006412]	ATP binding [GO:0005524]; glutaminyl-tRNA synthase (glutamine-hydrolyzing) activity [GO:0050567]		GO:0005524; GO:0050567; GO:0006412	biosynthetic process;cellular biosynthetic process;cellular macromolecule biosynthetic process;cellular macromolecule metabolic process;cellular metabolic process;cellular process;cellular protein metabolic process;macromolecule biosynthetic process;macromolecule metabolic process;metabolic process;primary metabolic process;protein metabolic process;translation	adenyl nucleotide binding;adenyl ribonucleotide binding;ATP binding;binding;carbon-nitrogen ligase activity, with glutamine as amido-N-donor;catalytic activity;glutaminyl-tRNA synthase (glutamine-hydrolyzing) activity;ligase activity;ligase activity, forming carbon-nitrogen bonds;nucleotide binding;purine nucleotide binding;purine ribonucleoside triphosphate binding;purine ribonucleotide binding;…		biosynthetic process;cellular metabolic process;cellular process;macromolecule metabolic process;metabolic process;primary metabolic process;protein metabolic process;translation			COG0154	Metabolic pathways (01100)	1656	28.6%
216	Q2YKL4	GATC_BRUA2	gatC, BAB2_0645	Aspartyl/glutamyl-tRNA(Asn/Gln) amidotransferase subunit C (Asp/Glu-ADT subunit C) (EC 6.3.5.-)	Brucella abortus (strain 2308)	359391	Inferred from homology	reviewed	-3.34452	0.783679	-1.56723	-0.993606	-2.35091	1.77729	Q2YKL4;D0B731	ATP binding [GO:0005524]; glutaminyl-tRNA synthase (glutamine-hydrolyzing) activity [GO:0050567]; regulation of translational fidelity [GO:0006450]; translation [GO:0006412]	regulation of translational fidelity [GO:0006450]; translation [GO:0006412]	ATP binding [GO:0005524]; glutaminyl-tRNA synthase (glutamine-hydrolyzing) activity [GO:0050567]		GO:0005524; GO:0050567; GO:0006450; GO:0006412	biological regulation;biosynthetic process;cellular biosynthetic process;cellular macromolecule biosynthetic process;cellular macromolecule metabolic process;cellular metabolic process;cellular process;cellular protein metabolic process;macromolecule biosynthetic process;macromolecule metabolic process;metabolic process;posttranscriptional regulation of gene expression;primary metabolic process;p…	adenyl nucleotide binding;adenyl ribonucleotide binding;ATP binding;binding;carbon-nitrogen ligase activity, with glutamine as amido-N-donor;catalytic activity;glutaminyl-tRNA synthase (glutamine-hydrolyzing) activity;ligase activity;ligase activity, forming carbon-nitrogen bonds;nucleotide binding;purine nucleotide binding;purine ribonucleoside triphosphate binding;purine ribonucleotide binding;…		biological regulation;biosynthetic process;cellular metabolic process;cellular process;macromolecule metabolic process;metabolic process;primary metabolic process;protein metabolic process;regulation of translation;translation		Aminoacyl-tRNA biosynthesis	COG0721	Aminoacyl-tRNA biosynthesis (00970)	861	65.1%
218	Q2YKM8	RL33_BRUA2	rpmG, BAB2_0631	50S ribosomal protein L33	Brucella abortus (strain 2308)	359391	Inferred from homology	reviewed	0.869726	-0.447824	-1.30206	1.72396	-0.854237	-2.17179	Q2YKM8;D0B745	ribosome [GO:0005840]; structural constituent of ribosome [GO:0003735]; translation [GO:0006412]	translation [GO:0006412]	structural constituent of ribosome [GO:0003735]	ribosome [GO:0005840]	GO:0005840; GO:0003735; GO:0006412	biosynthetic process;cellular biosynthetic process;cellular macromolecule biosynthetic process;cellular macromolecule metabolic process;cellular metabolic process;cellular process;cellular protein metabolic process;macromolecule biosynthetic process;macromolecule metabolic process;metabolic process;primary metabolic process;protein metabolic process;translation	structural constituent of ribosome;structural molecule activity	cell part;cytoplasmic part;intracellular non-membrane-bounded organelle;intracellular organelle;intracellular part;macromolecular complex;non-membrane-bounded organelle;organelle;ribonucleoprotein complex;ribosome	biosynthetic process;cellular metabolic process;cellular process;macromolecule metabolic process;metabolic process;primary metabolic process;protein metabolic process;translation	cell part;intracellular non-membrane-bounded organelle;intracellular organelle;macromolecular complex;organelle;ribonucleoprotein complex;ribosome	Ribosome	COG0267	Ribosome (03010)	1098	61.5%
253	Q2YLD3	RL32_BRUA2	rpmF, BAB1_1785	50S ribosomal protein L32	Brucella abortus (strain 2308)	359391	Inferred from homology	reviewed	3.08881	-2.80417	0.544668	-0.260025	3.34884	-2.54414	Q2YLD3;D0BA25	large ribosomal subunit [GO:0015934]; structural constituent of ribosome [GO:0003735]; translation [GO:0006412]	translation [GO:0006412]	structural constituent of ribosome [GO:0003735]	large ribosomal subunit [GO:0015934]	GO:0015934; GO:0003735; GO:0006412	biosynthetic process;cellular biosynthetic process;cellular macromolecule biosynthetic process;cellular macromolecule metabolic process;cellular metabolic process;cellular process;cellular protein metabolic process;macromolecule biosynthetic process;macromolecule metabolic process;metabolic process;primary metabolic process;protein metabolic process;translation	structural constituent of ribosome;structural molecule activity	cell part;intracellular organelle part;intracellular part;large ribosomal subunit;macromolecular complex;organelle part;ribonucleoprotein complex	biosynthetic process;cellular metabolic process;cellular process;macromolecule metabolic process;metabolic process;primary metabolic process;protein metabolic process;translation	cell part;macromolecular complex;ribonucleoprotein complex	Ribosome	COG0333	Ribosome (03010)	797	62.7%
265	Q2YLH9	SYL_BRUA2	leuS, BAB1_1815	Leucine--tRNA ligase (EC 6.1.1.4) (Leucyl-tRNA synthetase) (LeuRS)	Brucella abortus (strain 2308)	359391	Inferred from homology	reviewed	2.85636	2.68096	1.66736	3.86996	-1.0136	-1.189	Q2YLH9;D0B9Z7	cytoplasm [GO:0005737]; aminoacyl-tRNA editing activity [GO:0002161]; ATP binding [GO:0005524]; leucine-tRNA ligase activity [GO:0004823]; leucyl-tRNA aminoacylation [GO:0006429]	leucyl-tRNA aminoacylation [GO:0006429]	aminoacyl-tRNA editing activity [GO:0002161]; ATP binding [GO:0005524]; leucine-tRNA ligase activity [GO:0004823]	cytoplasm [GO:0005737]	GO:0005524; GO:0002161; GO:0005737; GO:0004823; GO:0006429	amine metabolic process;amino acid activation;carboxylic acid metabolic process;cellular amine metabolic process;cellular amino acid metabolic process;cellular ketone metabolic process;cellular macromolecule metabolic process;cellular metabolic process;cellular nitrogen compound metabolic process;cellular process;leucyl-tRNA aminoacylation;macromolecule metabolic process;metabolic process;ncRNA m…	adenyl nucleotide binding;adenyl ribonucleotide binding;aminoacyl-tRNA editing activity;aminoacyl-tRNA ligase activity;ATP binding;binding;carboxylic ester hydrolase activity;catalytic activity;hydrolase activity;hydrolase activity, acting on ester bonds;leucine-tRNA ligase activity;ligase activity;ligase activity, forming aminoacyl-tRNA and related compounds;ligase activity, forming carbon-oxyge…	cell part;cytoplasm;intracellular part	amine metabolic process;cellular amino acid metabolic process;cellular ketone metabolic process;cellular metabolic process;cellular nitrogen compound metabolic process;cellular process;macromolecule metabolic process;metabolic process;nitrogen compound metabolic process;nucleobase-containing compound metabolic process;organic acid metabolic process;primary metabolic process;RNA metabolic process;…	cell part;cytoplasm	Aminoacyl-tRNA biosynthesis;Valine, leucine and isoleucine biosynthesis	COG0495	Aminoacyl-tRNA biosynthesis (00970)	1478	61.6%
272	Q2YLL7	RL21_BRUA2	rplU, BAB1_1858	50S ribosomal protein L21	Brucella abortus (strain 2308)	359391	Inferred from homology	reviewed	0.761168	0.0152651	-0.388961	1.16539	-0.404226	-1.15013	Q2YLL7;D0B9Y1	ribosome [GO:0005840]; rRNA binding [GO:0019843]; structural constituent of ribosome [GO:0003735]; translation [GO:0006412]	translation [GO:0006412]	rRNA binding [GO:0019843]; structural constituent of ribosome [GO:0003735]	ribosome [GO:0005840]	GO:0019843; GO:0005840; GO:0003735; GO:0006412	biosynthetic process;cellular biosynthetic process;cellular macromolecule biosynthetic process;cellular macromolecule metabolic process;cellular metabolic process;cellular process;cellular protein metabolic process;macromolecule biosynthetic process;macromolecule metabolic process;metabolic process;primary metabolic process;protein metabolic process;translation	binding;nucleic acid binding;RNA binding;rRNA binding;structural constituent of ribosome;structural molecule activity	cell part;cytoplasmic part;intracellular non-membrane-bounded organelle;intracellular organelle;intracellular part;macromolecular complex;non-membrane-bounded organelle;organelle;ribonucleoprotein complex;ribosome	biosynthetic process;cellular metabolic process;cellular process;macromolecule metabolic process;metabolic process;primary metabolic process;protein metabolic process;translation	cell part;intracellular non-membrane-bounded organelle;intracellular organelle;macromolecular complex;organelle;ribonucleoprotein complex;ribosome	Ribosome	COG0261	Ribosome (03010)	1030	61.6%
273	Q2YLL8	RL27_BRUA2	rpmA, BAB1_1857	50S ribosomal protein L27	Brucella abortus (strain 2308)	359391	Inferred from homology	reviewed	2.00315	-2.66162	-2.52031	1.86183	0.141319	-4.52346	Q2YLL8;D0B9V0	ribosome [GO:0005840]; structural constituent of ribosome [GO:0003735]; translation [GO:0006412]	translation [GO:0006412]	structural constituent of ribosome [GO:0003735]	ribosome [GO:0005840]	GO:0005840; GO:0003735; GO:0006412	biosynthetic process;cellular biosynthetic process;cellular macromolecule biosynthetic process;cellular macromolecule metabolic process;cellular metabolic process;cellular process;cellular protein metabolic process;macromolecule biosynthetic process;macromolecule metabolic process;metabolic process;primary metabolic process;protein metabolic process;translation	structural constituent of ribosome;structural molecule activity	cell part;cytoplasmic part;intracellular non-membrane-bounded organelle;intracellular organelle;intracellular part;macromolecular complex;non-membrane-bounded organelle;organelle;ribonucleoprotein complex;ribosome	biosynthetic process;cellular metabolic process;cellular process;macromolecule metabolic process;metabolic process;primary metabolic process;protein metabolic process;translation	cell part;intracellular non-membrane-bounded organelle;intracellular organelle;macromolecular complex;organelle;ribonucleoprotein complex;ribosome		COG0211	Ribosome (03010)	1130	0.58
282	Q2YLP6	RL19_BRUA2	rplS, BAB1_1906	50S ribosomal protein L19	Brucella abortus (strain 2308)	359391	Inferred from homology	reviewed	0.615576	-0.0635548	-0.560224	1.11225	-0.496669	-1.1758	Q2YLP6;D0B3F8	ribosome [GO:0005840]; structural constituent of ribosome [GO:0003735]; translation [GO:0006412]	translation [GO:0006412]	structural constituent of ribosome [GO:0003735]	ribosome [GO:0005840]	GO:0005840; GO:0003735; GO:0006412	biosynthetic process;cellular biosynthetic process;cellular macromolecule biosynthetic process;cellular macromolecule metabolic process;cellular metabolic process;cellular process;cellular protein metabolic process;macromolecule biosynthetic process;macromolecule metabolic process;metabolic process;primary metabolic process;protein metabolic process;translation	structural constituent of ribosome;structural molecule activity	cell part;cytoplasmic part;intracellular non-membrane-bounded organelle;intracellular organelle;intracellular part;macromolecular complex;non-membrane-bounded organelle;organelle;ribonucleoprotein complex;ribosome	biosynthetic process;cellular metabolic process;cellular process;macromolecule metabolic process;metabolic process;primary metabolic process;protein metabolic process;translation	cell part;intracellular non-membrane-bounded organelle;intracellular organelle;macromolecular complex;organelle;ribonucleoprotein complex;ribosome	Ribosome	COG0335	Ribosome (03010)	1133	58.8%
292	Q2YLX6	RL25_BRUA2	rplY, ctc, BAB1_1551	50S ribosomal protein L25 (General stress protein CTC)	Brucella abortus (strain 2308)	359391	Inferred from homology	reviewed	0.784983	-0.754515	-0.0877339	0.118202	0.666781	-0.872717	Q2YLX6;D0B9P9	ribosome [GO:0005840]; 5S rRNA binding [GO:0008097]; structural constituent of ribosome [GO:0003735]; translation [GO:0006412]	translation [GO:0006412]	5S rRNA binding [GO:0008097]; structural constituent of ribosome [GO:0003735]	ribosome [GO:0005840]	GO:0008097; GO:0005840; GO:0003735; GO:0006412	biosynthetic process;cellular biosynthetic process;cellular macromolecule biosynthetic process;cellular macromolecule metabolic process;cellular metabolic process;cellular process;cellular protein metabolic process;macromolecule biosynthetic process;macromolecule metabolic process;metabolic process;primary metabolic process;protein metabolic process;translation	5S rRNA binding;binding;nucleic acid binding;RNA binding;rRNA binding;structural constituent of ribosome;structural molecule activity	cell part;cytoplasmic part;intracellular non-membrane-bounded organelle;intracellular organelle;intracellular part;macromolecular complex;non-membrane-bounded organelle;organelle;ribonucleoprotein complex;ribosome	biosynthetic process;cellular metabolic process;cellular process;macromolecule metabolic process;metabolic process;primary metabolic process;protein metabolic process;translation	cell part;intracellular non-membrane-bounded organelle;intracellular organelle;macromolecular complex;organelle;ribonucleoprotein complex;ribosome	Ribosome	COG1825	Ribosome (03010)91765.5%
301	Q2YLZ8	RS12_BRUA2	rpsL, BAB1_1260	30S ribosomal protein S12	Brucella abortus (strain 2308)	359391	Inferred from homology	reviewed	-0.998452	-0.886938	-1.58564	-0.299751	-0.698702	-0.587187	Q2YLZ8;D0B917	small ribosomal subunit [GO:0015935]; rRNA binding [GO:0019843]; structural constituent of ribosome [GO:0003735]; tRNA binding [GO:0000049]; translation [GO:0006412]	translation [GO:0006412]	rRNA binding [GO:0019843]; structural constituent of ribosome [GO:0003735]; tRNA binding [GO:0000049]	small ribosomal subunit [GO:0015935]	GO:0019843; GO:0015935; GO:0003735; GO:0000049; GO:0006412	biosynthetic process;cellular biosynthetic process;cellular macromolecule biosynthetic process;cellular macromolecule metabolic process;cellular metabolic process;cellular process;cellular protein metabolic process;macromolecule biosynthetic process;macromolecule metabolic process;metabolic process;primary metabolic process;protein metabolic process;translation	binding;nucleic acid binding;RNA binding;rRNA binding;structural constituent of ribosome;structural molecule activity;tRNA binding	cell part;intracellular organelle part;intracellular part;macromolecular complex;organelle part;ribonucleoprotein complex;small ribosomal subunit	biosynthetic process;cellular metabolic process;cellular process;macromolecule metabolic process;metabolic process;primary metabolic process;protein metabolic process;translation	cell part;macromolecular complex;ribonucleoprotein complex;small ribosomal subunit	Ribosome	COG0048	Ribosome (03010)	1425	58.7%
304	Q2YM02	RS10_BRUA2	rpsJ, BAB1_1256	30S ribosomal protein S10	Brucella abortus (strain 2308)	359391	Inferred from homology	reviewed	-0.444918	-0.372781	-0.719847	-0.0978527	-0.347065	-0.274929	Q2YM02;D0B920	ribosome [GO:0005840]; structural constituent of ribosome [GO:0003735]; tRNA binding [GO:0000049]; translation [GO:0006412]	translation [GO:0006412]	structural constituent of ribosome [GO:0003735]; tRNA binding [GO:0000049]	ribosome [GO:0005840]	GO:0005840; GO:0003735; GO:0000049; GO:0006412	biosynthetic process;cellular biosynthetic process;cellular macromolecule biosynthetic process;cellular macromolecule metabolic process;cellular metabolic process;cellular process;cellular protein metabolic process;macromolecule biosynthetic process;macromolecule metabolic process;metabolic process;primary metabolic process;protein metabolic process;translation	binding;nucleic acid binding;RNA binding;structural constituent of ribosome;structural molecule activity;tRNA binding	cell part;cytoplasmic part;intracellular non-membrane-bounded organelle;intracellular organelle;intracellular part;macromolecular complex;non-membrane-bounded organelle;organelle;ribonucleoprotein complex;ribosome	biosynthetic process;cellular metabolic process;cellular process;macromolecule metabolic process;metabolic process;primary metabolic process;protein metabolic process;translation	cell part;intracellular non-membrane-bounded organelle;intracellular organelle;macromolecular complex;organelle;ribonucleoprotein complex;ribosome	Ribosome	COG0051	Ribosome (03010)	1439	61.3%
305	Q2YM03	RL3_BRUA2	rplC, BAB1_1255	50S ribosomal protein L3	Brucella abortus (strain 2308)	359391	Inferred from homology	reviewed	0.340312	-0.523011	-0.890728	0.708029	-0.367717	-1.23104	Q2YM03;D0B921	ribosome [GO:0005840]; rRNA binding [GO:0019843]; structural constituent of ribosome [GO:0003735]; translation [GO:0006412]	translation [GO:0006412]	rRNA binding [GO:0019843]; structural constituent of ribosome [GO:0003735]	ribosome [GO:0005840]	GO:0019843; GO:0005840; GO:0003735; GO:0006412	biosynthetic process;cellular biosynthetic process;cellular macromolecule biosynthetic process;cellular macromolecule metabolic process;cellular metabolic process;cellular process;cellular protein metabolic process;macromolecule biosynthetic process;macromolecule metabolic process;metabolic process;primary metabolic process;protein metabolic process;translation	binding;nucleic acid binding;RNA binding;rRNA binding;structural constituent of ribosome;structural molecule activity	cell part;cytoplasmic part;intracellular non-membrane-bounded organelle;intracellular organelle;intracellular part;macromolecular complex;non-membrane-bounded organelle;organelle;ribonucleoprotein complex;ribosome	biosynthetic process;cellular metabolic process;cellular process;macromolecule metabolic process;metabolic process;primary metabolic process;protein metabolic process;translation	cell part;intracellular non-membrane-bounded organelle;intracellular organelle;macromolecular complex;organelle;ribonucleoprotein complex;ribosome	Ribosome	COG0087	Ribosome (03010)	1489	59.3%
306	Q2YM04	RL4_BRUA2	rplD, BAB1_1254	50S ribosomal protein L4	Brucella abortus (strain 2308)	359391	Inferred from homology	reviewed	0.952673	-0.648486	-0.641346	0.945533	0.00714048	-1.59402	Q2YM04;D0B922	ribosome [GO:0005840]; rRNA binding [GO:0019843]; structural constituent of ribosome [GO:0003735]; translation [GO:0006412]	translation [GO:0006412]	rRNA binding [GO:0019843]; structural constituent of ribosome [GO:0003735]	ribosome [GO:0005840]	GO:0019843; GO:0005840; GO:0003735; GO:0006412	biosynthetic process;cellular biosynthetic process;cellular macromolecule biosynthetic process;cellular macromolecule metabolic process;cellular metabolic process;cellular process;cellular protein metabolic process;macromolecule biosynthetic process;macromolecule metabolic process;metabolic process;primary metabolic process;protein metabolic process;translation	binding;nucleic acid binding;RNA binding;rRNA binding;structural constituent of ribosome;structural molecule activity	cell part;cytoplasmic part;intracellular non-membrane-bounded organelle;intracellular organelle;intracellular part;macromolecular complex;non-membrane-bounded organelle;organelle;ribonucleoprotein complex;ribosome	biosynthetic process;cellular metabolic process;cellular process;macromolecule metabolic process;metabolic process;primary metabolic process;protein metabolic process;translation	cell part;intracellular non-membrane-bounded organelle;intracellular organelle;macromolecular complex;organelle;ribonucleoprotein complex;ribosome		COG0088	Ribosome (03010)	1482	61.6%
308	Q2YM06	RL2_BRUA2	rplB, BAB1_1252	50S ribosomal protein L2	Brucella abortus (strain 2308)	359391	Inferred from homology	reviewed	0.746439	-0.386115	-0.571091	0.931414	-0.184975	-1.31753	Q2YM06;D0B924	large ribosomal subunit [GO:0015934]; rRNA binding [GO:0019843]; structural constituent of ribosome [GO:0003735]; transferase activity [GO:0016740]; translation [GO:0006412]	translation [GO:0006412]	rRNA binding [GO:0019843]; structural constituent of ribosome [GO:0003735]; transferase activity [GO:0016740]	large ribosomal subunit [GO:0015934]	GO:0015934; GO:0019843; GO:0003735; GO:0016740; GO:0006412	biosynthetic process;cellular biosynthetic process;cellular macromolecule biosynthetic process;cellular macromolecule metabolic process;cellular metabolic process;cellular process;cellular protein metabolic process;macromolecule biosynthetic process;macromolecule metabolic process;metabolic process;primary metabolic process;protein metabolic process;translation	binding;catalytic activity;nucleic acid binding;RNA binding;rRNA binding;structural constituent of ribosome;structural molecule activity;transferase activity	cell part;intracellular organelle part;intracellular part;large ribosomal subunit;macromolecular complex;organelle part;ribonucleoprotein complex	biosynthetic process;cellular metabolic process;cellular process;macromolecule metabolic process;metabolic process;primary metabolic process;protein metabolic process;translation	cell part;macromolecular complex;ribonucleoprotein complex	Ribosome	COG0090	Ribosome (03010)	1390	56.4%
309	Q2YM07	RS19_BRUA2	rpsS, BAB1_1251	30S ribosomal protein S19	Brucella abortus (strain 2308)	359391	Inferred from homology	reviewed	-0.64127	-0.611243	-0.155188	-1.09732	0.456055	0.486082	Q2YM07;D0B925	small ribosomal subunit [GO:0015935]; rRNA binding [GO:0019843]; structural constituent of ribosome [GO:0003735]; translation [GO:0006412]	translation [GO:0006412]	rRNA binding [GO:0019843]; structural constituent of ribosome [GO:0003735]	small ribosomal subunit [GO:0015935]	GO:0019843; GO:0015935; GO:0003735; GO:0006412	biosynthetic process;cellular biosynthetic process;cellular macromolecule biosynthetic process;cellular macromolecule metabolic process;cellular metabolic process;cellular process;cellular protein metabolic process;macromolecule biosynthetic process;macromolecule metabolic process;metabolic process;primary metabolic process;protein metabolic process;translation	binding;nucleic acid binding;RNA binding;rRNA binding;structural constituent of ribosome;structural molecule activity	cell part;intracellular organelle part;intracellular part;macromolecular complex;organelle part;ribonucleoprotein complex;small ribosomal subunit	biosynthetic process;cellular metabolic process;cellular process;macromolecule metabolic process;metabolic process;primary metabolic process;protein metabolic process;translation	cell part;macromolecular complex;ribonucleoprotein complex;small ribosomal subunit	Ribosome	COG0185	Ribosome (03010)	1357	59.2%
310	Q2YM08	EFTU_BRUA2	tuf1, BAB1_1257;, tuf2, BAB1_1271	Elongation factor Tu (EF-Tu)	Brucella abortus (strain 2308)	359391	Inferred from homology	reviewed	0.766816	0.66707	0.159748	1.27414	-0.507321	-0.607067	Q2YM08;D0BAE8	cytoplasm [GO:0005737]; GTP binding [GO:0005525]; GTPase activity [GO:0003924]; translation elongation factor activity [GO:0003746]		GTPase activity [GO:0003924]; GTP binding [GO:0005525]; translation elongation factor activity [GO:0003746]	cytoplasm [GO:0005737]	GO:0005525; GO:0003924; GO:0005737; GO:0003746		binding;catalytic activity;GTP binding;GTPase activity;guanyl nucleotide binding;guanyl ribonucleotide binding;hydrolase activity;hydrolase activity, acting on acid anhydrides;hydrolase activity, acting on acid anhydrides, in phosphorus-containing anhydrides;nucleic acid binding;nucleoside-triphosphatase activity;nucleotide binding;purine nucleotide binding;purine ribonucleoside triphosphate bind…	cell part;cytoplasm;intracellular part		cell part;cytoplasm	Plant-pathogen interaction	COG0050	Plant-pathogen interaction (04626)	1380	48.9%
311	Q2YM11	RL11_BRUA2	rplK, BAB1_1268	50S ribosomal protein L11	Brucella abortus (strain 2308)	359391	Inferred from homology	reviewed	1.2124	0.361419	0.0304422	1.54338	-0.330977	-1.18196	Q2YM11;D0B910	ribosome [GO:0005840]; large ribosomal subunit rRNA binding [GO:0070180]; structural constituent of ribosome [GO:0003735]; translation [GO:0006412]	translation [GO:0006412]	large ribosomal subunit rRNA binding [GO:0070180]; structural constituent of ribosome [GO:0003735]	ribosome [GO:0005840]	GO:0070180; GO:0005840; GO:0003735; GO:0006412	biosynthetic process;cellular biosynthetic process;cellular macromolecule biosynthetic process;cellular macromolecule metabolic process;cellular metabolic process;cellular process;cellular protein metabolic process;macromolecule biosynthetic process;macromolecule metabolic process;metabolic process;primary metabolic process;protein metabolic process;translation	binding;LSU rRNA binding;nucleic acid binding;RNA binding;rRNA binding;structural constituent of ribosome;structural molecule activity	cell part;cytoplasmic part;intracellular non-membrane-bounded organelle;intracellular organelle;intracellular part;macromolecular complex;non-membrane-bounded organelle;organelle;ribonucleoprotein complex;ribosome	biosynthetic process;cellular metabolic process;cellular process;macromolecule metabolic process;metabolic process;primary metabolic process;protein metabolic process;translation	cell part;intracellular non-membrane-bounded organelle;intracellular organelle;macromolecular complex;organelle;ribonucleoprotein complex;ribosome	Ribosome	COG0080	Ribosome (03010)	1493	58.5%
312	Q2YM13	RL10_BRUA2	rplJ, BAB1_1266	50S ribosomal protein L10	Brucella abortus (strain 2308)	359391	Inferred from homology	reviewed	0.736561	-0.162242	-1.01922	1.59354	-0.856979	-1.75578	Q2YM13;D0B912	ribosome [GO:0005840]; large ribosomal subunit rRNA binding [GO:0070180]; structural constituent of ribosome [GO:0003735]; ribosome biogenesis [GO:0042254]; translation [GO:0006412]	ribosome biogenesis [GO:0042254]; translation [GO:0006412]	large ribosomal subunit rRNA binding [GO:0070180]; structural constituent of ribosome [GO:0003735]	ribosome [GO:0005840]	GO:0070180; GO:0005840; GO:0042254; GO:0003735; GO:0006412	biosynthetic process;cellular biosynthetic process;cellular component biogenesis;cellular component biogenesis at cellular level;cellular component organization or biogenesis;cellular component organization or biogenesis at cellular level;cellular macromolecule biosynthetic process;cellular macromolecule metabolic process;cellular metabolic process;cellular process;cellular protein metabolic proc…	binding;LSU rRNA binding;nucleic acid binding;RNA binding;rRNA binding;structural constituent of ribosome;structural molecule activity	cell part;cytoplasmic part;intracellular non-membrane-bounded organelle;intracellular organelle;intracellular part;macromolecular complex;non-membrane-bounded organelle;organelle;ribonucleoprotein complex;ribosome	biosynthetic process;cellular metabolic process;cellular process;macromolecule metabolic process;metabolic process;primary metabolic process;protein metabolic process;ribosome biogenesis;translation	cell part;intracellular non-membrane-bounded organelle;intracellular organelle;macromolecular complex;organelle;ribonucleoprotein complex;ribosome	Ribosome	COG0244	Ribosome (03010)	1377	55.4%
313	Q2YM14	RL7_BRUA2	rplL, BAB1_1265	50S ribosomal protein L7/L12	Brucella abortus (strain 2308)	359391	Inferred from homology	reviewed	-0.350492	-0.202153	-0.777748	0.225103	-0.575595	-0.427256	Q2YM14;D0B913	ribosome [GO:0005840]; structural constituent of ribosome [GO:0003735]; translation [GO:0006412]	translation [GO:0006412]	structural constituent of ribosome [GO:0003735]	ribosome [GO:0005840]	GO:0005840; GO:0003735; GO:0006412	biosynthetic process;cellular biosynthetic process;cellular macromolecule biosynthetic process;cellular macromolecule metabolic process;cellular metabolic process;cellular process;cellular protein metabolic process;macromolecule biosynthetic process;macromolecule metabolic process;metabolic process;primary metabolic process;protein metabolic process;translation	structural constituent of ribosome;structural molecule activity	cell part;cytoplasmic part;intracellular non-membrane-bounded organelle;intracellular organelle;intracellular part;macromolecular complex;non-membrane-bounded organelle;organelle;ribonucleoprotein complex;ribosome	biosynthetic process;cellular metabolic process;cellular process;macromolecule metabolic process;metabolic process;primary metabolic process;protein metabolic process;translation	cell part;intracellular non-membrane-bounded organelle;intracellular organelle;macromolecular complex;organelle;ribonucleoprotein complex;ribosome	Ribosome	COG0222	Ribosome (03010)	1196	59.5%
330	Q2YME1	Q2YME1_BRUA2	BAB1_0434	Threonylcarbamoyl-AMP synthase (TC-AMP synthase) (EC 2.7.7.87) (L-threonylcarbamoyladenylate synthase)	Brucella abortus (strain 2308)	359391	Inferred from homology	unreviewed	-4.13783	-0.0193834	-0.781325	-3.37589	-0.761942	3.3565	Q2YME1;Q8YFJ2	cytoplasm [GO:0005737]; ATP binding [GO:0005524]; double-stranded RNA binding [GO:0003725]; L-threonylcarbamoyladenylate synthase [GO:0061710]; tRNA processing [GO:0008033]	tRNA processing [GO:0008033]	ATP binding [GO:0005524]; double-stranded RNA binding [GO:0003725]; L-threonylcarbamoyladenylate synthase [GO:0061710]	cytoplasm [GO:0005737]	GO:0005524; GO:0061710; GO:0005737; GO:0003725; GO:0008033	cellular macromolecule metabolic process;cellular metabolic process;cellular nitrogen compound metabolic process;cellular process;macromolecule metabolic process;metabolic process;ncRNA metabolic process;ncRNA processing;nitrogen compound metabolic process;nucleic acid metabolic process;nucleobase-containing compound metabolic process;primary metabolic process;RNA metabolic process;RNA processing…	adenyl nucleotide binding;adenyl ribonucleotide binding;ATP binding;binding;catalytic activity;double-stranded RNA binding;nucleic acid binding;nucleotide binding;nucleotidyltransferase activity;purine nucleotide binding;purine ribonucleoside triphosphate binding;purine ribonucleotide binding;ribonucleotide binding;RNA binding;transferase activity;transferase activity, transferring phosphorus-con…	cell part;cytoplasm;intracellular part	cellular metabolic process;cellular nitrogen compound metabolic process;cellular process;macromolecule metabolic process;metabolic process;nitrogen compound metabolic process;nucleobase-containing compound metabolic process;primary metabolic process;RNA metabolic process;RNA processing;tRNA metabolic process;tRNA processing	cell part;cytoplasm		COG0009
331	Q2YME2	Q2YME2_BRUA2	glyS, BAB1_0433	Glycine--tRNA ligase beta subunit (EC 6.1.1.14) (Glycyl-tRNA synthetase beta subunit)	Brucella abortus (strain 2308)	359391	Inferred from homology	unreviewed	0.896588	0.551288	-0.253987	1.70186	-0.805275	-1.15058	Q2YME2;D0B5B5	cytoplasm [GO:0005737]; arginine-tRNA ligase activity [GO:0004814]; ATP binding [GO:0005524]; glycine-tRNA ligase activity [GO:0004820]; arginyl-tRNA aminoacylation [GO:0006420]; glycyl-tRNA aminoacylation [GO:0006426]	arginyl-tRNA aminoacylation [GO:0006420]; glycyl-tRNA aminoacylation [GO:0006426]	arginine-tRNA ligase activity [GO:0004814]; ATP binding [GO:0005524]; glycine-tRNA ligase activity [GO:0004820]	cytoplasm [GO:0005737]	GO:0005524; GO:0004814; GO:0006420; GO:0005737; GO:0004820; GO:0006426	amine metabolic process;amino acid activation;arginyl-tRNA aminoacylation;carboxylic acid metabolic process;cellular amine metabolic process;cellular amino acid metabolic process;cellular ketone metabolic process;cellular macromolecule metabolic process;cellular metabolic process;cellular nitrogen compound metabolic process;cellular process;glycyl-tRNA aminoacylation;macromolecule metabolic proce…	adenyl nucleotide binding;adenyl ribonucleotide binding;aminoacyl-tRNA ligase activity;arginine-tRNA ligase activity;ATP binding;binding;catalytic activity;glycine-tRNA ligase activity;ligase activity;ligase activity, forming aminoacyl-tRNA and related compounds;ligase activity, forming carbon-oxygen bonds;nucleotide binding;purine nucleotide binding;purine ribonucleoside triphosphate binding;pur…	cell part;cytoplasm;intracellular part	amine metabolic process;cellular amino acid metabolic process;cellular ketone metabolic process;cellular metabolic process;cellular nitrogen compound metabolic process;cellular process;macromolecule metabolic process;metabolic process;nitrogen compound metabolic process;nucleobase-containing compound metabolic process;organic acid metabolic process;primary metabolic process;RNA metabolic process;…	cell part;cytoplasm		COG0751	Aminoacyl-tRNA biosynthesis (00970)	715	0.64
338	Q2YMH0	RS18_BRUA2	rpsR, BAB1_0479	30S ribosomal protein S18	Brucella abortus (strain 2308)	359391	Inferred from homology	reviewed	-2.30365	1.19716	0.430622	-1.53711	-0.766535	2.73427	Q2YMH0;D0B1R4	ribosome [GO:0005840]; rRNA binding [GO:0019843]; structural constituent of ribosome [GO:0003735]; translation [GO:0006412]	translation [GO:0006412]	rRNA binding [GO:0019843]; structural constituent of ribosome [GO:0003735]	ribosome [GO:0005840]	GO:0019843; GO:0005840; GO:0003735; GO:0006412	biosynthetic process;cellular biosynthetic process;cellular macromolecule biosynthetic process;cellular macromolecule metabolic process;cellular metabolic process;cellular process;cellular protein metabolic process;macromolecule biosynthetic process;macromolecule metabolic process;metabolic process;primary metabolic process;protein metabolic process;translation	binding;nucleic acid binding;RNA binding;rRNA binding;structural constituent of ribosome;structural molecule activity	cell part;cytoplasmic part;intracellular non-membrane-bounded organelle;intracellular organelle;intracellular part;macromolecular complex;non-membrane-bounded organelle;organelle;ribonucleoprotein complex;ribosome	biosynthetic process;cellular metabolic process;cellular process;macromolecule metabolic process;metabolic process;primary metabolic process;protein metabolic process;translation	cell part;intracellular non-membrane-bounded organelle;intracellular organelle;macromolecular complex;organelle;ribonucleoprotein complex;ribosome	Ribosome	COG0238	Ribosome (03010)	1222	60.8%
339	Q2YMH2	RL9_BRUA2	rplI, BAB1_0477	50S ribosomal protein L9	Brucella abortus (strain 2308)	359391	Inferred from homology	reviewed	0.0419032	-0.843288	-0.609182	-0.192202	0.234105	-0.651086	Q2YMH2;D0B1R2	ribosome [GO:0005840]; rRNA binding [GO:0019843]; structural constituent of ribosome [GO:0003735]; translation [GO:0006412]	translation [GO:0006412]	rRNA binding [GO:0019843]; structural constituent of ribosome [GO:0003735]	ribosome [GO:0005840]	GO:0019843; GO:0005840; GO:0003735; GO:0006412	biosynthetic process;cellular biosynthetic process;cellular macromolecule biosynthetic process;cellular macromolecule metabolic process;cellular metabolic process;cellular process;cellular protein metabolic process;macromolecule biosynthetic process;macromolecule metabolic process;metabolic process;primary metabolic process;protein metabolic process;translation	binding;nucleic acid binding;RNA binding;rRNA binding;structural constituent of ribosome;structural molecule activity	cell part;cytoplasmic part;intracellular non-membrane-bounded organelle;intracellular organelle;intracellular part;macromolecular complex;non-membrane-bounded organelle;organelle;ribonucleoprotein complex;ribosome	biosynthetic process;cellular metabolic process;cellular process;macromolecule metabolic process;metabolic process;primary metabolic process;protein metabolic process;translation	cell part;intracellular non-membrane-bounded organelle;intracellular organelle;macromolecular complex;organelle;ribonucleoprotein complex;ribosome	Ribosome	COG0359	Ribosome (03010)	1053	62.4%
383	Q2YNA7	SYDND_BRUA2	aspS, BAB1_0775	Aspartate--tRNA(Asp/Asn) ligase (EC 6.1.1.23) (Aspartyl-tRNA synthetase) (AspRS) (Non-discriminating aspartyl-tRNA synthetase) (ND-AspRS)	Brucella abortus (strain 2308)	359391	Inferred from homology	reviewed	2.35103	1.01854	1.23239	2.13718	0.213855	-1.11864	Q2YNA7;D0B2H8	cytoplasm [GO:0005737]; aspartate-tRNA(Asn) ligase activity [GO:0050560]; ATP binding [GO:0005524]; nucleic acid binding [GO:0003676]; tRNA aminoacylation for protein translation [GO:0006418]	tRNA aminoacylation for protein translation [GO:0006418]	aspartate-tRNA(Asn) ligase activity [GO:0050560]; ATP binding [GO:0005524]; nucleic acid binding [GO:0003676]	cytoplasm [GO:0005737]	GO:0005524; GO:0050560; GO:0005737; GO:0003676; GO:0006418	amine metabolic process;amino acid activation;carboxylic acid metabolic process;cellular amine metabolic process;cellular amino acid metabolic process;cellular ketone metabolic process;cellular macromolecule metabolic process;cellular metabolic process;cellular nitrogen compound metabolic process;cellular process;macromolecule metabolic process;metabolic process;ncRNA metabolic process;nitrogen c…	adenyl nucleotide binding;adenyl ribonucleotide binding;aminoacyl-tRNA ligase activity;ATP binding;binding;catalytic activity;ligase activity;ligase activity, forming aminoacyl-tRNA and related compounds;ligase activity, forming carbon-oxygen bonds;nucleic acid binding;nucleotide binding;purine nucleotide binding;purine ribonucleoside triphosphate binding;purine ribonucleotide binding;ribonucleot…	cell part;cytoplasm;intracellular part	amine metabolic process;cellular amino acid metabolic process;cellular ketone metabolic process;cellular metabolic process;cellular nitrogen compound metabolic process;cellular process;macromolecule metabolic process;metabolic process;nitrogen compound metabolic process;nucleobase-containing compound metabolic process;organic acid metabolic process;primary metabolic process;RNA metabolic process;…	cell part;cytoplasm	Aminoacyl-tRNA biosynthesis	COG0173	Aminoacyl-tRNA biosynthesis (00970)	1192	0.61
391	Q2YND8	RL13_BRUA2	rplM, BAB1_0811	50S ribosomal protein L13	Brucella abortus (strain 2308)	359391	Inferred from homology	reviewed	3.61984	-3.41883	-3.55435	3.75536	-0.135517	-7.17419	Q2YND8;D0B2L1	ribosome [GO:0005840]; structural constituent of ribosome [GO:0003735]; translation [GO:0006412]	translation [GO:0006412]	structural constituent of ribosome [GO:0003735]	ribosome [GO:0005840]	GO:0005840; GO:0003735; GO:0006412	biosynthetic process;cellular biosynthetic process;cellular macromolecule biosynthetic process;cellular macromolecule metabolic process;cellular metabolic process;cellular process;cellular protein metabolic process;macromolecule biosynthetic process;macromolecule metabolic process;metabolic process;primary metabolic process;protein metabolic process;translation	structural constituent of ribosome;structural molecule activity	cell part;cytoplasmic part;intracellular non-membrane-bounded organelle;intracellular organelle;intracellular part;macromolecular complex;non-membrane-bounded organelle;organelle;ribonucleoprotein complex;ribosome	biosynthetic process;cellular metabolic process;cellular process;macromolecule metabolic process;metabolic process;primary metabolic process;protein metabolic process;translation	cell part;intracellular non-membrane-bounded organelle;intracellular organelle;macromolecular complex;organelle;ribonucleoprotein complex;ribosome	Ribosome	COG0102	Ribosome (03010)	1516	61.9%
397	Q2YNH2	RS4_BRUA2	rpsD, BAB1_0851	30S ribosomal protein S4	Brucella abortus (strain 2308)	359391	Inferred from homology	reviewed	-0.0679401	-0.338463	-0.362028	-0.0443751	-0.023565	-0.294088	Q2YNH2;D0B2P6	small ribosomal subunit [GO:0015935]; rRNA binding [GO:0019843]; structural constituent of ribosome [GO:0003735]; translation [GO:0006412]	translation [GO:0006412]	rRNA binding [GO:0019843]; structural constituent of ribosome [GO:0003735]	small ribosomal subunit [GO:0015935]	GO:0019843; GO:0015935; GO:0003735; GO:0006412	biosynthetic process;cellular biosynthetic process;cellular macromolecule biosynthetic process;cellular macromolecule metabolic process;cellular metabolic process;cellular process;cellular protein metabolic process;macromolecule biosynthetic process;macromolecule metabolic process;metabolic process;primary metabolic process;protein metabolic process;translation	binding;nucleic acid binding;RNA binding;rRNA binding;structural constituent of ribosome;structural molecule activity	cell part;intracellular organelle part;intracellular part;macromolecular complex;organelle part;ribonucleoprotein complex;small ribosomal subunit	biosynthetic process;cellular metabolic process;cellular process;macromolecule metabolic process;metabolic process;primary metabolic process;protein metabolic process;translation	cell part;macromolecular complex;ribonucleoprotein complex;small ribosomal subunit	Ribosome	COG0522	Ribosome (03010)	1403	53.3%
407	Q2YNL2	GATB_BRUA2	gatB, BAB1_0918	Aspartyl/glutamyl-tRNA(Asn/Gln) amidotransferase subunit B (Asp/Glu-ADT subunit B) (EC 6.3.5.-)	Brucella abortus (strain 2308)	359391	Inferred from homology	reviewed	1.66954	1.89859	1.82081	1.74732	-0.0777802	0.151267	Q2YNL2;D0B2W1	ATP binding [GO:0005524]; glutaminyl-tRNA synthase (glutamine-hydrolyzing) activity [GO:0050567]; translation [GO:0006412]	translation [GO:0006412]	ATP binding [GO:0005524]; glutaminyl-tRNA synthase (glutamine-hydrolyzing) activity [GO:0050567]		GO:0005524; GO:0050567; GO:0006412	biosynthetic process;cellular biosynthetic process;cellular macromolecule biosynthetic process;cellular macromolecule metabolic process;cellular metabolic process;cellular process;cellular protein metabolic process;macromolecule biosynthetic process;macromolecule metabolic process;metabolic process;primary metabolic process;protein metabolic process;translation	adenyl nucleotide binding;adenyl ribonucleotide binding;ATP binding;binding;carbon-nitrogen ligase activity, with glutamine as amido-N-donor;catalytic activity;glutaminyl-tRNA synthase (glutamine-hydrolyzing) activity;ligase activity;ligase activity, forming carbon-nitrogen bonds;nucleotide binding;purine nucleotide binding;purine ribonucleoside triphosphate binding;purine ribonucleotide binding;…		biosynthetic process;cellular metabolic process;cellular process;macromolecule metabolic process;metabolic process;primary metabolic process;protein metabolic process;translation		Aminoacyl-tRNA biosynthesis	COG0064	Aminoacyl-tRNA biosynthesis (00970)	1023	60.7%
416	Q2YNR0	SYY_BRUA2	tyrS, BAB1_0943	Tyrosine--tRNA ligase (EC 6.1.1.1) (Tyrosyl-tRNA synthetase) (TyrRS)	Brucella abortus (strain 2308)	359391	Inferred from homology	reviewed	1.02602	3.03942	1.65452	2.41092	-1.3849	0.6285	Q2YNR0;D0B2Y2	cytoplasm [GO:0005737]; ATP binding [GO:0005524]; RNA binding [GO:0003723]; tyrosine-tRNA ligase activity [GO:0004831]; tyrosyl-tRNA aminoacylation [GO:0006437]	tyrosyl-tRNA aminoacylation [GO:0006437]	ATP binding [GO:0005524]; RNA binding [GO:0003723]; tyrosine-tRNA ligase activity [GO:0004831]	cytoplasm [GO:0005737]	GO:0005524; GO:0003723; GO:0005737; GO:0004831; GO:0006437	amine metabolic process;amino acid activation;carboxylic acid metabolic process;cellular amine metabolic process;cellular amino acid metabolic process;cellular ketone metabolic process;cellular macromolecule metabolic process;cellular metabolic process;cellular nitrogen compound metabolic process;cellular process;macromolecule metabolic process;metabolic process;ncRNA metabolic process;nitrogen c…	adenyl nucleotide binding;adenyl ribonucleotide binding;aminoacyl-tRNA ligase activity;ATP binding;binding;catalytic activity;ligase activity;ligase activity, forming aminoacyl-tRNA and related compounds;ligase activity, forming carbon-oxygen bonds;nucleic acid binding;nucleotide binding;purine nucleotide binding;purine ribonucleoside triphosphate binding;purine ribonucleotide binding;ribonucleot…	cell part;cytoplasm;intracellular part	amine metabolic process;cellular amino acid metabolic process;cellular ketone metabolic process;cellular metabolic process;cellular nitrogen compound metabolic process;cellular process;macromolecule metabolic process;metabolic process;nitrogen compound metabolic process;nucleobase-containing compound metabolic process;organic acid metabolic process;primary metabolic process;RNA metabolic process;…	cell part;cytoplasm	Aminoacyl-tRNA biosynthesis	COG0162	Aminoacyl-tRNA biosynthesis (00970)	1521	62.3%
427	Q2YP33	RNPH_BRUA2	rph, BAB1_0172	Ribonuclease PH (RNase PH) (EC 2.7.7.56) (tRNA nucleotidyltransferase)	Brucella abortus (strain 2308)	359391	Inferred from homology	reviewed	-1.7508	-0.426949	-1.80343	-0.374325	-1.37648	-0.0526236	Q2YP33;D0B4M9	tRNA binding [GO:0000049]; tRNA nucleotidyltransferase activity [GO:0009022]; tRNA-specific ribonuclease activity [GO:0004549]; tRNA processing [GO:0008033]	tRNA processing [GO:0008033]	tRNA binding [GO:0000049]; tRNA nucleotidyltransferase activity [GO:0009022]; tRNA-specific ribonuclease activity [GO:0004549]		GO:0000049; GO:0009022; GO:0008033; GO:0004549	cellular macromolecule metabolic process;cellular metabolic process;cellular nitrogen compound metabolic process;cellular process;macromolecule metabolic process;metabolic process;ncRNA metabolic process;ncRNA processing;nitrogen compound metabolic process;nucleic acid metabolic process;nucleobase-containing compound metabolic process;primary metabolic process;RNA metabolic process;RNA processing…	binding;catalytic activity;hydrolase activity;hydrolase activity, acting on ester bonds;nuclease activity;nucleic acid binding;nucleotidyltransferase activity;ribonuclease activity;RNA binding;transferase activity;transferase activity, transferring phosphorus-containing groups;tRNA binding;tRNA nucleotidyltransferase activity;tRNA-specific ribonuclease activity		cellular metabolic process;cellular nitrogen compound metabolic process;cellular process;macromolecule metabolic process;metabolic process;nitrogen compound metabolic process;nucleobase-containing compound metabolic process;primary metabolic process;RNA metabolic process;RNA processing;tRNA metabolic process;tRNA processing			COG0689	RNA degradation (03018)	451	25.1%
435	Q2YPC1	IF1_BRUA2	infA, BAB1_0282	Translation initiation factor IF-1	Brucella abortus (strain 2308)	359391	Evidence at transcript level	reviewed	0.302453	0.0467447	0.158525	0.190673	0.11178	-0.143928	Q2YPC1;D0B4X6	cytoplasm [GO:0005737]; translation initiation factor activity [GO:0003743]		translation initiation factor activity [GO:0003743]	cytoplasm [GO:0005737]	GO:0005737; GO:0003743		binding;nucleic acid binding;RNA binding;translation factor activity, nucleic acid binding;translation initiation factor activity	cell part;cytoplasm;intracellular part		cell part;cytoplasm		COG0361	RNA transport (03013)	301	13.1%
459	Q2YPS7	PRMA_BRUA2	prmA, BAB1_1436	Ribosomal protein L11 methyltransferase (L11 Mtase) (EC 2.1.1.-)	Brucella abortus (strain 2308)	359391	Inferred from homology	reviewed	1.71665	-0.172601	0.887605	0.656444	1.06021	-0.829045	Q2YPS7;D0B8K9	cytoplasm [GO:0005737]; protein methyltransferase activity [GO:0008276]		protein methyltransferase activity [GO:0008276]	cytoplasm [GO:0005737]	GO:0005737; GO:0008276		catalytic activity;methyltransferase activity;protein methyltransferase activity;transferase activity;transferase activity, transferring one-carbon groups	cell part;cytoplasmic part;intracellular non-membrane-bounded organelle;intracellular organelle;intracellular part;macromolecular complex;non-membrane-bounded organelle;organelle;ribonucleoprotein complex;ribosome		cell part;intracellular non-membrane-bounded organelle;intracellular organelle;macromolecular complex;organelle;ribonucleoprotein complex;ribosome		COG2264
511	Q2YQP6	RS20_BRUA2	rpsT, BAB1_2186	30S ribosomal protein S20	Brucella abortus (strain 2308)	359391	Inferred from homology	reviewed	0.027921	-0.0280088	-0.350378	0.350291	-0.32237	-0.378299	Q2YQP6;D0B467	ribosome [GO:0005840]; rRNA binding [GO:0019843]; structural constituent of ribosome [GO:0003735]; translation [GO:0006412]	translation [GO:0006412]	rRNA binding [GO:0019843]; structural constituent of ribosome [GO:0003735]	ribosome [GO:0005840]	GO:0019843; GO:0005840; GO:0003735; GO:0006412	biosynthetic process;cellular biosynthetic process;cellular macromolecule biosynthetic process;cellular macromolecule metabolic process;cellular metabolic process;cellular process;cellular protein metabolic process;macromolecule biosynthetic process;macromolecule metabolic process;metabolic process;primary metabolic process;protein metabolic process;translation	binding;nucleic acid binding;RNA binding;rRNA binding;structural constituent of ribosome;structural molecule activity	cell part;cytoplasmic part;intracellular non-membrane-bounded organelle;intracellular organelle;intracellular part;macromolecular complex;non-membrane-bounded organelle;organelle;ribonucleoprotein complex;ribosome	biosynthetic process;cellular metabolic process;cellular process;macromolecule metabolic process;metabolic process;primary metabolic process;protein metabolic process;translation	cell part;intracellular non-membrane-bounded organelle;intracellular organelle;macromolecular complex;organelle;ribonucleoprotein complex;ribosome	Ribosome	COG0268	Ribosome (03010)	925	63.3%
515	Q2YQR3	PNP_BRUA2	pnp, BAB1_2169	Polyribonucleotide nucleotidyltransferase (EC 2.7.7.8) (Polynucleotide phosphorylase) (PNPase)	Brucella abortus (strain 2308)	359391	Inferred from homology	reviewed	1.75583	0.884735	0.658099	1.98247	-0.226636	-1.09773	Q2YQR3;D0B452	cytoplasm [GO:0005737]; 3'-5'-exoribonuclease activity [GO:0000175]; magnesium ion binding [GO:0000287]; polyribonucleotide nucleotidyltransferase activity [GO:0004654]; RNA binding [GO:0003723]; mRNA catabolic process [GO:0006402]; RNA processing [GO:0006396]	mRNA catabolic process [GO:0006402]; RNA processing [GO:0006396]	3'-5'-exoribonuclease activity [GO:0000175]; magnesium ion binding [GO:0000287]; polyribonucleotide nucleotidyltransferase activity [GO:0004654]; RNA binding [GO:0003723]	cytoplasm [GO:0005737]	GO:0000175; GO:0003723; GO:0006396; GO:0005737; GO:0006402; GO:0000287; GO:0004654	catabolic process;cellular catabolic process;cellular macromolecule catabolic process;cellular macromolecule metabolic process;cellular metabolic process;cellular nitrogen compound metabolic process;cellular process;macromolecule catabolic process;macromolecule metabolic process;metabolic process;mRNA catabolic process;mRNA metabolic process;nitrogen compound metabolic process;nucleic acid metabo…	3'-5' exonuclease activity;3'-5'-exoribonuclease activity;binding;catalytic activity;cation binding;exonuclease activity;exonuclease activity, active with either ribo- or deoxyribonucleic acids and producing 5'-phosphomonoesters;exoribonuclease activity;exoribonuclease activity, producing 5'-phosphomonoesters;hydrolase activity;hydrolase activity, acting on ester bonds;ion binding;magnesium ion b…	cell part;cytoplasm;intracellular part	catabolic process;cellular metabolic process;cellular nitrogen compound metabolic process;cellular process;macromolecule metabolic process;metabolic process;mRNA metabolic process;nitrogen compound metabolic process;nucleobase-containing compound metabolic process;primary metabolic process;RNA catabolic process;RNA metabolic process;RNA processing	cell part;cytoplasm	Purine metabolism;Pyrimidine metabolism;RNA degradation	COG1185	Purine metabolism (00230)	1090	52.4%
516	Q2YQR7	IF2_BRUA2	infB, BAB1_2165	Translation initiation factor IF-2	Brucella abortus (strain 2308)	359391	Inferred from homology	reviewed	3.70226	1.68268	2.32771	3.05723	0.645032	-1.37455	Q2YQR7;D0B448	cytoplasm [GO:0005737]; GTP binding [GO:0005525]; GTPase activity [GO:0003924]; translation initiation factor activity [GO:0003743]		GTPase activity [GO:0003924]; GTP binding [GO:0005525]; translation initiation factor activity [GO:0003743]	cytoplasm [GO:0005737]	GO:0005525; GO:0003924; GO:0005737; GO:0003743		binding;catalytic activity;GTP binding;GTPase activity;guanyl nucleotide binding;guanyl ribonucleotide binding;hydrolase activity;hydrolase activity, acting on acid anhydrides;hydrolase activity, acting on acid anhydrides, in phosphorus-containing anhydrides;nucleic acid binding;nucleoside-triphosphatase activity;nucleotide binding;purine nucleotide binding;purine ribonucleoside triphosphate bind…	cell part;cytoplasm;intracellular part		cell part;cytoplasm		COG0532	RNA transport (03013)	264	10.6%
522	Q2YQV7	RL20_BRUA2	rplT, BAB1_2124	50S ribosomal protein L20	Brucella abortus (strain 2308)	359391	Inferred from homology	reviewed	2.53119	-1.53277	0.184409	0.814012	1.71718	-2.34678	Q2YQV7;D0B408	ribosome [GO:0005840]; rRNA binding [GO:0019843]; structural constituent of ribosome [GO:0003735]; ribosomal large subunit assembly [GO:0000027]; translation [GO:0006412]	ribosomal large subunit assembly [GO:0000027]; translation [GO:0006412]	rRNA binding [GO:0019843]; structural constituent of ribosome [GO:0003735]	ribosome [GO:0005840]	GO:0019843; GO:0000027; GO:0005840; GO:0003735; GO:0006412	biosynthetic process;cellular biosynthetic process;cellular component assembly;cellular component assembly at cellular level;cellular component organization;cellular component organization at cellular level;cellular component organization or biogenesis;cellular component organization or biogenesis at cellular level;cellular macromolecular complex assembly;cellular macromolecular complex subunit o…	binding;nucleic acid binding;RNA binding;rRNA binding;structural constituent of ribosome;structural molecule activity	cell part;cytoplasmic part;intracellular non-membrane-bounded organelle;intracellular organelle;intracellular part;macromolecular complex;non-membrane-bounded organelle;organelle;ribonucleoprotein complex;ribosome	biosynthetic process;cellular component assembly;cellular component organization;cellular macromolecular complex assembly;cellular metabolic process;cellular process;macromolecular complex assembly;macromolecule metabolic process;metabolic process;primary metabolic process;protein metabolic process;ribonucleoprotein complex assembly;translation	cell part;intracellular non-membrane-bounded organelle;intracellular organelle;macromolecular complex;organelle;ribonucleoprotein complex;ribosome	Ribosome	COG0292	Ribosome (03010)	1122	60.5%
523	Q2YQV8	RL35_BRUA2	rpmI, BAB1_2123	50S ribosomal protein L35	Brucella abortus (strain 2308)	359391	Inferred from homology	reviewed	0.487657	-0.306698	-1.13101	1.31197	-0.824311	-1.61866	Q2YQV8;D0B407	ribosome [GO:0005840]; structural constituent of ribosome [GO:0003735]; translation [GO:0006412]	translation [GO:0006412]	structural constituent of ribosome [GO:0003735]	ribosome [GO:0005840]	GO:0005840; GO:0003735; GO:0006412	biosynthetic process;cellular biosynthetic process;cellular macromolecule biosynthetic process;cellular macromolecule metabolic process;cellular metabolic process;cellular process;cellular protein metabolic process;macromolecule biosynthetic process;macromolecule metabolic process;metabolic process;primary metabolic process;protein metabolic process;translation	structural constituent of ribosome;structural molecule activity	cell part;cytoplasmic part;intracellular non-membrane-bounded organelle;intracellular organelle;intracellular part;macromolecular complex;non-membrane-bounded organelle;organelle;ribonucleoprotein complex;ribosome	biosynthetic process;cellular metabolic process;cellular process;macromolecule metabolic process;metabolic process;primary metabolic process;protein metabolic process;translation	cell part;intracellular non-membrane-bounded organelle;intracellular organelle;macromolecular complex;organelle;ribonucleoprotein complex;ribosome	Ribosome	COG0291	Ribosome (03010)	957	61.1%
524	Q2YQW0	Q2YQW0_BRUA2	infC, BAB1_2121	Initiation factor 3	Brucella abortus (strain 2308)	359391	Inferred from homology	unreviewed	2.63445	-0.920885	0.978163	0.735397	1.89905	-1.65628	Q2YQW0;D0B405	translation initiation factor activity [GO:0003743]		translation initiation factor activity [GO:0003743]		GO:0003743		binding;nucleic acid binding;RNA binding;translation factor activity, nucleic acid binding;translation initiation factor activity	cell part;cytoplasm;intracellular part		cell part;cytoplasm		COG0290
535	Q2YR56	RL28_BRUA2	rpmB, BAB1_2016	50S ribosomal protein L28	Brucella abortus (strain 2308)	359391	Inferred from homology	reviewed	5.00546	-2.60596	1.38125	1.01825	3.98721	-3.62421	Q2YR56;D0B3Q7	ribosome [GO:0005840]; structural constituent of ribosome [GO:0003735]; translation [GO:0006412]	translation [GO:0006412]	structural constituent of ribosome [GO:0003735]	ribosome [GO:0005840]	GO:0005840; GO:0003735; GO:0006412	biosynthetic process;cellular biosynthetic process;cellular macromolecule biosynthetic process;cellular macromolecule metabolic process;cellular metabolic process;cellular process;cellular protein metabolic process;macromolecule biosynthetic process;macromolecule metabolic process;metabolic process;primary metabolic process;protein metabolic process;translation	structural constituent of ribosome;structural molecule activity	cell part;cytoplasmic part;intracellular non-membrane-bounded organelle;intracellular organelle;intracellular part;macromolecular complex;non-membrane-bounded organelle;organelle;ribonucleoprotein complex;ribosome	biosynthetic process;cellular metabolic process;cellular process;macromolecule metabolic process;metabolic process;primary metabolic process;protein metabolic process;translation	cell part;intracellular non-membrane-bounded organelle;intracellular organelle;macromolecular complex;organelle;ribonucleoprotein complex;ribosome		COG0227	Ribosome (03010)	1144	62.4%
544	Q2YRA0	RL22_BRUA2	rplV, BAB1_1250	50S ribosomal protein L22	Brucella abortus (strain 2308)	359391	Inferred from homology	reviewed	2.36294	-1.91365	-0.311194	0.760484	1.60246	-2.67413	Q2YRA0;D0B926	large ribosomal subunit [GO:0015934]; rRNA binding [GO:0019843]; structural constituent of ribosome [GO:0003735]; translation [GO:0006412]	translation [GO:0006412]	rRNA binding [GO:0019843]; structural constituent of ribosome [GO:0003735]	large ribosomal subunit [GO:0015934]	GO:0015934; GO:0019843; GO:0003735; GO:0006412	biosynthetic process;cellular biosynthetic process;cellular macromolecule biosynthetic process;cellular macromolecule metabolic process;cellular metabolic process;cellular process;cellular protein metabolic process;macromolecule biosynthetic process;macromolecule metabolic process;metabolic process;primary metabolic process;protein metabolic process;translation	binding;nucleic acid binding;RNA binding;rRNA binding;structural constituent of ribosome;structural molecule activity	cell part;intracellular organelle part;intracellular part;large ribosomal subunit;macromolecular complex;organelle part;ribonucleoprotein complex	biosynthetic process;cellular metabolic process;cellular process;macromolecule metabolic process;metabolic process;primary metabolic process;protein metabolic process;translation	cell part;macromolecular complex;ribonucleoprotein complex	Ribosome	COG0091	Ribosome (03010)	1415	56.8%
545	Q2YRA1	RS3_BRUA2	rpsC, BAB1_1249	30S ribosomal protein S3	Brucella abortus (strain 2308)	359391	Inferred from homology	reviewed	2.67791	0.143937	1.98845	0.833391	1.84452	-0.689453	Q2YRA1;D0B927	small ribosomal subunit [GO:0015935]; mRNA binding [GO:0003729]; rRNA binding [GO:0019843]; structural constituent of ribosome [GO:0003735]; translation [GO:0006412]	translation [GO:0006412]	mRNA binding [GO:0003729]; rRNA binding [GO:0019843]; structural constituent of ribosome [GO:0003735]	small ribosomal subunit [GO:0015935]	GO:0003729; GO:0019843; GO:0015935; GO:0003735; GO:0006412	biosynthetic process;cellular biosynthetic process;cellular macromolecule biosynthetic process;cellular macromolecule metabolic process;cellular metabolic process;cellular process;cellular protein metabolic process;macromolecule biosynthetic process;macromolecule metabolic process;metabolic process;primary metabolic process;protein metabolic process;translation	binding;mRNA binding;nucleic acid binding;RNA binding;rRNA binding;structural constituent of ribosome;structural molecule activity	cell part;intracellular organelle part;intracellular part;macromolecular complex;organelle part;ribonucleoprotein complex;small ribosomal subunit	biosynthetic process;cellular metabolic process;cellular process;macromolecule metabolic process;metabolic process;primary metabolic process;protein metabolic process;translation	cell part;macromolecular complex;ribonucleoprotein complex;small ribosomal subunit	Ribosome	COG0092	Ribosome (03010)	1351	61.1%
546	Q2YRA3	RL29_BRUA2	rpmC, BAB1_1247	50S ribosomal protein L29	Brucella abortus (strain 2308)	359391	Inferred from homology	reviewed	2.1589	-1.97083	-0.140337	0.328405	1.83049	-2.29923	Q2YRA3;D0B929	ribosome [GO:0005840]; structural constituent of ribosome [GO:0003735]; translation [GO:0006412]	translation [GO:0006412]	structural constituent of ribosome [GO:0003735]	ribosome [GO:0005840]	GO:0005840; GO:0003735; GO:0006412	biosynthetic process;cellular biosynthetic process;cellular macromolecule biosynthetic process;cellular macromolecule metabolic process;cellular metabolic process;cellular process;cellular protein metabolic process;macromolecule biosynthetic process;macromolecule metabolic process;metabolic process;primary metabolic process;protein metabolic process;translation	structural constituent of ribosome;structural molecule activity	cell part;cytoplasmic part;intracellular non-membrane-bounded organelle;intracellular organelle;intracellular part;macromolecular complex;non-membrane-bounded organelle;organelle;ribonucleoprotein complex;ribosome	biosynthetic process;cellular metabolic process;cellular process;macromolecule metabolic process;metabolic process;primary metabolic process;protein metabolic process;translation	cell part;intracellular non-membrane-bounded organelle;intracellular organelle;macromolecular complex;organelle;ribonucleoprotein complex;ribosome	Ribosome	COG0255	Ribosome (03010)	1141	60.5%
547	Q2YRA4	RS17_BRUA2	rpsQ, BAB1_1246	30S ribosomal protein S17	Brucella abortus (strain 2308)	359391	Inferred from homology	reviewed	0.0848118	-0.256984	-0.183877	0.0117048	0.0731071	-0.268689	Q2YRA4;D0B930	ribosome [GO:0005840]; rRNA binding [GO:0019843]; structural constituent of ribosome [GO:0003735]; translation [GO:0006412]	translation [GO:0006412]	rRNA binding [GO:0019843]; structural constituent of ribosome [GO:0003735]	ribosome [GO:0005840]	GO:0019843; GO:0005840; GO:0003735; GO:0006412	biosynthetic process;cellular biosynthetic process;cellular macromolecule biosynthetic process;cellular macromolecule metabolic process;cellular metabolic process;cellular process;cellular protein metabolic process;macromolecule biosynthetic process;macromolecule metabolic process;metabolic process;primary metabolic process;protein metabolic process;translation	binding;nucleic acid binding;RNA binding;rRNA binding;structural constituent of ribosome;structural molecule activity	cell part;cytoplasmic part;intracellular non-membrane-bounded organelle;intracellular organelle;intracellular part;macromolecular complex;non-membrane-bounded organelle;organelle;ribonucleoprotein complex;ribosome	biosynthetic process;cellular metabolic process;cellular process;macromolecule metabolic process;metabolic process;primary metabolic process;protein metabolic process;translation	cell part;intracellular non-membrane-bounded organelle;intracellular organelle;macromolecular complex;organelle;ribonucleoprotein complex;ribosome	Ribosome	COG0186	Ribosome (03010)	1375	61.1%
548	Q2YRA5	RL14_BRUA2	rplN, BAB1_1245	50S ribosomal protein L14	Brucella abortus (strain 2308)	359391	Inferred from homology	reviewed	1.83992	0.232958	-0.280519	2.3534	-0.513477	-2.12044	Q2YRA5;D0B931	large ribosomal subunit [GO:0015934]; rRNA binding [GO:0019843]; structural constituent of ribosome [GO:0003735]; translation [GO:0006412]	translation [GO:0006412]	rRNA binding [GO:0019843]; structural constituent of ribosome [GO:0003735]	large ribosomal subunit [GO:0015934]	GO:0015934; GO:0019843; GO:0003735; GO:0006412	biosynthetic process;cellular biosynthetic process;cellular macromolecule biosynthetic process;cellular macromolecule metabolic process;cellular metabolic process;cellular process;cellular protein metabolic process;macromolecule biosynthetic process;macromolecule metabolic process;metabolic process;primary metabolic process;protein metabolic process;translation	binding;nucleic acid binding;RNA binding;rRNA binding;structural constituent of ribosome;structural molecule activity	cell part;intracellular organelle part;intracellular part;large ribosomal subunit;macromolecular complex;organelle part;ribonucleoprotein complex	biosynthetic process;cellular metabolic process;cellular process;macromolecule metabolic process;metabolic process;primary metabolic process;protein metabolic process;translation	cell part;macromolecular complex;ribonucleoprotein complex	Ribosome	COG0093	Ribosome (03010)	1346	57.3%
549	Q2YRA6	RL24_BRUA2	rplX, BAB1_1244	50S ribosomal protein L24	Brucella abortus (strain 2308)	359391	Inferred from homology	reviewed	0.909335	-0.818332	-0.541644	0.632647	0.276688	-1.45098	Q2YRA6;D0B932	ribosome [GO:0005840]; rRNA binding [GO:0019843]; structural constituent of ribosome [GO:0003735]; translation [GO:0006412]	translation [GO:0006412]	rRNA binding [GO:0019843]; structural constituent of ribosome [GO:0003735]	ribosome [GO:0005840]	GO:0019843; GO:0005840; GO:0003735; GO:0006412	biosynthetic process;cellular biosynthetic process;cellular macromolecule biosynthetic process;cellular macromolecule metabolic process;cellular metabolic process;cellular process;cellular protein metabolic process;macromolecule biosynthetic process;macromolecule metabolic process;metabolic process;primary metabolic process;protein metabolic process;translation	binding;nucleic acid binding;RNA binding;rRNA binding;structural constituent of ribosome;structural molecule activity	cell part;cytoplasmic part;intracellular non-membrane-bounded organelle;intracellular organelle;intracellular part;macromolecular complex;non-membrane-bounded organelle;organelle;ribonucleoprotein complex;ribosome	biosynthetic process;cellular metabolic process;cellular process;macromolecule metabolic process;metabolic process;primary metabolic process;protein metabolic process;translation	cell part;intracellular non-membrane-bounded organelle;intracellular organelle;macromolecular complex;organelle;ribonucleoprotein complex;ribosome	Ribosome	COG0198	Ribosome (03010)	1414	59.4%
550	Q2YRA7	RL5_BRUA2	rplE, BAB1_1243	50S ribosomal protein L5	Brucella abortus (strain 2308)	359391	Inferred from homology	reviewed	2.21938	-0.403169	0.698806	1.11741	1.10197	-1.52058	Q2YRA7;D0B933	ribosome [GO:0005840]; rRNA binding [GO:0019843]; structural constituent of ribosome [GO:0003735]; tRNA binding [GO:0000049]; translation [GO:0006412]	translation [GO:0006412]	rRNA binding [GO:0019843]; structural constituent of ribosome [GO:0003735]; tRNA binding [GO:0000049]	ribosome [GO:0005840]	GO:0019843; GO:0005840; GO:0003735; GO:0000049; GO:0006412	biosynthetic process;cellular biosynthetic process;cellular macromolecule biosynthetic process;cellular macromolecule metabolic process;cellular metabolic process;cellular process;cellular protein metabolic process;macromolecule biosynthetic process;macromolecule metabolic process;metabolic process;primary metabolic process;protein metabolic process;translation	binding;nucleic acid binding;RNA binding;rRNA binding;structural constituent of ribosome;structural molecule activity;tRNA binding	cell part;cytoplasmic part;intracellular non-membrane-bounded organelle;intracellular organelle;intracellular part;macromolecular complex;non-membrane-bounded organelle;organelle;ribonucleoprotein complex;ribosome	biosynthetic process;cellular metabolic process;cellular process;macromolecule metabolic process;metabolic process;primary metabolic process;protein metabolic process;translation	cell part;intracellular non-membrane-bounded organelle;intracellular organelle;macromolecular complex;organelle;ribonucleoprotein complex;ribosome	Ribosome	COG0094	Ribosome (03010)	1404	61.2%
551	Q2YRA8	RS14_BRUA2	rpsN, BAB1_1242	30S ribosomal protein S14	Brucella abortus (strain 2308)	359391	Inferred from homology	reviewed	-0.722053	0.522627	-0.965631	0.766205	-1.48826	-0.243578	Q2YRA8;D0B934	ribosome [GO:0005840]; rRNA binding [GO:0019843]; structural constituent of ribosome [GO:0003735]; translation [GO:0006412]	translation [GO:0006412]	rRNA binding [GO:0019843]; structural constituent of ribosome [GO:0003735]	ribosome [GO:0005840]	GO:0019843; GO:0005840; GO:0003735; GO:0006412	biosynthetic process;cellular biosynthetic process;cellular macromolecule biosynthetic process;cellular macromolecule metabolic process;cellular metabolic process;cellular process;cellular protein metabolic process;macromolecule biosynthetic process;macromolecule metabolic process;metabolic process;primary metabolic process;protein metabolic process;translation	binding;nucleic acid binding;RNA binding;rRNA binding;structural constituent of ribosome;structural molecule activity	cell part;cytoplasmic part;intracellular non-membrane-bounded organelle;intracellular organelle;intracellular part;macromolecular complex;non-membrane-bounded organelle;organelle;ribonucleoprotein complex;ribosome	biosynthetic process;cellular metabolic process;cellular process;macromolecule metabolic process;metabolic process;primary metabolic process;protein metabolic process;translation	cell part;intracellular non-membrane-bounded organelle;intracellular organelle;macromolecular complex;organelle;ribonucleoprotein complex;ribosome	Ribosome	COG0199	Ribosome (03010)	1522	61.5%
563	Q2YRF3	RL31_BRUA2	rpmE, BAB1_1728	50S ribosomal protein L31	Brucella abortus (strain 2308)	359391	Inferred from homology	reviewed	0.413561	-0.427344	-0.375002	0.361219	0.0523421	-0.788563	Q2YRF3;D0BA76	ribosome [GO:0005840]; rRNA binding [GO:0019843]; structural constituent of ribosome [GO:0003735]; translation [GO:0006412]	translation [GO:0006412]	rRNA binding [GO:0019843]; structural constituent of ribosome [GO:0003735]	ribosome [GO:0005840]	GO:0019843; GO:0005840; GO:0003735; GO:0006412	biosynthetic process;cellular biosynthetic process;cellular macromolecule biosynthetic process;cellular macromolecule metabolic process;cellular metabolic process;cellular process;cellular protein metabolic process;macromolecule biosynthetic process;macromolecule metabolic process;metabolic process;primary metabolic process;protein metabolic process;translation	binding;nucleic acid binding;RNA binding;rRNA binding;structural constituent of ribosome;structural molecule activity	cell part;cytoplasmic part;intracellular non-membrane-bounded organelle;intracellular organelle;intracellular part;macromolecular complex;non-membrane-bounded organelle;organelle;ribonucleoprotein complex;ribosome	biosynthetic process;cellular metabolic process;cellular process;macromolecule metabolic process;metabolic process;primary metabolic process;protein metabolic process;translation	cell part;intracellular non-membrane-bounded organelle;intracellular organelle;macromolecular complex;organelle;ribonucleoprotein complex;ribosome	Ribosome	COG0254	Ribosome (03010)	1187	60.6%
564	Q2YRG0	Q2YRG0_BRUA2	map, BAB1_1300	Methionine aminopeptidase (MAP) (MetAP) (EC 3.4.11.18) (Peptidase M)	Brucella abortus (strain 2308)	359391	Inferred from homology	unreviewed	0.0808813	-2.07827	-0.955037	-1.04235	1.12323	-1.03592	Q2YRG0;D0B8Y4	metal ion binding [GO:0046872]; metalloaminopeptidase activity [GO:0070006]; protein initiator methionine removal [GO:0070084]	protein initiator methionine removal [GO:0070084]	metal ion binding [GO:0046872]; metalloaminopeptidase activity [GO:0070006]		GO:0046872; GO:0070006; GO:0070084	cellular macromolecule metabolic process;cellular metabolic process;cellular process;cellular protein metabolic process;macromolecule metabolic process;macromolecule modification;metabolic process;primary metabolic process;protein initiator methionine removal;protein metabolic process;protein modification process	aminopeptidase activity;binding;catalytic activity;cation binding;exopeptidase activity;hydrolase activity;ion binding;metal ion binding;metalloaminopeptidase activity;metalloexopeptidase activity;metallopeptidase activity;peptidase activity;peptidase activity, acting on L-amino acid peptides		cellular metabolic process;cellular process;macromolecule metabolic process;macromolecule modification;metabolic process;primary metabolic process;protein metabolic process;protein modification process			COG0024
570	Q2YRJ1	RS2_BRUA2	rpsB, BAB1_1184	30S ribosomal protein S2	Brucella abortus (strain 2308)	359391	Inferred from homology	reviewed	0.839801	1.74474	1.11179	1.47276	-0.632957	0.271985	Q2YRJ1;D0B989	small ribosomal subunit [GO:0015935]; structural constituent of ribosome [GO:0003735]; translation [GO:0006412]	translation [GO:0006412]	structural constituent of ribosome [GO:0003735]	small ribosomal subunit [GO:0015935]	GO:0015935; GO:0003735; GO:0006412	biosynthetic process;cellular biosynthetic process;cellular macromolecule biosynthetic process;cellular macromolecule metabolic process;cellular metabolic process;cellular process;cellular protein metabolic process;macromolecule biosynthetic process;macromolecule metabolic process;metabolic process;primary metabolic process;protein metabolic process;translation	structural constituent of ribosome;structural molecule activity	cell part;intracellular organelle part;intracellular part;macromolecular complex;organelle part;ribonucleoprotein complex;small ribosomal subunit	biosynthetic process;cellular metabolic process;cellular process;macromolecule metabolic process;metabolic process;primary metabolic process;protein metabolic process;translation	cell part;macromolecular complex;ribonucleoprotein complex;small ribosomal subunit		COG0052	Ribosome (03010)	1468	57.4%
579	Q2YRP5	EFTS_BRUA2	tsf, BAB1_1183	Elongation factor Ts (EF-Ts)	Brucella abortus (strain 2308)	359391	Inferred from homology	reviewed	0.627443	-0.259891	-0.976976	1.34453	-0.717085	-1.60442	Q2YRP5;D0B990	cytoplasm [GO:0005737]; translation elongation factor activity [GO:0003746]		translation elongation factor activity [GO:0003746]	cytoplasm [GO:0005737]	GO:0005737; GO:0003746		binding;nucleic acid binding;RNA binding;translation elongation factor activity;translation factor activity, nucleic acid binding	cell part;cytoplasm;intracellular part		cell part;cytoplasm		COG0264
582	Q2YRQ9	SYE2_BRUA2	gltX2, BAB1_1169	Glutamate--tRNA ligase 2 (EC 6.1.1.17) (Glutamyl-tRNA synthetase 2) (GluRS 2)	Brucella abortus (strain 2308)	359391	Inferred from homology	reviewed	0.248585	2.57401	1.36725	1.45535	-1.20676	1.11866	Q2YRQ9;D0B9A3	cytoplasm [GO:0005737]; ATP binding [GO:0005524]; glutamate-tRNA ligase activity [GO:0004818]; tRNA binding [GO:0000049]; glutamyl-tRNA aminoacylation [GO:0006424]	glutamyl-tRNA aminoacylation [GO:0006424]	ATP binding [GO:0005524]; glutamate-tRNA ligase activity [GO:0004818]; tRNA binding [GO:0000049]	cytoplasm [GO:0005737]	GO:0005524; GO:0005737; GO:0004818; GO:0006424; GO:0000049	amine metabolic process;amino acid activation;carboxylic acid metabolic process;cellular amine metabolic process;cellular amino acid metabolic process;cellular ketone metabolic process;cellular macromolecule metabolic process;cellular metabolic process;cellular nitrogen compound metabolic process;cellular process;glutamyl-tRNA aminoacylation;macromolecule metabolic process;metabolic process;ncRNA…	adenyl nucleotide binding;adenyl ribonucleotide binding;aminoacyl-tRNA ligase activity;ATP binding;binding;catalytic activity;glutamate-tRNA ligase activity;ligase activity;ligase activity, forming aminoacyl-tRNA and related compounds;ligase activity, forming carbon-oxygen bonds;nucleic acid binding;nucleotide binding;purine nucleotide binding;purine ribonucleoside triphosphate binding;purine rib…	cell part;cytoplasm;intracellular part	amine metabolic process;cellular amino acid metabolic process;cellular ketone metabolic process;cellular metabolic process;cellular nitrogen compound metabolic process;cellular process;macromolecule metabolic process;metabolic process;nitrogen compound metabolic process;nucleobase-containing compound metabolic process;organic acid metabolic process;primary metabolic process;RNA metabolic process;…	cell part;cytoplasm		COG0008	Aminoacyl-tRNA biosynthesis (00970)	2396	54.3%
588	Q2YRT2	RL18_BRUA2	rplR, BAB1_1239	50S ribosomal protein L18	Brucella abortus (strain 2308)	359391	Inferred from homology	reviewed	2.57008	-0.970615	0.944485	0.654976	1.9151	-1.62559	Q2YRT2;D0B937	ribosome [GO:0005840]; rRNA binding [GO:0019843]; structural constituent of ribosome [GO:0003735]; translation [GO:0006412]	translation [GO:0006412]	rRNA binding [GO:0019843]; structural constituent of ribosome [GO:0003735]	ribosome [GO:0005840]	GO:0019843; GO:0005840; GO:0003735; GO:0006412	biosynthetic process;cellular biosynthetic process;cellular macromolecule biosynthetic process;cellular macromolecule metabolic process;cellular metabolic process;cellular process;cellular protein metabolic process;macromolecule biosynthetic process;macromolecule metabolic process;metabolic process;primary metabolic process;protein metabolic process;translation	binding;nucleic acid binding;RNA binding;rRNA binding;structural constituent of ribosome;structural molecule activity	cell part;cytoplasmic part;intracellular non-membrane-bounded organelle;intracellular organelle;intracellular part;macromolecular complex;non-membrane-bounded organelle;organelle;ribonucleoprotein complex;ribosome	biosynthetic process;cellular metabolic process;cellular process;macromolecule metabolic process;metabolic process;primary metabolic process;protein metabolic process;translation	cell part;intracellular non-membrane-bounded organelle;intracellular organelle;macromolecular complex;organelle;ribonucleoprotein complex;ribosome	Ribosome	COG0256	Ribosome (03010)	1345	60.7%
589	Q2YRT3	RS5_BRUA2	rpsE, BAB1_1238	30S ribosomal protein S5	Brucella abortus (strain 2308)	359391	Inferred from homology	reviewed	0.0413262	0.00188573	-0.237143	0.280355	-0.239029	-0.278469	Q2YRT3;D0B938	small ribosomal subunit [GO:0015935]; rRNA binding [GO:0019843]; structural constituent of ribosome [GO:0003735]; translation [GO:0006412]	translation [GO:0006412]	rRNA binding [GO:0019843]; structural constituent of ribosome [GO:0003735]	small ribosomal subunit [GO:0015935]	GO:0019843; GO:0015935; GO:0003735; GO:0006412	biosynthetic process;cellular biosynthetic process;cellular macromolecule biosynthetic process;cellular macromolecule metabolic process;cellular metabolic process;cellular process;cellular protein metabolic process;macromolecule biosynthetic process;macromolecule metabolic process;metabolic process;primary metabolic process;protein metabolic process;translation	binding;nucleic acid binding;RNA binding;rRNA binding;structural constituent of ribosome;structural molecule activity	cell part;intracellular organelle part;intracellular part;macromolecular complex;organelle part;ribonucleoprotein complex;small ribosomal subunit	biosynthetic process;cellular metabolic process;cellular process;macromolecule metabolic process;metabolic process;primary metabolic process;protein metabolic process;translation	cell part;macromolecular complex;ribonucleoprotein complex;small ribosomal subunit	Ribosome	COG0098	Ribosome (03010)	1471	57.9%
590	Q2YRT4	RL30_BRUA2	rpmD, BAB1_1237	50S ribosomal protein L30	Brucella abortus (strain 2308)	359391	Inferred from homology	reviewed	-0.421181	0.155964	-0.775958	0.510741	-0.931922	-0.354777	Q2YRT4;D0B939	large ribosomal subunit [GO:0015934]; structural constituent of ribosome [GO:0003735]; translation [GO:0006412]	translation [GO:0006412]	structural constituent of ribosome [GO:0003735]	large ribosomal subunit [GO:0015934]	GO:0015934; GO:0003735; GO:0006412	biosynthetic process;cellular biosynthetic process;cellular macromolecule biosynthetic process;cellular macromolecule metabolic process;cellular metabolic process;cellular process;cellular protein metabolic process;macromolecule biosynthetic process;macromolecule metabolic process;metabolic process;primary metabolic process;protein metabolic process;translation	structural constituent of ribosome;structural molecule activity	cell part;intracellular organelle part;intracellular part;large ribosomal subunit;macromolecular complex;organelle part;ribonucleoprotein complex	biosynthetic process;cellular metabolic process;cellular process;macromolecule metabolic process;metabolic process;primary metabolic process;protein metabolic process;translation	cell part;macromolecular complex;ribonucleoprotein complex	Ribosome	COG1841
591	Q2YRT5	RL15_BRUA2	rplO, BAB1_1236	50S ribosomal protein L15	Brucella abortus (strain 2308)	359391	Inferred from homology	reviewed	1.023	-1.13592	-0.761501	0.648575	0.37442	-1.7845	Q2YRT5;D0B940	large ribosomal subunit [GO:0015934]; rRNA binding [GO:0019843]; structural constituent of ribosome [GO:0003735]; translation [GO:0006412]	translation [GO:0006412]	rRNA binding [GO:0019843]; structural constituent of ribosome [GO:0003735]	large ribosomal subunit [GO:0015934]	GO:0015934; GO:0019843; GO:0003735; GO:0006412	biosynthetic process;cellular biosynthetic process;cellular macromolecule biosynthetic process;cellular macromolecule metabolic process;cellular metabolic process;cellular process;cellular protein metabolic process;macromolecule biosynthetic process;macromolecule metabolic process;metabolic process;primary metabolic process;protein metabolic process;translation	binding;nucleic acid binding;RNA binding;rRNA binding;structural constituent of ribosome;structural molecule activity	cell part;intracellular organelle part;intracellular part;large ribosomal subunit;macromolecular complex;organelle part;ribonucleoprotein complex	biosynthetic process;cellular metabolic process;cellular process;macromolecule metabolic process;metabolic process;primary metabolic process;protein metabolic process;translation	cell part;macromolecular complex;ribonucleoprotein complex	Ribosome	COG0200	Ribosome (03010)	1484	60.9%
593	Q2YRT8	RS13_BRUA2	rpsM, BAB1_1233	30S ribosomal protein S13	Brucella abortus (strain 2308)	359391	Inferred from homology	reviewed	0.166285	-0.678296	-0.406482	-0.105529	0.271814	-0.572767	Q2YRT8;D0B943	ribosome [GO:0005840]; rRNA binding [GO:0019843]; structural constituent of ribosome [GO:0003735]; tRNA binding [GO:0000049]; translation [GO:0006412]	translation [GO:0006412]	rRNA binding [GO:0019843]; structural constituent of ribosome [GO:0003735]; tRNA binding [GO:0000049]	ribosome [GO:0005840]	GO:0019843; GO:0005840; GO:0003735; GO:0000049; GO:0006412	biosynthetic process;cellular biosynthetic process;cellular macromolecule biosynthetic process;cellular macromolecule metabolic process;cellular metabolic process;cellular process;cellular protein metabolic process;macromolecule biosynthetic process;macromolecule metabolic process;metabolic process;primary metabolic process;protein metabolic process;translation	binding;nucleic acid binding;RNA binding;rRNA binding;structural constituent of ribosome;structural molecule activity;tRNA binding	cell part;cytoplasmic part;intracellular non-membrane-bounded organelle;intracellular organelle;intracellular part;macromolecular complex;non-membrane-bounded organelle;organelle;ribonucleoprotein complex;ribosome	biosynthetic process;cellular metabolic process;cellular process;macromolecule metabolic process;metabolic process;primary metabolic process;protein metabolic process;translation	cell part;intracellular non-membrane-bounded organelle;intracellular organelle;macromolecular complex;organelle;ribonucleoprotein complex;ribosome	Ribosome	COG0099	Ribosome (03010)	1407	61.8%
595	Q2YRU1	RL17_BRUA2	rplQ, BAB1_1230	50S ribosomal protein L17	Brucella abortus (strain 2308)	359391	Inferred from homology	reviewed	1.3351	-1.33957	-1.02365	1.01918	0.31592	-2.35875	Q2YRU1;D0B946	ribosome [GO:0005840]; structural constituent of ribosome [GO:0003735]; translation [GO:0006412]	translation [GO:0006412]	structural constituent of ribosome [GO:0003735]	ribosome [GO:0005840]	GO:0005840; GO:0003735; GO:0006412	biosynthetic process;cellular biosynthetic process;cellular macromolecule biosynthetic process;cellular macromolecule metabolic process;cellular metabolic process;cellular process;cellular protein metabolic process;macromolecule biosynthetic process;macromolecule metabolic process;metabolic process;primary metabolic process;protein metabolic process;translation	structural constituent of ribosome;structural molecule activity	cell part;cytoplasmic part;intracellular non-membrane-bounded organelle;intracellular organelle;intracellular part;macromolecular complex;non-membrane-bounded organelle;organelle;ribonucleoprotein complex;ribosome	biosynthetic process;cellular metabolic process;cellular process;macromolecule metabolic process;metabolic process;primary metabolic process;protein metabolic process;translation	cell part;intracellular non-membrane-bounded organelle;intracellular organelle;macromolecular complex;organelle;ribonucleoprotein complex;ribosome	Ribosome	COG0203	Ribosome (03010)	1146	58.6%
597	Q2YRU8	SYA_BRUA2	alaS, BAB1_1223	Alanine--tRNA ligase (EC 6.1.1.7) (Alanyl-tRNA synthetase) (AlaRS)	Brucella abortus (strain 2308)	359391	Inferred from homology	reviewed	1.37534	3.08387	1.82695	2.63227	-1.25692	0.451607	Q2YRU8;D0B952	cytoplasm [GO:0005737]; alanine-tRNA ligase activity [GO:0004813]; ATP binding [GO:0005524]; tRNA binding [GO:0000049]; zinc ion binding [GO:0008270]; alanyl-tRNA aminoacylation [GO:0006419]	alanyl-tRNA aminoacylation [GO:0006419]	alanine-tRNA ligase activity [GO:0004813]; ATP binding [GO:0005524]; tRNA binding [GO:0000049]; zinc ion binding [GO:0008270]	cytoplasm [GO:0005737]	GO:0005524; GO:0004813; GO:0006419; GO:0005737; GO:0000049; GO:0008270	alanyl-tRNA aminoacylation;amine metabolic process;amino acid activation;carboxylic acid metabolic process;cellular amine metabolic process;cellular amino acid metabolic process;cellular ketone metabolic process;cellular macromolecule metabolic process;cellular metabolic process;cellular nitrogen compound metabolic process;cellular process;macromolecule metabolic process;metabolic process;ncRNA m…	adenyl nucleotide binding;adenyl ribonucleotide binding;alanine-tRNA ligase activity;aminoacyl-tRNA ligase activity;ATP binding;binding;catalytic activity;cation binding;ion binding;ligase activity;ligase activity, forming aminoacyl-tRNA and related compounds;ligase activity, forming carbon-oxygen bonds;metal ion binding;nucleic acid binding;nucleotide binding;purine nucleotide binding;purine rib…	cell part;cytoplasm;intracellular part	amine metabolic process;cellular amino acid metabolic process;cellular ketone metabolic process;cellular metabolic process;cellular nitrogen compound metabolic process;cellular process;macromolecule metabolic process;metabolic process;nitrogen compound metabolic process;nucleobase-containing compound metabolic process;organic acid metabolic process;primary metabolic process;RNA metabolic process;…	cell part;cytoplasm	Aminoacyl-tRNA biosynthesis	COG0013	Aminoacyl-tRNA biosynthesis (00970)	1397	60.3%
602	Q2YRY7	RL36_BRUA2	rpmJ, BAB1_1759	50S ribosomal protein L36	Brucella abortus (strain 2308)	359391	Inferred from homology	reviewed	2.8662	-1.96893	-0.0706209	0.967886	1.89831	-2.93682	Q2YRY7;D0BA48	ribosome [GO:0005840]; structural constituent of ribosome [GO:0003735]; translation [GO:0006412]	translation [GO:0006412]	structural constituent of ribosome [GO:0003735]	ribosome [GO:0005840]	GO:0005840; GO:0003735; GO:0006412	biosynthetic process;cellular biosynthetic process;cellular macromolecule biosynthetic process;cellular macromolecule metabolic process;cellular metabolic process;cellular process;cellular protein metabolic process;macromolecule biosynthetic process;macromolecule metabolic process;metabolic process;primary metabolic process;protein metabolic process;translation	structural constituent of ribosome;structural molecule activity	cell part;cytoplasmic part;intracellular non-membrane-bounded organelle;intracellular organelle;intracellular part;macromolecular complex;non-membrane-bounded organelle;organelle;ribonucleoprotein complex;ribosome	biosynthetic process;cellular metabolic process;cellular process;macromolecule metabolic process;metabolic process;primary metabolic process;protein metabolic process;translation	cell part;intracellular non-membrane-bounded organelle;intracellular organelle;macromolecular complex;organelle;ribonucleoprotein complex;ribosome		COG0257	Ribosome (03010)	894	63.7%
660	Q8YD99	Q8YD99_BRUME	BMEII0278, BAWG_2279	Endoribonuclease L-PSP (Translation initiation inhibitor)	Brucella melitensis biotype 1 (strain 16M / ATCC 23456 / NCTC 10094)	224914	Predicted	unreviewed	11.6377	10.9111	10.9111	11.6377	0	-0.726655	Q8YD99												COG0251
686	Q8YEU0	Q8YEU0_BRUME	BMEI1787, BAWG_0448	Putative sigma54 modulation protein / ssu ribosomal protein s30p (Sigma 54 modulation protein/ribosomal protein S30EA)	Brucella melitensis biotype 1 (strain 16M / ATCC 23456 / NCTC 10094)	224914	Predicted	unreviewed	-1.69152	-0.565411	-1.2567	-1.00024	-0.691285	0.434827	Q8YEU0;Q2YP11	ribosome [GO:0005840]; primary metabolic process [GO:0044238]	primary metabolic process [GO:0044238]		ribosome [GO:0005840]	GO:0044238; GO:0005840	metabolic process;primary metabolic process		cell part;cytoplasmic part;intracellular non-membrane-bounded organelle;intracellular organelle;intracellular part;macromolecular complex;non-membrane-bounded organelle;organelle;ribonucleoprotein complex;ribosome	metabolic process;primary metabolic process	cell part;intracellular non-membrane-bounded organelle;intracellular organelle;macromolecular complex;organelle;ribonucleoprotein complex;ribosome		COG1544
722	Q8YGF6	Q8YGF6_BRUME	rnd, BMEI1203, BAWG_1007	Ribonuclease D (RNase D) (EC 3.1.13.5)	Brucella melitensis biotype 1 (strain 16M / ATCC 23456 / NCTC 10094)	224914	Inferred from homology	unreviewed	2.58349	1.56198	-0.455696	4.60116	-2.01768	-3.03918	Q8YGF6;Q2YNA8	cytoplasm [GO:0005737]; 3'-5' exonuclease activity [GO:0008408]; nucleic acid binding [GO:0003676]; nucleotide binding [GO:0000166]; ribonuclease D activity [GO:0033890]; tRNA 3'-end processing [GO:0042780]	tRNA 3'-end processing [GO:0042780]	3'-5' exonuclease activity [GO:0008408]; nucleic acid binding [GO:0003676]; nucleotide binding [GO:0000166]; ribonuclease D activity [GO:0033890]	cytoplasm [GO:0005737]	GO:0008408; GO:0005737; GO:0003676; GO:0000166; GO:0033890; GO:0042780	cellular macromolecule metabolic process;cellular metabolic process;cellular nitrogen compound metabolic process;cellular process;macromolecule metabolic process;metabolic process;ncRNA 3'-end processing;ncRNA metabolic process;ncRNA processing;nitrogen compound metabolic process;nucleic acid metabolic process;nucleobase-containing compound metabolic process;primary metabolic process;RNA 3'-end p…	3'-5' exonuclease activity;binding;catalytic activity;exonuclease activity;exonuclease activity, active with either ribo- or deoxyribonucleic acids and producing 5'-phosphomonoesters;exoribonuclease activity;exoribonuclease activity, producing 5'-phosphomonoesters;hydrolase activity;hydrolase activity, acting on ester bonds;nuclease activity;nucleic acid binding;nucleotide binding;ribonuclease ac…	cell part;cytoplasm;intracellular part	cellular metabolic process;cellular nitrogen compound metabolic process;cellular process;macromolecule metabolic process;metabolic process;nitrogen compound metabolic process;nucleobase-containing compound metabolic process;primary metabolic process;RNA metabolic process;RNA processing;tRNA metabolic process;tRNA processing	cell part;cytoplasm		COG0349	RNA degradation (03018)	146	11.5%
759	Q8YHH9	Q8YHH9_BRUME	BMEI0820, BAWG_2794	Endoribonuclease L-PSP (Translation initiation inhibitor)	Brucella melitensis biotype 1 (strain 16M / ATCC 23456 / NCTC 10094)	224914	Predicted	unreviewed	0.111127	0.913149	1.73815	-0.713871	0.824997	1.62702	Q8YHH9;Q2YRI9												COG0251
K. Transcription
9	D0B2K1	D0B2K1_BRUME	BAWG_1031	Bacterial regulatory protein	Brucella melitensis biotype 1 (strain 16M / ATCC 23456 / NCTC 10094)	224914		UniParc/deleted	3.31015	3.90457	4.52199	2.69273	0.61742	1.21184	D0B2K1;Q2YNB7	DNA binding [GO:0003677]; regulation of transcriptionDNA-templated [GO:0006355]	regulation of transcriptionDNA-templated [GO:0006355]	DNA binding [GO:0003677]		GO:0003677; GO:0006355	biological regulation;regulation of biological process;regulation of biosynthetic process;regulation of cellular biosynthetic process;regulation of cellular macromolecule biosynthetic process;regulation of cellular metabolic process;regulation of cellular process;regulation of gene expression;regulation of macromolecule biosynthetic process;regulation of macromolecule metabolic process;regulation…	binding;DNA binding;nucleic acid binding		biological regulation			COG0789
104	D0B915	D0B915_BRUME	rpoC, BAWG_2723	DNA-directed RNA polymerase subunit beta' (RNAP subunit beta') (EC 2.7.7.6) (RNA polymerase subunit beta') (Transcriptase subunit beta')	Brucella melitensis biotype 1 (strain 16M / ATCC 23456 / NCTC 10094)	224914		UniParc/deleted	5.25284	5.59864	4.94845	5.90304	-0.650192	-0.304393	D0B915	DNA binding [GO:0003677]; DNA-directed RNA polymerase activity [GO:0003899]; transcriptionDNA-templated [GO:0006351]	transcriptionDNA-templated [GO:0006351]	DNA binding [GO:0003677]; DNA-directed RNA polymerase activity [GO:0003899]		GO:0003677; GO:0003899; GO:0006351	biosynthetic process;cellular biosynthetic process;cellular macromolecule biosynthetic process;cellular macromolecule metabolic process;cellular metabolic process;cellular nitrogen compound metabolic process;cellular process;macromolecule biosynthetic process;macromolecule metabolic process;metabolic process;nitrogen compound metabolic process;nucleic acid metabolic process;nucleobase-containing …	binding;catalytic activity;DNA binding;DNA-directed RNA polymerase activity;nucleic acid binding;nucleotidyltransferase activity;RNA polymerase activity;transferase activity;transferase activity, transferring phosphorus-containing groups		biosynthetic process;cellular metabolic process;cellular nitrogen compound metabolic process;cellular process;macromolecule metabolic process;metabolic process;nitrogen compound metabolic process;nucleobase-containing compound metabolic process;primary metabolic process;RNA metabolic process		Purine metabolism;Pyrimidine metabolism;RNA polymerase	COG0086	Metabolic pathways (01100)	1812	58.2%
121	D0B9U0	D0B9U0_BRUME	BAWG_2498	Cold-shock DNA-binding domain-containing protein	Brucella melitensis biotype 1 (strain 16M / ATCC 23456 / NCTC 10094)	224914		UniParc/deleted	1.53308	0.397236	-2.30963	4.23994	-2.70687	-3.84271	D0B9U0	cytoplasm [GO:0005737]; DNA binding [GO:0003677]; regulation of transcriptionDNA-templated [GO:0006355]; transcriptionDNA-templated [GO:0006351]	regulation of transcriptionDNA-templated [GO:0006355]; transcriptionDNA-templated [GO:0006351]	DNA binding [GO:0003677]	cytoplasm [GO:0005737]	GO:0003677; GO:0005737; GO:0006355; GO:0006351	biological regulation;regulation of biological process;regulation of biosynthetic process;regulation of cellular biosynthetic process;regulation of cellular macromolecule biosynthetic process;regulation of cellular metabolic process;regulation of cellular process;regulation of gene expression;regulation of macromolecule biosynthetic process;regulation of macromolecule metabolic process;regulation…	binding;DNA binding;nucleic acid binding		biological regulation			COG1278
137	Q2YIG6	Q2YIG6_BRUA2	BAB2_0336	Bacterial regulatory proteinsAsnC family:Binding-protein-dependent transport systems inner membrane component:Bacterial reg	Brucella abortus (strain 2308)	359391	Predicted	unreviewed	3.34197	3.43494	3.43494	3.34197	0	0.0929715	Q2YIG6;D0B7U7	intracellular [GO:0005622]; sequence-specific DNA binding [GO:0043565]; sequence-specific DNA binding transcription factor activity [GO:0003700]		sequence-specific DNA binding [GO:0043565]; sequence-specific DNA binding transcription factor activity [GO:0003700]	intracellular [GO:0005622]	GO:0005622; GO:0043565; GO:0003700		binding;DNA binding;nucleic acid binding;nucleic acid binding transcription factor activity;sequence-specific DNA binding;sequence-specific DNA binding transcription factor activity	cell part;intracellular		cell part;intracellular		COG1522
139	Q2YIH8	HISZ_BRUA2	hisZ, BAB2_0182	ATP phosphoribosyltransferase regulatory subunit	Brucella abortus (strain 2308)	359391	Inferred from homology	reviewed	2.84001	0.114439	0.761041	2.19341	0.646602	-2.07897	Q2YIH8;D0B627	cytoplasm [GO:0005737]; histidine biosynthetic process [GO:0000105]	histidine biosynthetic process [GO:0000105]		cytoplasm [GO:0005737]	GO:0005737; GO:0000105	amine biosynthetic process;amine metabolic process;biosynthetic process;carboxylic acid biosynthetic process;carboxylic acid metabolic process;cellular amine metabolic process;cellular amino acid biosynthetic process;cellular amino acid metabolic process;cellular biosynthetic process;cellular ketone metabolic process;cellular metabolic process;cellular nitrogen compound biosynthetic process;cellu…	catalytic activity;transferase activity;transferase activity, transferring glycosyl groups	cell part;cytoplasm;intracellular part	amine metabolic process;biosynthetic process;cellular amino acid metabolic process;cellular ketone metabolic process;cellular metabolic process;cellular nitrogen compound metabolic process;cellular process;heterocycle metabolic process;metabolic process;nitrogen compound metabolic process;organic acid metabolic process;primary metabolic process;small molecule metabolic process	cell part;cytoplasm	Histidine metabolism	COG3705	Biosynthesis of secondary metabolites (01110)	437	62.9%
155	Q2YIS9	HEMH_BRUA2	hemH, BAB2_0075	Ferrochelatase (EC 4.99.1.1) (Heme synthase) (Protoheme ferro-lyase)	Brucella abortus (strain 2308)	359391	Inferred from homology	reviewed	1.87756	4.76689	4.76689	1.87756	0	2.88934	Q2YIS9;D0B5S8	cytoplasm [GO:0005737]; ferrochelatase activity [GO:0004325]; metal ion binding [GO:0046872]; heme biosynthetic process [GO:0006783]	heme biosynthetic process [GO:0006783]	ferrochelatase activity [GO:0004325]; metal ion binding [GO:0046872]	cytoplasm [GO:0005737]	GO:0005737; GO:0004325; GO:0006783; GO:0046872	biosynthetic process;cellular biosynthetic process;cellular metabolic process;cellular nitrogen compound biosynthetic process;cellular nitrogen compound metabolic process;cellular process;cofactor biosynthetic process;cofactor metabolic process;heme biosynthetic process;heme metabolic process;heterocycle biosynthetic process;heterocycle metabolic process;metabolic process;nitrogen compound metabo…	binding;catalytic activity;cation binding;ferrochelatase activity;ion binding;lyase activity;metal ion binding	cell part;cytoplasm;intracellular part	biosynthetic process;cellular metabolic process;cellular nitrogen compound metabolic process;cellular process;cofactor metabolic process;heterocycle metabolic process;metabolic process;nitrogen compound metabolic process;pigment metabolic process	cell part;cytoplasm	Porphyrin and chlorophyll metabolism	COG0276	Biosynthesis of secondary metabolites (01110)	959	64.1%
250	Q2YL87	Q2YL87_BRUA2	BAB2_0022	Bacterial regulatory proteinGntR family	Brucella abortus (strain 2308)	359391	Predicted	unreviewed	0	3.17449	3.17449	0	0	3.17449	Q2YL87;D0B5M9	sequence-specific DNA binding transcription factor activity [GO:0003700]		sequence-specific DNA binding transcription factor activity [GO:0003700]		GO:0003700		nucleic acid binding transcription factor activity;sequence-specific DNA binding transcription factor activity					COG2186
255	Q2YLE1	Q2YLE1_BRUA2	BAB1_1777	Transcription factor CarD	Brucella abortus (strain 2308)	359391	Predicted	unreviewed	2.98686	0	-0.616989	3.60385	-0.616989	-3.60385	Q2YLE1;D0BA31												COG1329
314	Q2YM15	RPOB_BRUA2	rpoB, BAB1_1264	DNA-directed RNA polymerase subunit beta (RNAP subunit beta) (EC 2.7.7.6) (RNA polymerase subunit beta) (Transcriptase subunit beta)	Brucella abortus (strain 2308)	359391	Inferred from homology	reviewed	3.86602	3.4876	3.87686	3.47676	0.389257	0.0108449	Q2YM15;D0B914	DNA binding [GO:0003677]; DNA-directed RNA polymerase activity [GO:0003899]; ribonucleoside binding [GO:0032549]; transcriptionDNA-templated [GO:0006351]	transcriptionDNA-templated [GO:0006351]	DNA binding [GO:0003677]; DNA-directed RNA polymerase activity [GO:0003899]; ribonucleoside binding [GO:0032549]		GO:0003677; GO:0003899; GO:0032549; GO:0006351	biosynthetic process;cellular biosynthetic process;cellular macromolecule biosynthetic process;cellular macromolecule metabolic process;cellular metabolic process;cellular nitrogen compound metabolic process;cellular process;macromolecule biosynthetic process;macromolecule metabolic process;metabolic process;nitrogen compound metabolic process;nucleic acid metabolic process;nucleobase-containing …	binding;catalytic activity;DNA binding;DNA-directed RNA polymerase activity;nucleic acid binding;nucleoside binding;nucleotidyltransferase activity;ribonucleoside binding;RNA polymerase activity;transferase activity;transferase activity, transferring phosphorus-containing groups		biosynthetic process;cellular metabolic process;cellular nitrogen compound metabolic process;cellular process;macromolecule metabolic process;metabolic process;nitrogen compound metabolic process;nucleobase-containing compound metabolic process;primary metabolic process;RNA metabolic process		Purine metabolism;Pyrimidine metabolism;RNA polymerase	COG0085	Metabolic pathways (01100)	1716	59.4%
352	Q2YMR3	Q2YMR3_BRUA2	BAB1_0594	Transcriptional regulatory protein MucR	Brucella abortus (strain 2308)	359391	Predicted	unreviewed	1.65752	1.16115	2.15683	0.661848	0.995677	0.499305	Q2YMR3;D0B219	DNA binding [GO:0003677]; zinc ion binding [GO:0008270]; regulation of transcriptionDNA-templated [GO:0006355]	regulation of transcriptionDNA-templated [GO:0006355]	DNA binding [GO:0003677]; zinc ion binding [GO:0008270]		GO:0003677; GO:0006355; GO:0008270	biological regulation;regulation of biological process;regulation of biosynthetic process;regulation of cellular biosynthetic process;regulation of cellular macromolecule biosynthetic process;regulation of cellular metabolic process;regulation of cellular process;regulation of gene expression;regulation of macromolecule biosynthetic process;regulation of macromolecule metabolic process;regulation…	binding;cation binding;DNA binding;ion binding;metal ion binding;nucleic acid binding;transition metal ion binding;zinc ion binding		biological regulation			COG4957
367	Q2YN12	RPOZ_BRUA2	rpoZ, BAB1_0671	DNA-directed RNA polymerase subunit omega (RNAP omega subunit) (EC 2.7.7.6) (RNA polymerase omega subunit) (Transcriptase subunit omega)	Brucella abortus (strain 2308)	359391	Inferred from homology	reviewed	0.338565	0.46876	0.266813	0.540513	-0.201948	-0.0717522	Q2YN12;D0B286	DNA binding [GO:0003677]; DNA-directed RNA polymerase activity [GO:0003899]; transcriptionDNA-templated [GO:0006351]	transcriptionDNA-templated [GO:0006351]	DNA binding [GO:0003677]; DNA-directed RNA polymerase activity [GO:0003899]		GO:0003677; GO:0003899; GO:0006351	biosynthetic process;cellular biosynthetic process;cellular macromolecule biosynthetic process;cellular macromolecule metabolic process;cellular metabolic process;cellular nitrogen compound metabolic process;cellular process;macromolecule biosynthetic process;macromolecule metabolic process;metabolic process;nitrogen compound metabolic process;nucleic acid metabolic process;nucleobase-containing …	binding;catalytic activity;DNA binding;DNA-directed RNA polymerase activity;nucleic acid binding;nucleotidyltransferase activity;RNA polymerase activity;transferase activity;transferase activity, transferring phosphorus-containing groups		biosynthetic process;cellular metabolic process;cellular nitrogen compound metabolic process;cellular process;macromolecule metabolic process;metabolic process;nitrogen compound metabolic process;nucleobase-containing compound metabolic process;primary metabolic process;RNA metabolic process		Purine metabolism;Pyrimidine metabolism;RNA polymerase	COG1758	Metabolic pathways (01100)	1070	64.8%
509	Q2YQN4	Q2YQN4_BRUA2	BAB1_1397	Aminotransferaseclass I and II	Brucella abortus (strain 2308)	359391	Predicted	unreviewed	0.0308867	0.105572	0.270258	-0.133799	0.164685	0.239371	Q2YQN4;D0B8P4	pyridoxal phosphate binding [GO:0030170]; transaminase activity [GO:0008483]; biosynthetic process [GO:0009058]	biosynthetic process [GO:0009058]	pyridoxal phosphate binding [GO:0030170]; transaminase activity [GO:0008483]		GO:0009058; GO:0030170; GO:0008483	biosynthetic process;metabolic process	binding;catalytic activity;cofactor binding;pyridoxal phosphate binding;transaminase activity;transferase activity;transferase activity, transferring nitrogenous groups;vitamin B6 binding;vitamin binding		biosynthetic process;metabolic process			COG1167	Metabolic pathways (01100)	324	7.28%
562	Q2YRF2	Y1729_BRUA2	BAB1_1729	Probable transcriptional regulatory protein BAB1_1729	Brucella abortus (strain 2308)	359391	Inferred from homology	reviewed	-1.25351	0.330013	-0.457786	-0.465713	-0.787799	0.795726	Q2YRF2;D0BA75	cytoplasm [GO:0005737]; DNA binding [GO:0003677]; regulation of transcriptionDNA-templated [GO:0006355]; transcriptionDNA-templated [GO:0006351]	regulation of transcriptionDNA-templated [GO:0006355]; transcriptionDNA-templated [GO:0006351]	DNA binding [GO:0003677]	cytoplasm [GO:0005737]	GO:0003677; GO:0005737; GO:0006355; GO:0006351	biological regulation;biosynthetic process;cellular biosynthetic process;cellular macromolecule biosynthetic process;cellular macromolecule metabolic process;cellular metabolic process;cellular nitrogen compound metabolic process;cellular process;macromolecule biosynthetic process;macromolecule metabolic process;metabolic process;nitrogen compound metabolic process;nucleic acid metabolic process;…	binding;DNA binding;nucleic acid binding	cell part;cytoplasm;intracellular part	biological regulation;biosynthetic process;cellular metabolic process;cellular nitrogen compound metabolic process;cellular process;macromolecule metabolic process;metabolic process;nitrogen compound metabolic process;nucleobase-containing compound metabolic process;primary metabolic process;RNA metabolic process	cell part;cytoplasm		COG0217
572	Q2YRM0	Q2YRM0_BRUA2	BAB1_1532	Cold-shock DNA-binding domain	Brucella abortus (strain 2308)	359391	Predicted	unreviewed	-0.710533	0.188104	-0.619797	0.0973676	-0.8079	0.0907361	Q2YRM0;D0B9S1	cytoplasm [GO:0005737]; DNA binding [GO:0003677]; regulation of transcriptionDNA-templated [GO:0006355]; transcriptionDNA-templated [GO:0006351]	regulation of transcriptionDNA-templated [GO:0006355]; transcriptionDNA-templated [GO:0006351]	DNA binding [GO:0003677]	cytoplasm [GO:0005737]	GO:0003677; GO:0005737; GO:0006355; GO:0006351	biological regulation;biosynthetic process;cellular biosynthetic process;cellular macromolecule biosynthetic process;cellular macromolecule metabolic process;cellular metabolic process;cellular nitrogen compound metabolic process;cellular process;macromolecule biosynthetic process;macromolecule metabolic process;metabolic process;nitrogen compound metabolic process;nucleic acid metabolic process;…	binding;DNA binding;nucleic acid binding	cell part;cytoplasm;intracellular part	biological regulation;biosynthetic process;cellular metabolic process;cellular nitrogen compound metabolic process;cellular process;macromolecule metabolic process;metabolic process;nitrogen compound metabolic process;nucleobase-containing compound metabolic process;primary metabolic process;RNA metabolic process	cell part;cytoplasm		COG1278
578	Q2YRN8	GREA_BRUA2	greA, BAB1_1523	Transcription elongation factor GreA (Transcript cleavage factor GreA)	Brucella abortus (strain 2308)	359391	Inferred from homology	reviewed	-0.255651	-0.747639	-0.920232	-0.083059	-0.172592	-0.66458	Q2YRN8;D0B9T0	DNA binding [GO:0003677]; regulation of DNA-templated transcriptionelongation [GO:0032784]; transcriptionDNA-templated [GO:0006351]	regulation of DNA-templated transcriptionelongation [GO:0032784]; transcriptionDNA-templated [GO:0006351]	DNA binding [GO:0003677]		GO:0003677; GO:0032784; GO:0006351	biological regulation;biosynthetic process;cellular biosynthetic process;cellular macromolecule biosynthetic process;cellular macromolecule metabolic process;cellular metabolic process;cellular nitrogen compound metabolic process;cellular process;macromolecule biosynthetic process;macromolecule metabolic process;metabolic process;nitrogen compound metabolic process;nucleic acid metabolic process;…	binding;DNA binding;nucleic acid binding;RNA binding;translation elongation factor activity;translation factor activity, nucleic acid binding		biological regulation;biosynthetic process;cellular metabolic process;cellular nitrogen compound metabolic process;cellular process;macromolecule metabolic process;metabolic process;nitrogen compound metabolic process;nucleobase-containing compound metabolic process;primary metabolic process;RNA metabolic process			COG0782
586	Q2YRS7	Q2YRS7_BRUA2	lrp-2, BAB1_1587	Bacterial regulatory proteinsAsnC family:Bacterial regulatory protein LysRHTH motif	Brucella abortus (strain 2308)	359391	Predicted	unreviewed	3.61631	0	0	3.61631	0	-3.61631	Q2YRS7;D0B9L7	intracellular [GO:0005622]; sequence-specific DNA binding [GO:0043565]; sequence-specific DNA binding transcription factor activity [GO:0003700]		sequence-specific DNA binding [GO:0043565]; sequence-specific DNA binding transcription factor activity [GO:0003700]	intracellular [GO:0005622]	GO:0005622; GO:0043565; GO:0003700		binding;DNA binding;nucleic acid binding;nucleic acid binding transcription factor activity;sequence-specific DNA binding;sequence-specific DNA binding transcription factor activity	cell part;intracellular		cell part;intracellular		COG1522
594	Q2YRU0	RPOA_BRUA2	rpoA, BAB1_1231	DNA-directed RNA polymerase subunit alpha (RNAP subunit alpha) (EC 2.7.7.6) (RNA polymerase subunit alpha) (Transcriptase subunit alpha)	Brucella abortus (strain 2308)	359391	Inferred from homology	reviewed	2.16903	1.71603	2.50671	1.37835	0.790676	0.337681	Q2YRU0;D0B945	DNA binding [GO:0003677]; DNA-directed RNA polymerase activity [GO:0003899]; transcriptionDNA-templated [GO:0006351]	transcriptionDNA-templated [GO:0006351]	DNA binding [GO:0003677]; DNA-directed RNA polymerase activity [GO:0003899]		GO:0003677; GO:0003899; GO:0006351	biosynthetic process;cellular biosynthetic process;cellular macromolecule biosynthetic process;cellular macromolecule metabolic process;cellular metabolic process;cellular nitrogen compound metabolic process;cellular process;macromolecule biosynthetic process;macromolecule metabolic process;metabolic process;nitrogen compound metabolic process;nucleic acid metabolic process;nucleobase-containing …	binding;catalytic activity;DNA binding;DNA-directed RNA polymerase activity;nucleic acid binding;nucleotidyltransferase activity;RNA polymerase activity;transferase activity;transferase activity, transferring phosphorus-containing groups		biosynthetic process;cellular metabolic process;cellular nitrogen compound metabolic process;cellular process;macromolecule metabolic process;metabolic process;nitrogen compound metabolic process;nucleobase-containing compound metabolic process;primary metabolic process;RNA metabolic process		Purine metabolism;Pyrimidine metabolism;RNA polymerase	COG0202	Metabolic pathways (01100)	1505	62.3%
670	Q8YEB1	Q8YEB1_BRUME	nusA, BMEI1967, BAWG_0278	Transcription termination/antitermination protein NusA	Brucella melitensis biotype 1 (strain 16M / ATCC 23456 / NCTC 10094)	224914	Inferred from homology	unreviewed	3.6532	3.67402	2.86062	4.4666	-0.813399	-0.792581	Q8YEB1;Q2YQR9	ribosome [GO:0005840]; nucleotide binding [GO:0000166]; RNA binding [GO:0003723]; sequence-specific DNA binding transcription factor activity [GO:0003700]; DNA-templated transcriptiontermination [GO:0006353]; transcription antitermination [GO:0031564]	DNA-templated transcriptiontermination [GO:0006353]; transcription antitermination [GO:0031564]	nucleotide binding [GO:0000166]; RNA binding [GO:0003723]; sequence-specific DNA binding transcription factor activity [GO:0003700]	ribosome [GO:0005840]	GO:0006353; GO:0003723; GO:0000166; GO:0005840; GO:0003700; GO:0031564	biological regulation;biosynthetic process;cellular biosynthetic process;cellular macromolecule metabolic process;cellular metabolic process;cellular nitrogen compound metabolic process;cellular process;macromolecule metabolic process;metabolic process;nitrogen compound metabolic process;nucleic acid metabolic process;nucleobase-containing compound metabolic process;primary metabolic process;regu…	binding;nucleic acid binding;nucleic acid binding transcription factor activity;nucleotide binding;RNA binding;sequence-specific DNA binding transcription factor activity	cell part;cytoplasmic part;intracellular non-membrane-bounded organelle;intracellular organelle;intracellular part;macromolecular complex;non-membrane-bounded organelle;organelle;ribonucleoprotein complex;ribosome	biological regulation;biosynthetic process;cellular metabolic process;cellular nitrogen compound metabolic process;cellular process;macromolecule metabolic process;metabolic process;nitrogen compound metabolic process;nucleobase-containing compound metabolic process;primary metabolic process;RNA metabolic process;transcription termination, DNA-dependent	cell part;intracellular non-membrane-bounded organelle;intracellular organelle;macromolecular complex;organelle;ribonucleoprotein complex;ribosome		COG0195
679	Q8YEN3	Q8YEN3_BRUME	BMEI1845, BAWG_0395	AsnC family transcriptional regulator (Transcriptional regulatory proteinasnc family)	Brucella melitensis biotype 1 (strain 16M / ATCC 23456 / NCTC 10094)	224914	Predicted	unreviewed	0.426284	-1.85004	-0.356792	-1.06697	1.49325	-0.783077	Q8YEN3;Q2YNW5												COG1522
696	Q8YF68	Q8YF68_BRUME	BMEI1657, BAWG_0571	Uncharacterized protein	Brucella melitensis biotype 1 (strain 16M / ATCC 23456 / NCTC 10094)	224914	Predicted	unreviewed	1.07052	-5.10545	-3.44976	-0.585165	1.65569	-4.52029	Q8YF68;Q2YPE0	DNA binding [GO:0003677]		DNA binding [GO:0003677]		GO:0003677		binding;DNA binding;nucleic acid binding					COG1396
763	Q8YHQ2	Q8YHQ2_BRUME	nusG, BMEI0744, BAWG_2717	Transcription termination/antitermination protein NusG	Brucella melitensis biotype 1 (strain 16M / ATCC 23456 / NCTC 10094)	224914	Inferred from homology	unreviewed	3.38538	1.15629	2.85756	1.6841	1.70127	-0.527812	Q8YHQ2;Q2YM10	DNA-templated transcriptionelongation [GO:0006354]; DNA-templated transcriptiontermination [GO:0006353]; regulation of DNA-templated transcriptionelongation [GO:0032784]; transcription antitermination [GO:0031564]	DNA-templated transcriptionelongation [GO:0006354]; DNA-templated transcriptiontermination [GO:0006353]; regulation of DNA-templated transcriptionelongation [GO:0032784]; transcription antitermination [GO:0031564]			GO:0006354; GO:0006353; GO:0032784; GO:0031564	biological regulation;biosynthetic process;cellular biosynthetic process;cellular macromolecule metabolic process;cellular metabolic process;cellular nitrogen compound metabolic process;cellular process;macromolecule metabolic process;metabolic process;nitrogen compound metabolic process;nucleic acid metabolic process;nucleobase-containing compound metabolic process;primary metabolic process;regu…			biological regulation;biosynthetic process;cellular metabolic process;cellular nitrogen compound metabolic process;cellular process;macromolecule metabolic process;metabolic process;nitrogen compound metabolic process;nucleobase-containing compound metabolic process;primary metabolic process;RNA metabolic process;transcription elongation, DNA-dependent;transcription termination, DNA-dependent			COG0250
783	Q8YIB2	Q8YIB2_BRUME	rpoD, BMEI0532, BAWG_2511	RNA polymerase sigma factor RpoD (Sigma-70)	Brucella melitensis biotype 1 (strain 16M / ATCC 23456 / NCTC 10094)	224914	Inferred from homology	unreviewed	1.96725	1.79944	1.60785	2.15884	-0.191591	-0.359395	Q8YIB2;Q2YM26	cytoplasm [GO:0005737]; DNA binding [GO:0003677]; sequence-specific DNA binding transcription factor activity [GO:0003700]; sigma factor activity [GO:0016987]; transcription initiation from bacterial-type RNA polymerase promoter [GO:0001123]	transcription initiation from bacterial-type RNA polymerase promoter [GO:0001123]	DNA binding [GO:0003677]; sequence-specific DNA binding transcription factor activity [GO:0003700]; sigma factor activity [GO:0016987]	cytoplasm [GO:0005737]	GO:0003677; GO:0005737; GO:0003700; GO:0016987; GO:0001123	biosynthetic process;cellular biosynthetic process;cellular macromolecule metabolic process;cellular metabolic process;cellular nitrogen compound metabolic process;cellular process;macromolecule metabolic process;metabolic process;nitrogen compound metabolic process;nucleic acid metabolic process;nucleobase-containing compound metabolic process;primary metabolic process;RNA biosynthetic process;R…	binding;core DNA-dependent RNA polymerase binding promoter specificity activity;core RNA polymerase binding transcription factor activity;DNA binding;nucleic acid binding;nucleic acid binding transcription factor activity;protein binding transcription factor activity;sequence-specific DNA binding transcription factor activity;sigma factor activity	cell part;cytoplasm;intracellular part	biosynthetic process;cellular metabolic process;cellular nitrogen compound metabolic process;cellular process;macromolecule metabolic process;metabolic process;nitrogen compound metabolic process;nucleobase-containing compound metabolic process;primary metabolic process;RNA metabolic process;transcription initiation, DNA-dependent	cell part;cytoplasm	RNA polymerase	COG0568	Vibrio cholerae pathogenic cycle (05111)	349	8.99%
785	Q8YID1	Q8YID1_BRUME	BMEI0513, BAWG_2494	Bacterial regulatory protein LysR (Transcriptional regulatory proteinlysr family)	Brucella melitensis biotype 1 (strain 16M / ATCC 23456 / NCTC 10094)	224914	Predicted	unreviewed	-0.00524584	3.22308	2.515	0.70283	-0.708076	2.52025	Q8YID1;Q2YRP4	DNA binding [GO:0003677]; sequence-specific DNA binding transcription factor activity [GO:0003700]; transcriptionDNA-templated [GO:0006351]	transcriptionDNA-templated [GO:0006351]	DNA binding [GO:0003677]; sequence-specific DNA binding transcription factor activity [GO:0003700]		GO:0003677; GO:0003700; GO:0006351	biosynthetic process;cellular biosynthetic process;cellular macromolecule biosynthetic process;cellular macromolecule metabolic process;cellular metabolic process;cellular nitrogen compound metabolic process;cellular process;macromolecule biosynthetic process;macromolecule metabolic process;metabolic process;nitrogen compound metabolic process;nucleic acid metabolic process;nucleobase-containing …	binding;DNA binding;nucleic acid binding;nucleic acid binding transcription factor activity;sequence-specific DNA binding transcription factor activity		biosynthetic process;cellular metabolic process;cellular nitrogen compound metabolic process;cellular process;macromolecule metabolic process;metabolic process;nitrogen compound metabolic process;nucleobase-containing compound metabolic process;primary metabolic process;RNA metabolic process			COG0583
786	Q8YID4	Q8YID4_BRUME	BMEI0510, BAWG_2490	Bacterial regulatory protein (Leucine-responsive regulatory protein)	Brucella melitensis biotype 1 (strain 16M / ATCC 23456 / NCTC 10094)	224914	Predicted	unreviewed	0.978628	1.53886	1.12037	1.39712	-0.418488	0.141744	Q8YID4;Q2YRP0	intracellular [GO:0005622]; sequence-specific DNA binding [GO:0043565]; sequence-specific DNA binding transcription factor activity [GO:0003700]; transcriptionDNA-templated [GO:0006351]	transcriptionDNA-templated [GO:0006351]	sequence-specific DNA binding [GO:0043565]; sequence-specific DNA binding transcription factor activity [GO:0003700]	intracellular [GO:0005622]	GO:0005622; GO:0043565; GO:0003700; GO:0006351	biosynthetic process;cellular biosynthetic process;cellular macromolecule biosynthetic process;cellular macromolecule metabolic process;cellular metabolic process;cellular nitrogen compound metabolic process;cellular process;macromolecule biosynthetic process;macromolecule metabolic process;metabolic process;nitrogen compound metabolic process;nucleic acid metabolic process;nucleobase-containing …	binding;DNA binding;nucleic acid binding;nucleic acid binding transcription factor activity;sequence-specific DNA binding;sequence-specific DNA binding transcription factor activity	cell part;intracellular	biosynthetic process;cellular metabolic process;cellular nitrogen compound metabolic process;cellular process;macromolecule metabolic process;metabolic process;nitrogen compound metabolic process;nucleobase-containing compound metabolic process;primary metabolic process;RNA metabolic process	cell part;intracellular		COG1522
794	Q8YIR5	Q8YIR5_BRUME	rpoH, BMEI0378, BAWG_3054	RNA polymerase sigma factor RpoH (RNA polymerase sigma-32 factor)	Brucella melitensis biotype 1 (strain 16M / ATCC 23456 / NCTC 10094)	224914	Inferred from homology	unreviewed	2.41125	2.35396	2.09729	2.66792	-0.256672	-0.313965	Q8YIR5;Q2YRK3	cytoplasm [GO:0005737]; DNA binding [GO:0003677]; sequence-specific DNA binding transcription factor activity [GO:0003700]; sigma factor activity [GO:0016987]; zinc ion binding [GO:0008270]; response to heat [GO:0009408]; sporulation resulting in formation of a cellular spore [GO:0030435]; transcription initiation from bacterial-type RNA polymerase promoter [GO:0001123]	response to heat [GO:0009408]; sporulation resulting in formation of a cellular spore [GO:0030435]; transcription initiation from bacterial-type RNA polymerase promoter [GO:0001123]	DNA binding [GO:0003677]; sequence-specific DNA binding transcription factor activity [GO:0003700]; sigma factor activity [GO:0016987]; zinc ion binding [GO:0008270]	cytoplasm [GO:0005737]	GO:0003677; GO:0005737; GO:0009408; GO:0003700; GO:0016987; GO:0030435; GO:0001123; GO:0008270	anatomical structure formation involved in morphogenesis;biosynthetic process;cell differentiation;cellular biosynthetic process;cellular developmental process;cellular macromolecule metabolic process;cellular metabolic process;cellular nitrogen compound metabolic process;cellular process;developmental process;macromolecule metabolic process;metabolic process;nitrogen compound metabolic process;n…	binding;cation binding;core DNA-dependent RNA polymerase binding promoter specificity activity;core RNA polymerase binding transcription factor activity;DNA binding;ion binding;metal ion binding;nucleic acid binding;nucleic acid binding transcription factor activity;protein binding transcription factor activity;sequence-specific DNA binding transcription factor activity;sigma factor activity;tran…	cell part;cytoplasm;intracellular part	anatomical structure formation involved in morphogenesis;biosynthetic process;cell differentiation;cellular metabolic process;cellular nitrogen compound metabolic process;cellular process;developmental process;macromolecule metabolic process;metabolic process;nitrogen compound metabolic process;nucleobase-containing compound metabolic process;primary metabolic process;response to abiotic stimulus…	cell part;cytoplasm	RNA polymerase	COG0568	Vibrio cholerae pathogenic cycle (05111)	349	8.99%
795	Q8YIS1	Q8YIS1_BRUME	BMEI0372, BAWG_3048	Response regulator receiver (Sensory transduction regulatory protein)	Brucella melitensis biotype 1 (strain 16M / ATCC 23456 / NCTC 10094)	224914	Predicted	unreviewed	4.64109	4.19876	5.30903	3.53082	1.11027	0.667945	Q8YIS1;Q2YRH9	intracellular [GO:0005622]; phosphorelay signal transduction system [GO:0000160]	phosphorelay signal transduction system [GO:0000160]		intracellular [GO:0005622]	GO:0005622; GO:0000160	biological regulation;cellular process;cellular response to stimulus;regulation of biological process;regulation of cellular process;response to stimulus;signal transduction;two-component signal transduction system (phosphorelay)			biological regulation;cellular process;response to stimulus;signal transduction			COG1595
796	Q8YIS2	Q8YIS2_BRUME	BMEI0371, BAWG_3047	RNA polymerase sigma factor	Brucella melitensis biotype 1 (strain 16M / ATCC 23456 / NCTC 10094)	224914	Inferred from homology	unreviewed	2.3139	3.58072	3.58072	2.3139	0	1.26682	Q8YIS2;Q2YRH8	DNA binding [GO:0003677]; sequence-specific DNA binding transcription factor activity [GO:0003700]; sigma factor activity [GO:0016987]; DNA-templated transcriptioninitiation [GO:0006352]	DNA-templated transcriptioninitiation [GO:0006352]	DNA binding [GO:0003677]; sequence-specific DNA binding transcription factor activity [GO:0003700]; sigma factor activity [GO:0016987]		GO:0003677; GO:0006352; GO:0003700; GO:0016987	biosynthetic process;cellular biosynthetic process;cellular macromolecule metabolic process;cellular metabolic process;cellular nitrogen compound metabolic process;cellular process;macromolecule metabolic process;metabolic process;nitrogen compound metabolic process;nucleic acid metabolic process;nucleobase-containing compound metabolic process;primary metabolic process;RNA biosynthetic process;R…	binding;core DNA-dependent RNA polymerase binding promoter specificity activity;core RNA polymerase binding transcription factor activity;DNA binding;nucleic acid binding;nucleic acid binding transcription factor activity;protein binding transcription factor activity;sequence-specific DNA binding transcription factor activity;sigma factor activity		biosynthetic process;cellular metabolic process;cellular nitrogen compound metabolic process;cellular process;macromolecule metabolic process;metabolic process;nitrogen compound metabolic process;nucleobase-containing compound metabolic process;primary metabolic process;RNA metabolic process;transcription initiation, DNA-dependent		RNA polymerase	COG1595
825	Q8YJS2	Q8YJS2_BRUME	BMEI0010, BAWG_0178	Chromosome partitioning protein parb (Chromosome segregation DNA-binding protein)	Brucella melitensis biotype 1 (strain 16M / ATCC 23456 / NCTC 10094)	224914	Inferred from homology	unreviewed	4.87975	2.85386	4.02712	3.70649	1.17326	-0.852629	Q8YJS2;Q2YR15	DNA binding [GO:0003677]		DNA binding [GO:0003677]		GO:0003677		binding;DNA binding;nucleic acid binding					COG1475
826	Q8YJS9	Q8YJS9_BRUME	rho, BMEI0003, BAWG_0185	Transcription termination factor Rho (EC 3.6.4.-) (ATP-dependent helicase Rho)	Brucella melitensis biotype 1 (strain 16M / ATCC 23456 / NCTC 10094)	224914	Inferred from homology	unreviewed	5.42693	2.27123	3.64542	4.05274	1.37419	-1.78151	Q8YJS9;Q2YR09	ATP binding [GO:0005524]; helicase activity [GO:0004386]; RNA binding [GO:0003723]; RNA-dependent ATPase activity [GO:0008186]; DNA-templated transcriptiontermination [GO:0006353]; regulation of transcriptionDNA-templated [GO:0006355]	DNA-templated transcriptiontermination [GO:0006353]; regulation of transcriptionDNA-templated [GO:0006355]	ATP binding [GO:0005524]; helicase activity [GO:0004386]; RNA binding [GO:0003723]; RNA-dependent ATPase activity [GO:0008186]		GO:0005524; GO:0006353; GO:0003723; GO:0008186; GO:0004386; GO:0006355	biological regulation;biosynthetic process;cellular biosynthetic process;cellular macromolecule metabolic process;cellular metabolic process;cellular nitrogen compound metabolic process;cellular process;macromolecule metabolic process;metabolic process;nitrogen compound metabolic process;nucleic acid metabolic process;nucleobase-containing compound metabolic process;primary metabolic process;regu…	adenyl nucleotide binding;adenyl ribonucleotide binding;ATP binding;ATPase activity;ATPase activity, coupled;binding;catalytic activity;helicase activity;hydrolase activity;hydrolase activity, acting on acid anhydrides;hydrolase activity, acting on acid anhydrides, in phosphorus-containing anhydrides;nucleic acid binding;nucleoside-triphosphatase activity;nucleotide binding;purine nucleotide bind…		biological regulation;biosynthetic process;cellular metabolic process;cellular nitrogen compound metabolic process;cellular process;macromolecule metabolic process;metabolic process;nitrogen compound metabolic process;nucleobase-containing compound metabolic process;primary metabolic process;RNA metabolic process;transcription termination, DNA-dependent		RNA degradation	COG1158	RNA degradation (03018)	967	64.5%
L. Replication, recombination and repair
45	D0B469	D0B469_BRUME	BAWG_0301	DNA polymerase III subunit beta (EC 2.7.7.7)	Brucella melitensis biotype 1 (strain 16M / ATCC 23456 / NCTC 10094)	224914		UniParc/deleted	0.484873	0.810678	0.929814	0.365737	0.119135	0.444941	D0B469;Q2YPM4	cytoplasm [GO:0005737]; DNA polymerase III complex [GO:0009360]; 3'-5' exonuclease activity [GO:0008408]; DNA binding [GO:0003677]; DNA-directed DNA polymerase activity [GO:0003887]; DNA replication [GO:0006260]	DNA replication [GO:0006260]	3'-5' exonuclease activity [GO:0008408]; DNA binding [GO:0003677]; DNA-directed DNA polymerase activity [GO:0003887]	cytoplasm [GO:0005737]; DNA polymerase III complex [GO:0009360]	GO:0008408; GO:0003677; GO:0009360; GO:0006260; GO:0003887; GO:0005737	biosynthetic process;cellular biosynthetic process;cellular macromolecule biosynthetic process;cellular macromolecule metabolic process;cellular metabolic process;cellular nitrogen compound metabolic process;cellular process;DNA metabolic process;DNA replication;macromolecule biosynthetic process;macromolecule metabolic process;metabolic process;nitrogen compound metabolic process;nucleic acid me…	3'-5' exonuclease activity;binding;catalytic activity;DNA binding;DNA polymerase activity;DNA-directed DNA polymerase activity;exonuclease activity;hydrolase activity;hydrolase activity, acting on ester bonds;nuclease activity;nucleic acid binding;nucleotidyltransferase activity;transferase activity;transferase activity, transferring phosphorus-containing groups	cell part;cytoplasm;DNA polymerase complex;DNA polymerase III complex;intracellular part;macromolecular complex;protein complex	biosynthetic process;cellular metabolic process;cellular nitrogen compound metabolic process;cellular process;DNA metabolic process;DNA replication;macromolecule metabolic process;metabolic process;nitrogen compound metabolic process;nucleobase-containing compound metabolic process;primary metabolic process	cell part;cytoplasm;DNA polymerase complex;macromolecular complex;protein complex		COG0592	Mismatch repair (03430)	1420	62.9%
115	D0B9E2	D0B9E2_BRUME	BAWG_2850	Single-stranded DNA-binding protein (SSB)	Brucella melitensis biotype 1 (strain 16M / ATCC 23456 / NCTC 10094)	224914		UniParc/deleted	3.46239	1.63765	1.63765	3.46239	0	-1.82473	D0B9E2	single-stranded DNA binding [GO:0003697]; DNA recombination [GO:0006310]; DNA repair [GO:0006281]; DNA replication [GO:0006260]	DNA recombination [GO:0006310]; DNA repair [GO:0006281]; DNA replication [GO:0006260]	single-stranded DNA binding [GO:0003697]		GO:0006310; GO:0006281; GO:0006260; GO:0003697	biosynthetic process;cellular biosynthetic process;cellular macromolecule biosynthetic process;cellular macromolecule metabolic process;cellular metabolic process;cellular nitrogen compound metabolic process;cellular process;cellular response to stimulus;cellular response to stress;DNA metabolic process;DNA recombination;DNA repair;DNA replication;macromolecule biosynthetic process;macromolecule …	binding;DNA binding;nucleic acid binding;single-stranded DNA binding;structure-specific DNA binding		biosynthetic process;cellular metabolic process;cellular nitrogen compound metabolic process;cellular process;DNA metabolic process;DNA recombination;DNA repair;DNA replication;macromolecule metabolic process;metabolic process;nitrogen compound metabolic process;nucleobase-containing compound metabolic process;primary metabolic process;response to DNA damage stimulus;response to stimulus;response…		DNA replication;Homologous recombination;Mismatch repair	COG0629	Mismatch repair (03430)	1529	51.2%
116	D0B9E7	D0B9E7_BRUME	gyrA, BAWG_2855	DNA gyrase subunit A (EC 5.99.1.3)	Brucella melitensis biotype 1 (strain 16M / ATCC 23456 / NCTC 10094)	224914		UniParc/deleted	3.03741	1.05075	4.19662	-0.108458	3.14587	1.1592	D0B9E7;Q2YPY2	chromosome [GO:0005694]; cytoplasm [GO:0005737]; ATP binding [GO:0005524]; DNA binding [GO:0003677]; DNA topoisomerase type II (ATP-hydrolyzing) activity [GO:0003918]; DNA topological change [GO:0006265]; DNA-dependent DNA replication [GO:0006261]	DNA-dependent DNA replication [GO:0006261]; DNA topological change [GO:0006265]	ATP binding [GO:0005524]; DNA binding [GO:0003677]; DNA topoisomerase type II (ATP-hydrolyzing) activity [GO:0003918]	chromosome [GO:0005694]; cytoplasm [GO:0005737]	GO:0005524; GO:0003677; GO:0003918; GO:0006265; GO:0006261; GO:0005694; GO:0005737	biosynthetic process;cellular biosynthetic process;cellular macromolecule biosynthetic process;cellular macromolecule metabolic process;cellular metabolic process;cellular nitrogen compound metabolic process;cellular process;DNA conformation change;DNA metabolic process;DNA replication;DNA topological change;DNA-dependent DNA replication;macromolecule biosynthetic process;macromolecule metabolic …	adenyl nucleotide binding;adenyl ribonucleotide binding;ATP binding;ATPase activity;ATPase activity, coupled;binding;catalytic activity;DNA binding;DNA topoisomerase (ATP-hydrolyzing) activity;DNA topoisomerase activity;DNA-dependent ATPase activity;hydrolase activity;hydrolase activity, acting on acid anhydrides;hydrolase activity, acting on acid anhydrides, in phosphorus-containing anhydrides;i…	cell part;chromosome;cytoplasm;intracellular non-membrane-bounded organelle;intracellular organelle;intracellular part;non-membrane-bounded organelle;organelle	biosynthetic process;cellular metabolic process;cellular nitrogen compound metabolic process;cellular process;DNA metabolic process;DNA replication;macromolecule metabolic process;metabolic process;nitrogen compound metabolic process;nucleobase-containing compound metabolic process;primary metabolic process	cell part;chromosome;cytoplasm;intracellular non-membrane-bounded organelle;intracellular organelle;organelle		COG0188
254	Q2YLD7	Q2YLD7_BRUA2	BAB1_1781	DEAD/DEAH box helicase:HelicaseC-terminal:ATP/GTP-binding site motif A (P-loop):Aldehyde dehydrogenase	Brucella abortus (strain 2308)	359391	Predicted	unreviewed	3.35672	2.8396	2.8396	3.35672	0	-0.517116	Q2YLD7;D0BA28	helicase activity [GO:0004386]		helicase activity [GO:0004386]		GO:0004386		catalytic activity;helicase activity;hydrolase activity;hydrolase activity, acting on acid anhydrides;hydrolase activity, acting on acid anhydrides, in phosphorus-containing anhydrides;nucleoside-triphosphatase activity;pyrophosphatase activity					COG0513	RNA degradation (03018)	1540	16.6%
334	Q2YMF5	Q2YMF5_BRUA2	xseB, BAB1_0457	Exodeoxyribonuclease 7 small subunit (EC 3.1.11.6) (Exodeoxyribonuclease VII small subunit)	Brucella abortus (strain 2308)	359391	Inferred from homology	unreviewed	-0.245573	-1.02987	0.0776889	-1.35313	1.10756	0.323262	Q2YMF5;D0B1P1	cytoplasm [GO:0005737]; exodeoxyribonuclease VII complex [GO:0009318]; exodeoxyribonuclease VII activity [GO:0008855]; DNA catabolic process [GO:0006308]	DNA catabolic process [GO:0006308]	exodeoxyribonuclease VII activity [GO:0008855]	cytoplasm [GO:0005737]; exodeoxyribonuclease VII complex [GO:0009318]	GO:0006308; GO:0005737; GO:0008855; GO:0009318	catabolic process;cellular catabolic process;cellular macromolecule catabolic process;cellular macromolecule metabolic process;cellular metabolic process;cellular nitrogen compound metabolic process;cellular process;DNA catabolic process;DNA metabolic process;macromolecule catabolic process;macromolecule metabolic process;metabolic process;nitrogen compound metabolic process;nucleic acid metaboli…	catalytic activity;deoxyribonuclease activity;exodeoxyribonuclease activity;exodeoxyribonuclease activity, producing 5'-phosphomonoesters;exodeoxyribonuclease VII activity;exonuclease activity;exonuclease activity, active with either ribo- or deoxyribonucleic acids and producing 5'-phosphomonoesters;hydrolase activity;hydrolase activity, acting on ester bonds;nuclease activity	cell part;cytoplasm;exodeoxyribonuclease VII complex;intracellular part;macromolecular complex;protein complex	catabolic process;cellular metabolic process;cellular nitrogen compound metabolic process;cellular process;DNA metabolic process;macromolecule metabolic process;metabolic process;nitrogen compound metabolic process;nucleobase-containing compound metabolic process;primary metabolic process	cell part;cytoplasm;macromolecular complex;protein complex		COG1722	Mismatch repair (03430)	667	61.8%
384	Q2YNB8	IHFA_BRUA2	ihfA, himA, BAB1_0799	Integration host factor subunit alpha (IHF-alpha)	Brucella abortus (strain 2308)	359391	Inferred from homology	reviewed	4.59137	-0.112973	5.00499	-0.526594	5.11797	0.413621	Q2YNB8;D0B2K0	DNA binding [GO:0003677]; DNA recombination [GO:0006310]; regulation of transcriptionDNA-templated [GO:0006355]; regulation of translation [GO:0006417]; transcriptionDNA-templated [GO:0006351]	DNA recombination [GO:0006310]; regulation of transcriptionDNA-templated [GO:0006355]; regulation of translation [GO:0006417]; transcriptionDNA-templated [GO:0006351]	DNA binding [GO:0003677]		GO:0003677; GO:0006310; GO:0006355; GO:0006417; GO:0006351	biological regulation;biosynthetic process;cellular biosynthetic process;cellular macromolecule biosynthetic process;cellular macromolecule metabolic process;cellular metabolic process;cellular nitrogen compound metabolic process;cellular process;DNA metabolic process;DNA recombination;macromolecule biosynthetic process;macromolecule metabolic process;metabolic process;nitrogen compound metabolic…	binding;DNA binding;nucleic acid binding		biological regulation;biosynthetic process;cellular metabolic process;cellular nitrogen compound metabolic process;cellular process;DNA metabolic process;DNA recombination;macromolecule metabolic process;metabolic process;nitrogen compound metabolic process;nucleobase-containing compound metabolic process;primary metabolic process;regulation of translation;RNA metabolic process			COG0776
426	Q2YP18	IHFB_BRUA2	ihfB, himD, BAB1_0152	Integration host factor subunit beta (IHF-beta)	Brucella abortus (strain 2308)	359391	Inferred from homology	reviewed	0.068254	-3.12433	-1.18246	-1.87362	1.94188	-1.25071	Q2YP18;D0B4L0	chromosome [GO:0005694]; DNA binding [GO:0003677]; DNA recombination [GO:0006310]; regulation of transcriptionDNA-templated [GO:0006355]; regulation of translation [GO:0006417]; transcriptionDNA-templated [GO:0006351]	DNA recombination [GO:0006310]; regulation of transcriptionDNA-templated [GO:0006355]; regulation of translation [GO:0006417]; transcriptionDNA-templated [GO:0006351]	DNA binding [GO:0003677]	chromosome [GO:0005694]	GO:0003677; GO:0006310; GO:0005694; GO:0006355; GO:0006417; GO:0006351	biological regulation;biosynthetic process;cellular biosynthetic process;cellular macromolecule biosynthetic process;cellular macromolecule metabolic process;cellular metabolic process;cellular nitrogen compound metabolic process;cellular process;DNA metabolic process;DNA recombination;macromolecule biosynthetic process;macromolecule metabolic process;metabolic process;nitrogen compound metabolic…	binding;DNA binding;nucleic acid binding	cell part;chromosome;intracellular non-membrane-bounded organelle;intracellular organelle;intracellular part;non-membrane-bounded organelle;organelle	biological regulation;biosynthetic process;cellular metabolic process;cellular nitrogen compound metabolic process;cellular process;DNA metabolic process;DNA recombination;macromolecule metabolic process;metabolic process;nitrogen compound metabolic process;nucleobase-containing compound metabolic process;primary metabolic process;regulation of translation;RNA metabolic process	cell part;chromosome;intracellular non-membrane-bounded organelle;intracellular organelle;organelle		COG0776
471	Q2YPX4	Q2YPX4_BRUA2	BAB1_1129	Histone-like bacterial DNA-binding protein	Brucella abortus (strain 2308)	359391	Inferred from homology	unreviewed	0.904672	0.233191	1.37263	-0.234772	1.13944	0.467962	Q2YPX4;D0B9E0	DNA binding [GO:0003677]		DNA binding [GO:0003677]		GO:0003677		binding;DNA binding;nucleic acid binding					COG0776
485	Q2YQ75	Q2YQ75_BRUA2	BAB1_1015	TatD-related deoxyribonuclease (EC 3.1.21.-)	Brucella abortus (strain 2308)	359391	Predicted	unreviewed	-1.02683	-1.81335	-1.11921	-1.72097	0.69414	-0.0923719	Q2YQ75;D0B338	endodeoxyribonuclease activityproducing 5'-phosphomonoesters [GO:0016888]		endodeoxyribonuclease activityproducing 5'-phosphomonoesters [GO:0016888]		GO:0016888		catalytic activity;deoxyribonuclease activity;endodeoxyribonuclease activity;endodeoxyribonuclease activity, producing 5'-phosphomonoesters;endonuclease activity;endonuclease activity, active with either ribo- or deoxyribonucleic acids and producing 5'-phosphomonoesters;hydrolase activity;hydrolase activity, acting on ester bonds;nuclease activity					COG0084
682	Q8YEQ5	Q8YEQ5_BRUME	gyrB, BMEI1823, BAWG_0418	DNA gyrase subunit B (EC 5.99.1.3)	Brucella melitensis biotype 1 (strain 16M / ATCC 23456 / NCTC 10094)	224914	Inferred from homology	unreviewed	3.81638	4.10617	3.92295	3.9996	-0.183227	0.106569	Q8YEQ5;Q2YNX7	chromosome [GO:0005694]; cytoplasm [GO:0005737]; ATP binding [GO:0005524]; DNA binding [GO:0003677]; DNA topoisomerase type II (ATP-hydrolyzing) activity [GO:0003918]; magnesium ion binding [GO:0000287]; DNA topological change [GO:0006265]; DNA-dependent DNA replication [GO:0006261]	DNA-dependent DNA replication [GO:0006261]; DNA topological change [GO:0006265]	ATP binding [GO:0005524]; DNA binding [GO:0003677]; DNA topoisomerase type II (ATP-hydrolyzing) activity [GO:0003918]; magnesium ion binding [GO:0000287]	chromosome [GO:0005694]; cytoplasm [GO:0005737]	GO:0005524; GO:0003677; GO:0003918; GO:0006265; GO:0006261; GO:0005694; GO:0005737; GO:0000287	biosynthetic process;cellular biosynthetic process;cellular macromolecule biosynthetic process;cellular macromolecule metabolic process;cellular metabolic process;cellular nitrogen compound metabolic process;cellular process;DNA conformation change;DNA metabolic process;DNA replication;DNA topological change;DNA-dependent DNA replication;macromolecule biosynthetic process;macromolecule metabolic …	adenyl nucleotide binding;adenyl ribonucleotide binding;ATP binding;ATPase activity;ATPase activity, coupled;binding;catalytic activity;cation binding;DNA binding;DNA topoisomerase (ATP-hydrolyzing) activity;DNA topoisomerase activity;DNA-dependent ATPase activity;hydrolase activity;hydrolase activity, acting on acid anhydrides;hydrolase activity, acting on acid anhydrides, in phosphorus-containi…	cell part;chromosome;cytoplasm;intracellular non-membrane-bounded organelle;intracellular organelle;intracellular part;non-membrane-bounded organelle;organelle	biosynthetic process;cellular metabolic process;cellular nitrogen compound metabolic process;cellular process;DNA metabolic process;DNA replication;macromolecule metabolic process;metabolic process;nitrogen compound metabolic process;nucleobase-containing compound metabolic process;primary metabolic process	cell part;chromosome;cytoplasm;intracellular non-membrane-bounded organelle;intracellular organelle;organelle		COG0187
738	Q8YGX0	Q8YGX0_BRUME	BMEI1035, BAWG_1174	ATP-dependent RNA helicase (ATP-dependent RNA helicase dead)	Brucella melitensis biotype 1 (strain 16M / ATCC 23456 / NCTC 10094)	224914	Inferred from homology	unreviewed	1.96867	0.651877	0.205531	2.41502	-0.446346	-1.76314	Q8YGX0;Q2YNS8	ATP binding [GO:0005524]; helicase activity [GO:0004386]; nucleic acid binding [GO:0003676]		ATP binding [GO:0005524]; helicase activity [GO:0004386]; nucleic acid binding [GO:0003676]		GO:0005524; GO:0004386; GO:0003676		adenyl nucleotide binding;adenyl ribonucleotide binding;ATP binding;binding;catalytic activity;helicase activity;hydrolase activity;hydrolase activity, acting on acid anhydrides;hydrolase activity, acting on acid anhydrides, in phosphorus-containing anhydrides;nucleic acid binding;nucleoside-triphosphatase activity;nucleotide binding;purine nucleotide binding;purine ribonucleoside triphosphate bi…					COG0513
III. Metabolism
C. Energy production and conversion
21	D0B352	D0B352_BRUME	BAWG_1232	Glutathione reductase	Brucella melitensis biotype 1 (strain 16M / ATCC 23456 / NCTC 10094)	224914		UniParc/deleted	0.755305	-8.20343	0.63786	-8.08599	8.84129	-0.117446	D0B352;Q2YQ60	cell [GO:0005623]; flavin adenine dinucleotide binding [GO:0050660]; glutathione-disulfide reductase activity [GO:0004362]; NADP binding [GO:0050661]; cell redox homeostasis [GO:0045454]; glutathione metabolic process [GO:0006749]	cell redox homeostasis [GO:0045454]; glutathione metabolic process [GO:0006749]	flavin adenine dinucleotide binding [GO:0050660]; glutathione-disulfide reductase activity [GO:0004362]; NADP binding [GO:0050661]	cell [GO:0005623]	GO:0050661; GO:0005623; GO:0045454; GO:0050660; GO:0006749; GO:0004362	amine metabolic process;biological regulation;carboxylic acid metabolic process;cell redox homeostasis;cellular amine metabolic process;cellular amino acid metabolic process;cellular homeostasis;cellular ketone metabolic process;cellular metabolic process;cellular modified amino acid metabolic process;cellular nitrogen compound metabolic process;cellular process;glutathione metabolic process;home…	antioxidant activity;binding;catalytic activity;coenzyme binding;cofactor binding;disulfide oxidoreductase activity;flavin adenine dinucleotide binding;glutathione disulfide oxidoreductase activity;glutathione-disulfide reductase activity;NADP binding;nucleotide binding;oxidoreductase activity;oxidoreductase activity, acting on a sulfur group of donors;oxidoreductase activity, acting on a sulfur …		amine metabolic process;biological regulation;cellular amino acid metabolic process;cellular homeostasis;cellular ketone metabolic process;cellular metabolic process;cellular nitrogen compound metabolic process;cellular process;homeostatic process;metabolic process;nitrogen compound metabolic process;organic acid metabolic process;peptide metabolic process;primary metabolic process;small molecule…		Glutathione metabolism	COG1249	Metabolic pathways (01100)	2312	39.1%
27	D0B3F3	D0B3F3_BRUME	BAWG_0035	Succinate dehydrogenase flavoprotein subunit (EC 1.3.5.1)	Brucella melitensis biotype 1 (strain 16M / ATCC 23456 / NCTC 10094)	224914		UniParc/deleted	1.72647	3.24253	6.07631	-1.10731	2.83379	4.34984	D0B3F3	plasma membrane [GO:0005886]; flavin adenine dinucleotide binding [GO:0050660]; succinate dehydrogenase (ubiquinone) activity [GO:0008177]; electron transport chain [GO:0022900]; tricarboxylic acid cycle [GO:0006099]	electron transport chain [GO:0022900]; tricarboxylic acid cycle [GO:0006099]	flavin adenine dinucleotide binding [GO:0050660]; succinate dehydrogenase (ubiquinone) activity [GO:0008177]	plasma membrane [GO:0005886]	GO:0022900; GO:0050660; GO:0005886; GO:0008177; GO:0006099	acetyl-CoA catabolic process;acetyl-CoA metabolic process;catabolic process;cellular catabolic process;cellular metabolic process;cellular process;coenzyme catabolic process;coenzyme metabolic process;cofactor catabolic process;cofactor metabolic process;electron transport chain;generation of precursor metabolites and energy;metabolic process;oxidation-reduction process;tricarboxylic acid cycle	binding;catalytic activity;coenzyme binding;cofactor binding;flavin adenine dinucleotide binding;oxidoreductase activity;oxidoreductase activity, acting on the CH-CH group of donors		catabolic process;cellular metabolic process;cellular process;cofactor metabolic process;generation of precursor metabolites and energy;metabolic process			COG1053	Metabolic pathways (01100)	1702	42.3%
28	D0B3H4	D0B3H4_BRUME	sucA2, odhA, sucA, BAWG_0056	2-oxoglutarate dehydrogenase E1 component (EC 1.2.4.2) (Alpha-ketoglutarate dehydrogenase)	Brucella melitensis biotype 1 (strain 16M / ATCC 23456 / NCTC 10094)	224914		UniParc/deleted	0.557061	-0.578794	2.11597	-2.1377	2.69476	1.55891	D0B3H4	oxoglutarate dehydrogenase (succinyl-transferring) activity [GO:0004591]; thiamine pyrophosphate binding [GO:0030976]; glycolytic process [GO:0006096]; tricarboxylic acid cycle [GO:0006099]	glycolytic process [GO:0006096]; tricarboxylic acid cycle [GO:0006099]	oxoglutarate dehydrogenase (succinyl-transferring) activity [GO:0004591]; thiamine pyrophosphate binding [GO:0030976]		GO:0006096; GO:0004591; GO:0030976; GO:0006099	acetyl-CoA catabolic process;acetyl-CoA metabolic process;alcohol catabolic process;alcohol metabolic process;carbohydrate catabolic process;carbohydrate metabolic process;catabolic process;cellular carbohydrate catabolic process;cellular carbohydrate metabolic process;cellular catabolic process;cellular metabolic process;cellular process;coenzyme catabolic process;coenzyme metabolic process;cofa…	binding;catalytic activity;coenzyme binding;cofactor binding;oxidoreductase activity;oxidoreductase activity, acting on the aldehyde or oxo group of donors;oxidoreductase activity, acting on the aldehyde or oxo group of donors, disulfide as acceptor;oxoglutarate dehydrogenase (succinyl-transferring) activity;thiamine pyrophosphate binding;vitamin binding		alcohol metabolic process;carbohydrate metabolic process;catabolic process;cellular metabolic process;cellular process;cofactor metabolic process;generation of precursor metabolites and energy;metabolic process;primary metabolic process;small molecule metabolic process		Citrate cycle (TCA cycle);Lysine degradation;Tryptophan metabolism	COG0567	Biosynthesis of secondary metabolites (01110)	835	0.55
29	D0B3H6	D0B3H6_BRUME	sucC, BAWG_0058	Succinyl-CoA ligase [ADP-forming] subunit beta (EC 6.2.1.5) (Succinyl-CoA synthetase subunit beta)	Brucella melitensis biotype 1 (strain 16M / ATCC 23456 / NCTC 10094)	224914		UniParc/deleted	-2.48244	-2.14262	-1.8774	-2.74766	0.265216	0.605037	D0B3H6;Q2YLS0	ATP binding [GO:0005524]; magnesium ion binding [GO:0000287]; manganese ion binding [GO:0030145]; succinate-CoA ligase (ADP-forming) activity [GO:0004775]; tricarboxylic acid cycle [GO:0006099]	tricarboxylic acid cycle [GO:0006099]	ATP binding [GO:0005524]; magnesium ion binding [GO:0000287]; manganese ion binding [GO:0030145]; succinate-CoA ligase (ADP-forming) activity [GO:0004775]		GO:0005524; GO:0000287; GO:0030145; GO:0004775; GO:0006099	acetyl-CoA catabolic process;acetyl-CoA metabolic process;catabolic process;cellular catabolic process;cellular metabolic process;cellular process;coenzyme catabolic process;coenzyme metabolic process;cofactor catabolic process;cofactor metabolic process;metabolic process;tricarboxylic acid cycle	acid-thiol ligase activity;adenyl nucleotide binding;adenyl ribonucleotide binding;ATP binding;binding;catalytic activity;cation binding;CoA-ligase activity;ion binding;ligase activity;ligase activity, forming carbon-sulfur bonds;magnesium ion binding;manganese ion binding;metal ion binding;nucleotide binding;purine nucleotide binding;purine ribonucleoside triphosphate binding;purine ribonucleoti…		catabolic process;cellular metabolic process;cellular process;cofactor metabolic process;metabolic process		C5-Branched dibasic acid metabolism;Carbon fixation pathways in prokaryotes;Citrate cycle (TCA cycle);Propanoate metabolism	COG0045	Microbial metabolism in diverse environments (01120)	1284	62.7%
30	D0B3H7	D0B3H7_BRUME	mdh, BAWG_0059	Malate dehydrogenase (EC 1.1.1.37)	Brucella melitensis biotype 1 (strain 16M / ATCC 23456 / NCTC 10094)	224914		UniParc/deleted	-2.56928	-1.55526	-1.56593	-2.55861	-0.0106754	1.00335	D0B3H7	L-malate dehydrogenase activity [GO:0030060]; carbohydrate metabolic process [GO:0005975]; malate metabolic process [GO:0006108]; tricarboxylic acid cycle [GO:0006099]	carbohydrate metabolic process [GO:0005975]; malate metabolic process [GO:0006108]; tricarboxylic acid cycle [GO:0006099]	L-malate dehydrogenase activity [GO:0030060]		GO:0030060; GO:0005975; GO:0006108; GO:0006099	acetyl-CoA catabolic process;acetyl-CoA metabolic process;carbohydrate metabolic process;carboxylic acid metabolic process;catabolic process;cellular catabolic process;cellular ketone metabolic process;cellular metabolic process;cellular process;coenzyme catabolic process;coenzyme metabolic process;cofactor catabolic process;cofactor metabolic process;dicarboxylic acid metabolic process;malate me…	catalytic activity;L-malate dehydrogenase activity;malate dehydrogenase activity;oxidoreductase activity;oxidoreductase activity, acting on CH-OH group of donors;oxidoreductase activity, acting on the CH-OH group of donors, NAD or NADP as acceptor		carbohydrate metabolic process;catabolic process;cellular ketone metabolic process;cellular metabolic process;cellular process;cofactor metabolic process;metabolic process;organic acid metabolic process;primary metabolic process;small molecule metabolic process		Carbon fixation in photosynthetic organisms;Carbon fixation pathways in prokaryotes;Citrate cycle (TCA cycle);Glyoxylate and dicarboxylate metabolism;Methane metabolism;Pyruvate metabolism	COG0039	Metabolic pathways (01100)	1818	52.1%
65	D0B6C5	D0B6C5_BRUME	BAWG_1646	NarG family protein	Brucella melitensis biotype 1 (strain 16M / ATCC 23456 / NCTC 10094)	224914		UniParc/deleted	-0.923094	4.99303	4.06994	0	-0.923094	4.99303	D0B6C5;Q2YJY4	nitrate reductase complex [GO:0009325]; electron carrier activity [GO:0009055]; iron-sulfur cluster binding [GO:0051536]; molybdenum ion binding [GO:0030151]; nitrate reductase activity [GO:0008940]; nitrate metabolic process [GO:0042126]	nitrate metabolic process [GO:0042126]	electron carrier activity [GO:0009055]; iron-sulfur cluster binding [GO:0051536]; molybdenum ion binding [GO:0030151]; nitrate reductase activity [GO:0008940]	nitrate reductase complex [GO:0009325]	GO:0009055; GO:0051536; GO:0030151; GO:0042126; GO:0008940; GO:0009325	metabolic process;nitrate metabolic process;nitrogen compound metabolic process	binding;catalytic activity;cation binding;electron carrier activity;ion binding;iron-sulfur cluster binding;metal cluster binding;metal ion binding;molybdenum ion binding;nitrate reductase activity;oxidoreductase activity;oxidoreductase activity, acting on other nitrogenous compounds as donors;transition metal ion binding	cell part;macromolecular complex;nitrate reductase complex;protein complex	metabolic process;nitrogen compound metabolic process	cell part;macromolecular complex;protein complex		COG5013	Nitrogen metabolism (00910)	260	66.2%
92	D0B814	D0B814_BRUME	BAWG_2235	NAD(P) transhydrogenasealpha subunit	Brucella melitensis biotype 1 (strain 16M / ATCC 23456 / NCTC 10094)	224914		UniParc/deleted	5.05016	5.55973	4.06239	6.5475	-1.49734	-0.987771	D0B814	oxidoreductase activity [GO:0016491]		oxidoreductase activity [GO:0016491]		GO:0016491		catalytic activity;oxidoreductase activity					COG3288	Nicotinate and nicotinamide metabolism (00760)	891	64.4%
119	D0B9P3	D0B9P3_BRUME	BAWG_2451	Ribosomal protein P2	Brucella melitensis biotype 1 (strain 16M / ATCC 23456 / NCTC 10094)	224914		UniParc/deleted	-0.266356	0.246831	-0.311809	0.292283	-0.55864	-0.0454521	D0B9P3	ribosome [GO:0005840]; electron carrier activity [GO:0009055]; heme binding [GO:0020037]		electron carrier activity [GO:0009055]; heme binding [GO:0020037]	ribosome [GO:0005840]	GO:0009055; GO:0020037; GO:0005840		binding;cation binding;electron carrier activity;heme binding;ion binding;iron ion binding;metal ion binding;tetrapyrrole binding;transition metal ion binding	cell part;cytoplasmic part;intracellular non-membrane-bounded organelle;intracellular organelle;intracellular part;macromolecular complex;non-membrane-bounded organelle;organelle;ribonucleoprotein complex;ribosome		cell part;intracellular non-membrane-bounded organelle;intracellular organelle;macromolecular complex;organelle;ribonucleoprotein complex;ribosome		COG2857	Oxidative phosphorylation (00190)	626	63.2%
124	D0BA05	D0BA05_BRUME	atpD, BAWG_2926	ATP synthase subunit beta (EC 3.6.3.14) (ATP synthase F1 sector subunit beta) (F-ATPase subunit beta)	Brucella melitensis biotype 1 (strain 16M / ATCC 23456 / NCTC 10094)	224914		UniParc/deleted	0.281403	0.850274	-0.297555	1.42923	-1.14783	-0.578958	D0BA05;Q2YLE6	plasma membrane [GO:0005886]; proton-transporting ATP synthase complexcatalytic core F(1) [GO:0045261]; ATP binding [GO:0005524]; proton-transporting ATP synthase activityrotational mechanism [GO:0046933]; ATP hydrolysis coupled proton transport [GO:0015991]; plasma membrane ATP synthesis coupled proton transport [GO:0042777]	ATP hydrolysis coupled proton transport [GO:0015991]; plasma membrane ATP synthesis coupled proton transport [GO:0042777]	ATP binding [GO:0005524]; proton-transporting ATP synthase activityrotational mechanism [GO:0046933]	plasma membrane [GO:0005886]; proton-transporting ATP synthase complexcatalytic core F(1) [GO:0045261]	GO:0005524; GO:0015991; GO:0005886; GO:0042777; GO:0046933; GO:0045261	ATP biosynthetic process;ATP hydrolysis coupled proton transport;ATP metabolic process;ATP synthesis coupled proton transport;biosynthetic process;cation transport;cellular biosynthetic process;cellular metabolic process;cellular nitrogen compound biosynthetic process;cellular nitrogen compound metabolic process;cellular process;energy coupled proton transport, against electrochemical gradient;en…	adenyl nucleotide binding;adenyl ribonucleotide binding;ATP binding;binding;cation transmembrane transporter activity;hydrogen ion transmembrane transporter activity;hydrogen ion transporting ATP synthase activity, rotational mechanism;inorganic cation transmembrane transporter activity;ion transmembrane transporter activity;monovalent inorganic cation transmembrane transporter activity;nucleotid…	cell part;intracellular part;macromolecular complex;membrane;membrane part;plasma membrane;protein complex;proton-transporting ATP synthase complex, catalytic core F(1);proton-transporting two-sector ATPase complex, catalytic domain	biosynthetic process;cellular metabolic process;cellular nitrogen compound metabolic process;cellular process;establishment of localization;heterocycle metabolic process;hydrogen transport;ion transport;metabolic process;nitrogen compound metabolic process;nucleobase-containing compound metabolic process;nucleobase-containing small molecule metabolic process;nucleotide metabolic process;primary m…	cell part;macromolecular complex;membrane;plasma membrane;protein complex	Oxidative phosphorylation;Photosynthesis	COG0055	Metabolic pathways (01100)	1282	59.5%
131	D0BAD5	D0BAD5_BRUME	glcB, BAWG_3056	Malate synthase G (EC 2.3.3.9)	Brucella melitensis biotype 1 (strain 16M / ATCC 23456 / NCTC 10094)	224914		UniParc/deleted	4.98127	3.36041	5.43525	2.90643	2.07484	0.453986	D0BAD5;Q2YRK5	cytoplasm [GO:0005737]; malate synthase activity [GO:0004474]; metal ion binding [GO:0046872]; glyoxylate cycle [GO:0006097]; tricarboxylic acid cycle [GO:0006099]	glyoxylate cycle [GO:0006097]; tricarboxylic acid cycle [GO:0006099]	malate synthase activity [GO:0004474]; metal ion binding [GO:0046872]	cytoplasm [GO:0005737]	GO:0005737; GO:0006097; GO:0004474; GO:0046872; GO:0006099	acetyl-CoA catabolic process;acetyl-CoA metabolic process;carbohydrate metabolic process;carboxylic acid metabolic process;catabolic process;cellular aldehyde metabolic process;cellular carbohydrate metabolic process;cellular catabolic process;cellular ketone metabolic process;cellular metabolic process;cellular process;coenzyme catabolic process;coenzyme metabolic process;cofactor catabolic proc…	binding;catalytic activity;cation binding;ion binding;malate synthase activity;metal ion binding;transferase activity;transferase activity, transferring acyl groups;transferase activity, transferring acyl groups, acyl groups converted into alkyl on transfer	cell part;cytoplasm;intracellular part	carbohydrate metabolic process;catabolic process;cellular aldehyde metabolic process;cellular ketone metabolic process;cellular metabolic process;cellular process;cofactor metabolic process;metabolic process;organic acid metabolic process;primary metabolic process;small molecule metabolic process	cell part;cytoplasm	Glyoxylate and dicarboxylate metabolism;Pyruvate metabolism	COG2225	Microbial metabolism in diverse environments (01120)	623	63.5%
138	Q2YIG7	Q2YIG7_BRUA2	BAB2_0335	NADH:flavin oxidoreductase/NADH oxidase	Brucella abortus (strain 2308)	359391	Predicted	unreviewed	-2.68413	2.57362	7.23435	-7.34486	4.66073	9.91848	Q2YIG7;Q8YCY3	FMN binding [GO:0010181]; oxidoreductase activity [GO:0016491]		FMN binding [GO:0010181]; oxidoreductase activity [GO:0016491]		GO:0010181; GO:0016491		binding;catalytic activity;coenzyme binding;cofactor binding;FMN binding;nucleotide binding;oxidoreductase activity				Nitrotoluene degradation	COG1902
157	Q2YIU5	Q2YIU5_BRUA2	lldD, BAB2_0315	FMN-dependent alpha-hydroxy acid dehydrogenase:FMN/related compound-binding core (EC 1.1.2.3)	Brucella abortus (strain 2308)	359391	Inferred from homology	unreviewed	1.0249	1.32107	1.07949	1.26648	-0.24158	0.0545864	Q2YIU5;D0B7W5	FMN binding [GO:0010181]; L-lactate dehydrogenase (cytochrome) activity [GO:0004460]		FMN binding [GO:0010181]; L-lactate dehydrogenase (cytochrome) activity [GO:0004460]		GO:0010181; GO:0004460		binding;catalytic activity;coenzyme binding;cofactor binding;FMN binding;nucleotide binding;oxidoreductase activity					COG1304	Metabolic pathways (01100)	1022	41.7%
163	Q2YJ16	Q2YJ16_BRUA2	BAB2_0327	Aldehyde dehydrogenase (EC 1.2.1.-)	Brucella abortus (strain 2308)	359391	Inferred from homology	unreviewed	-8.96938	-8.08249	-10.1059	-6.946	-2.02339	-1.1365	Q2YJ16;Q8YCY9	oxidoreductase activityacting on the aldehyde or oxo group of donorsNAD or NADP as acceptor [GO:0016620]		oxidoreductase activityacting on the aldehyde or oxo group of donorsNAD or NADP as acceptor [GO:0016620]		GO:0016620		catalytic activity;oxidoreductase activity;oxidoreductase activity, acting on the aldehyde or oxo group of donors;oxidoreductase activity, acting on the aldehyde or oxo group of donors, NAD or NADP as acceptor				Arginine and proline metabolism;Ascorbate and aldarate metabolism;beta-Alanine metabolism;Chloroalkane and chloroalkene degradation;Fatty acid metabolism;Glycerolipid metabolism;Glycolysis / Gluconeogenesis;Histidine metabolism;Limonene and pinene degradation;Lysine degradation;Pentose and glucuronate interconversions;Propanoate metabolism;Pyruvate metabolism;Tryptophan metabolism;Valine, leucine…	COG1012	Metabolic pathways (01100)	5670	40.4%
196	Q2YJW2	Q2YJW2_BRUA2	nosZ, BAB2_0928	Nitrous-oxide reductase (EC 1.7.2.4) (N(2)OR) (N2O reductase)	Brucella abortus (strain 2308)	359391	Inferred from homology	unreviewed	-8.19496	-3.35099	-8.19496	-3.35099	-4.84398	0	Q2YJW2;D0B6A3	membrane [GO:0016020]; periplasmic space [GO:0042597]; calcium ion binding [GO:0005509]; copper ion binding [GO:0005507]; cytochrome-c oxidase activity [GO:0004129]; nitrous-oxide reductase activity [GO:0050304]		calcium ion binding [GO:0005509]; copper ion binding [GO:0005507]; cytochrome-c oxidase activity [GO:0004129]; nitrous-oxide reductase activity [GO:0050304]	membrane [GO:0016020]; periplasmic space [GO:0042597]	GO:0005509; GO:0005507; GO:0004129; GO:0016020; GO:0050304; GO:0042597		binding;calcium ion binding;catalytic activity;cation binding;cation transmembrane transporter activity;copper ion binding;cytochrome-c oxidase activity;heme-copper terminal oxidase activity;hydrogen ion transmembrane transporter activity;inorganic cation transmembrane transporter activity;ion binding;ion transmembrane transporter activity;metal ion binding;monovalent inorganic cation transmembra…	cell part;membrane		cell part;membrane		COG4263	Microbial metabolism in diverse environments (01120)	102	65.8%
207	Q2YKD4	Q2YKD4_BRUA2	cydA, BAB2_0728	Cytochrome bd ubiquinol oxidasesubunit I (EC 1.10.3.-)	Brucella abortus (strain 2308)	359391	Predicted	unreviewed	-0.725583	-3.46942	-0.157713	-4.03729	3.3117	0.56787	Q2YKD4;D0B6V4	membrane [GO:0016020]; oxidoreductase activity [GO:0016491]		oxidoreductase activity [GO:0016491]	membrane [GO:0016020]	GO:0016020; GO:0016491			cell part;membrane		cell part;membrane		COG1271	Oxidative phosphorylation (00190)	948	64.4%
226	Q2YKT2	Q2YKT2_BRUA2	BAB2_0566	Aldehyde dehydrogenase (EC 1.2.1.3)	Brucella abortus (strain 2308)	359391	Inferred from homology	unreviewed	-8.52325	1.17386	1.24093	-8.59032	0.0670713	9.76418	Q2YKT2;Q8YCC4	aldehyde dehydrogenase (NAD) activity [GO:0004029]		aldehyde dehydrogenase (NAD) activity [GO:0004029]		GO:0004029		aldehyde dehydrogenase (NAD) activity;catalytic activity;oxidoreductase activity;oxidoreductase activity, acting on the aldehyde or oxo group of donors;oxidoreductase activity, acting on the aldehyde or oxo group of donors, NAD or NADP as acceptor				Arginine and proline metabolism;Ascorbate and aldarate metabolism;beta-Alanine metabolism;Chloroalkane and chloroalkene degradation;Fatty acid metabolism;Glycerolipid metabolism;Glycolysis / Gluconeogenesis;Histidine metabolism;Limonene and pinene degradation;Lysine degradation;Pentose and glucuronate interconversions;Propanoate metabolism;Pyruvate metabolism;Tryptophan metabolism;Valine, leucine…	COG1012	Metabolic pathways (01100)	5670	40.4%
257	Q2YLE7	ATPE_BRUA2	atpC, BAB1_1806	ATP synthase epsilon chain (ATP synthase F1 sector epsilon subunit) (F-ATPase epsilon subunit)	Brucella abortus (strain 2308)	359391	Inferred from homology	reviewed	-0.910959	-1.1209	-2.05567	0.0238098	-0.934768	-1.14471	Q2YLE7;D0BA06	plasma membrane [GO:0005886]; proton-transporting ATP synthase complexcatalytic core F(1) [GO:0045261]; ATP binding [GO:0005524]; proton-transporting ATP synthase activityrotational mechanism [GO:0046933]; proton-transporting ATPase activityrotational mechanism [GO:0046961]; plasma membrane ATP synthesis coupled proton transport [GO:0042777]	plasma membrane ATP synthesis coupled proton transport [GO:0042777]	ATP binding [GO:0005524]; proton-transporting ATPase activityrotational mechanism [GO:0046961]; proton-transporting ATP synthase activityrotational mechanism [GO:0046933]	plasma membrane [GO:0005886]; proton-transporting ATP synthase complexcatalytic core F(1) [GO:0045261]	GO:0005524; GO:0005886; GO:0042777; GO:0046933; GO:0045261; GO:0046961	ATP biosynthetic process;ATP metabolic process;ATP synthesis coupled proton transport;biosynthetic process;cation transport;cellular biosynthetic process;cellular metabolic process;cellular nitrogen compound biosynthetic process;cellular nitrogen compound metabolic process;cellular process;energy coupled proton transport, down electrochemical gradient;establishment of localization;heterocycle bio…	active transmembrane transporter activity;adenyl nucleotide binding;adenyl ribonucleotide binding;ATP binding;ATPase activity;ATPase activity, coupled;ATPase activity, coupled to movement of substances;ATPase activity, coupled to transmembrane movement of ions;ATPase activity, coupled to transmembrane movement of substances;binding;catalytic activity;cation transmembrane transporter activity;cati…	cell part;intracellular part;macromolecular complex;membrane;membrane part;plasma membrane;protein complex;proton-transporting ATP synthase complex, catalytic core F(1);proton-transporting two-sector ATPase complex, catalytic domain	biosynthetic process;cellular metabolic process;cellular nitrogen compound metabolic process;cellular process;establishment of localization;heterocycle metabolic process;hydrogen transport;ion transport;metabolic process;nitrogen compound metabolic process;nucleobase-containing compound metabolic process;nucleobase-containing small molecule metabolic process;nucleotide metabolic process;primary m…	cell part;macromolecular complex;membrane;plasma membrane;protein complex	Oxidative phosphorylation;Photosynthesis	COG0355	Metabolic pathways (01100)	1064	62.1%
268	Q2YLI4	ATPD_BRUA2	atpH, BAB1_1810	ATP synthase subunit delta (ATP synthase F(1) sector subunit delta) (F-type ATPase subunit delta) (F-ATPase subunit delta)	Brucella abortus (strain 2308)	359391	Inferred from homology	reviewed	-0.105251	0.297086	0.647705	-0.455871	0.35062	0.752956	Q2YLI4;D0BA02	plasma membrane [GO:0005886]; proton-transporting ATP synthase complexcatalytic core F(1) [GO:0045261]; proton-transporting ATP synthase activityrotational mechanism [GO:0046933]; plasma membrane ATP synthesis coupled proton transport [GO:0042777]	plasma membrane ATP synthesis coupled proton transport [GO:0042777]	proton-transporting ATP synthase activityrotational mechanism [GO:0046933]	plasma membrane [GO:0005886]; proton-transporting ATP synthase complexcatalytic core F(1) [GO:0045261]	GO:0005886; GO:0042777; GO:0046933; GO:0045261	ATP biosynthetic process;ATP metabolic process;ATP synthesis coupled proton transport;biosynthetic process;cation transport;cellular biosynthetic process;cellular metabolic process;cellular nitrogen compound biosynthetic process;cellular nitrogen compound metabolic process;cellular process;energy coupled proton transport, down electrochemical gradient;establishment of localization;heterocycle bio…	cation transmembrane transporter activity;hydrogen ion transmembrane transporter activity;hydrogen ion transporting ATP synthase activity, rotational mechanism;inorganic cation transmembrane transporter activity;ion transmembrane transporter activity;monovalent inorganic cation transmembrane transporter activity;substrate-specific transmembrane transporter activity;substrate-specific transporter …	cell part;intracellular part;macromolecular complex;membrane;membrane part;plasma membrane;protein complex;proton-transporting ATP synthase complex, catalytic core F(1);proton-transporting two-sector ATPase complex, catalytic domain	biosynthetic process;cellular metabolic process;cellular nitrogen compound metabolic process;cellular process;establishment of localization;heterocycle metabolic process;hydrogen transport;ion transport;metabolic process;nitrogen compound metabolic process;nucleobase-containing compound metabolic process;nucleobase-containing small molecule metabolic process;nucleotide metabolic process;primary m…	cell part;macromolecular complex;membrane;plasma membrane;protein complex	Oxidative phosphorylation;Photosynthesis	COG0712	Metabolic pathways (01100)	1112	61.6%
269	Q2YLI5	ATPA_BRUA2	atpA, BAB1_1809	ATP synthase subunit alpha (EC 3.6.3.14) (ATP synthase F1 sector subunit alpha) (F-ATPase subunit alpha)	Brucella abortus (strain 2308)	359391	Inferred from homology	reviewed	1.25128	1.7443	0.331649	2.66393	-1.41265	-0.919628	Q2YLI5;D0BA03	plasma membrane [GO:0005886]; proton-transporting ATP synthase complexcatalytic core F(1) [GO:0045261]; ATP binding [GO:0005524]; proton-transporting ATP synthase activityrotational mechanism [GO:0046933]; proton-transporting ATPase activityrotational mechanism [GO:0046961]; ATP hydrolysis coupled proton transport [GO:0015991]; plasma membrane ATP synthesis coupled proton transport [GO:0042777]	ATP hydrolysis coupled proton transport [GO:0015991]; plasma membrane ATP synthesis coupled proton transport [GO:0042777]	ATP binding [GO:0005524]; proton-transporting ATPase activityrotational mechanism [GO:0046961]; proton-transporting ATP synthase activityrotational mechanism [GO:0046933]	plasma membrane [GO:0005886]; proton-transporting ATP synthase complexcatalytic core F(1) [GO:0045261]	GO:0005524; GO:0015991; GO:0005886; GO:0042777; GO:0046933; GO:0045261; GO:0046961	ATP biosynthetic process;ATP hydrolysis coupled proton transport;ATP metabolic process;ATP synthesis coupled proton transport;biosynthetic process;cation transport;cellular biosynthetic process;cellular metabolic process;cellular nitrogen compound biosynthetic process;cellular nitrogen compound metabolic process;cellular process;energy coupled proton transport, against electrochemical gradient;en…	active transmembrane transporter activity;adenyl nucleotide binding;adenyl ribonucleotide binding;ATP binding;ATPase activity;ATPase activity, coupled;ATPase activity, coupled to movement of substances;ATPase activity, coupled to transmembrane movement of ions;ATPase activity, coupled to transmembrane movement of substances;binding;catalytic activity;cation transmembrane transporter activity;cati…	cell part;intracellular part;macromolecular complex;membrane;membrane part;plasma membrane;protein complex;proton-transporting ATP synthase complex, catalytic core F(1);proton-transporting two-sector ATPase complex, catalytic domain	biosynthetic process;cellular metabolic process;cellular nitrogen compound metabolic process;cellular process;establishment of localization;heterocycle metabolic process;hydrogen transport;ion transport;metabolic process;nitrogen compound metabolic process;nucleobase-containing compound metabolic process;nucleobase-containing small molecule metabolic process;nucleotide metabolic process;primary m…	cell part;macromolecular complex;membrane;plasma membrane;protein complex	Oxidative phosphorylation;Photosynthesis	COG0056	Metabolic pathways (01100)	1222	0.59
286	Q2YLS3	Q2YLS3_BRUA2	sucB, BAB1_1922	Dihydrolipoyllysine-residue succinyltransferase component of 2-oxoglutarate dehydrogenase complex (EC 2.3.1.61) (2-oxoglutarate dehydrogenase complex component E2)	Brucella abortus (strain 2308)	359391	Inferred from homology	unreviewed	0.884652	0.155003	1.42474	-0.38509	1.26974	0.540092	Q2YLS3;F8WJX2	oxoglutarate dehydrogenase complex [GO:0045252]; dihydrolipoyllysine-residue succinyltransferase activity [GO:0004149]; L-lysine catabolic process to acetyl-CoA via saccharopine [GO:0033512]; tricarboxylic acid cycle [GO:0006099]	L-lysine catabolic process to acetyl-CoA via saccharopine [GO:0033512]; tricarboxylic acid cycle [GO:0006099]	dihydrolipoyllysine-residue succinyltransferase activity [GO:0004149]	oxoglutarate dehydrogenase complex [GO:0045252]	GO:0033512; GO:0004149; GO:0045252; GO:0006099	acetyl-CoA catabolic process;acetyl-CoA metabolic process;amine catabolic process;amine metabolic process;aspartate family amino acid catabolic process;aspartate family amino acid metabolic process;carboxylic acid catabolic process;carboxylic acid metabolic process;catabolic process;cellular amine metabolic process;cellular amino acid catabolic process;cellular amino acid metabolic process;cellul…	catalytic activity;dihydrolipoyllysine-residue succinyltransferase activity;S-acyltransferase activity;S-succinyltransferase activity;succinyltransferase activity;transferase activity;transferase activity, transferring acyl groups;transferase activity, transferring acyl groups other than amino-acyl groups	cell part;intracellular part;macromolecular complex;oxoglutarate dehydrogenase complex;protein complex	amine metabolic process;catabolic process;cellular amino acid metabolic process;cellular ketone metabolic process;cellular metabolic process;cellular nitrogen compound metabolic process;cellular process;cofactor metabolic process;metabolic process;nitrogen compound metabolic process;organic acid metabolic process;primary metabolic process;small molecule metabolic process	cell part;macromolecular complex;oxoglutarate dehydrogenase complex;protein complex	Citrate cycle (TCA cycle);Lysine degradation	COG0508	Metabolic pathways (01100)	2720	0.6
319	Q2YM54	Q2YM54_BRUA2	BAB1_1559	Ubiquinol-cytochrome c reductase iron-sulfur subunit (EC 1.10.2.2)	Brucella abortus (strain 2308)	359391	Predicted	unreviewed	-1.86076	-0.557394	-1.85605	-0.562107	-1.29865	0.00471306	Q2YM54;D0B9P1	membrane [GO:0016020]; 2 iron2 sulfur cluster binding [GO:0051537]; metal ion binding [GO:0046872]; ubiquinol-cytochrome-c reductase activity [GO:0008121]		2 iron2 sulfur cluster binding [GO:0051537]; metal ion binding [GO:0046872]; ubiquinol-cytochrome-c reductase activity [GO:0008121]	membrane [GO:0016020]	GO:0051537; GO:0016020; GO:0046872; GO:0008121		2 iron, 2 sulfur cluster binding;binding;catalytic activity;cation binding;cation transmembrane transporter activity;hydrogen ion transmembrane transporter activity;inorganic cation transmembrane transporter activity;ion binding;ion transmembrane transporter activity;iron-sulfur cluster binding;metal cluster binding;metal ion binding;monovalent inorganic cation transmembrane transporter activity;…	cell part;membrane		cell part;membrane		COG0723	Metabolic pathways (01100)	753	45.4%
321	Q2YM85	Q2YM85_BRUA2	BAB1_0389	Cbb3-type cytochrome c oxidase subunit	Brucella abortus (strain 2308)	359391	Inferred from homology	unreviewed	-2.37576	-0.647993	-2.63922	-0.384529	-1.99123	-0.263464	Q2YM85;D0B578	plasma membrane [GO:0005886]; respiratory chain [GO:0070469]; electron carrier activity [GO:0009055]; heme binding [GO:0020037]; iron ion binding [GO:0005506]; oxidoreductase activity [GO:0016491]; oxidative phosphorylation [GO:0006119]; proton transport [GO:0015992]	oxidative phosphorylation [GO:0006119]; proton transport [GO:0015992]	electron carrier activity [GO:0009055]; heme binding [GO:0020037]; iron ion binding [GO:0005506]; oxidoreductase activity [GO:0016491]	plasma membrane [GO:0005886]; respiratory chain [GO:0070469]	GO:0009055; GO:0020037; GO:0005506; GO:0006119; GO:0016491; GO:0005886; GO:0015992; GO:0070469	cation transport;cellular metabolic process;cellular process;establishment of localization;generation of precursor metabolites and energy;hydrogen transport;ion transport;metabolic process;monovalent inorganic cation transport;oxidative phosphorylation;phosphate-containing compound metabolic process;phosphorus metabolic process;phosphorylation;proton transport;transport	binding;catalytic activity;cation binding;electron carrier activity;heme binding;ion binding;iron ion binding;metal ion binding;oxidoreductase activity;tetrapyrrole binding;transition metal ion binding	cell part;membrane;membrane part;plasma membrane;respiratory chain	cellular metabolic process;cellular process;establishment of localization;generation of precursor metabolites and energy;hydrogen transport;ion transport;metabolic process;oxidative phosphorylation;phosphorus metabolic process;transport	cell part;membrane;plasma membrane		COG2010	Metabolic pathways (01100)	583	30.6%
342	Q2YMI9	Q2YMI9_BRUA2	BAB1_0492	Cytochrome c oxidase subunit 2 (EC 1.9.3.1)	Brucella abortus (strain 2308)	359391	Inferred from homology	unreviewed	5.12935	5.46484	5.46484	5.12935	0	0.335493	Q2YMI9;D0B1S6	integral component of membrane [GO:0016021]; plasma membrane [GO:0005886]; respiratory chain [GO:0070469]; copper ion binding [GO:0005507]; cytochrome-c oxidase activity [GO:0004129]; electron transport chain [GO:0022900]	electron transport chain [GO:0022900]	copper ion binding [GO:0005507]; cytochrome-c oxidase activity [GO:0004129]	integral component of membrane [GO:0016021]; plasma membrane [GO:0005886]; respiratory chain [GO:0070469]	GO:0005507; GO:0004129; GO:0022900; GO:0016021; GO:0005886; GO:0070469	cellular metabolic process;cellular process;electron transport chain;generation of precursor metabolites and energy;metabolic process;oxidation-reduction process	binding;catalytic activity;cation binding;cation transmembrane transporter activity;copper ion binding;cytochrome-c oxidase activity;heme-copper terminal oxidase activity;hydrogen ion transmembrane transporter activity;inorganic cation transmembrane transporter activity;ion binding;ion transmembrane transporter activity;metal ion binding;monovalent inorganic cation transmembrane transporter activ…	cell part;integral to membrane;intrinsic to membrane;membrane;membrane part;plasma membrane;respiratory chain	cellular metabolic process;cellular process;generation of precursor metabolites and energy;metabolic process	cell part;membrane;plasma membrane		COG1622	Oxidative phosphorylation (00190)	1221	71.4%
386	Q2YNC4	Q2YNC4_BRUA2	hppA, BAB1_0793	K(+)-insensitive pyrophosphate-energized proton pump (EC 3.6.1.1) (Membrane-bound proton-translocating pyrophosphatase) (Pyrophosphate-energized inorganic pyrophosphatase)	Brucella abortus (strain 2308)	359391	Inferred from homology	unreviewed	5.96628	6.04285	5.7979	6.21124	-0.244952	-0.168383	Q2YNC4;D0B2J4	integral component of plasma membrane [GO:0005887]; hydrogen-translocating pyrophosphatase activity [GO:0009678]; inorganic diphosphatase activity [GO:0004427]; magnesium ion binding [GO:0000287]; proton transport [GO:0015992]	proton transport [GO:0015992]	hydrogen-translocating pyrophosphatase activity [GO:0009678]; inorganic diphosphatase activity [GO:0004427]; magnesium ion binding [GO:0000287]	integral component of plasma membrane [GO:0005887]	GO:0009678; GO:0004427; GO:0005887; GO:0000287; GO:0015992	cation transport;establishment of localization;hydrogen transport;ion transport;monovalent inorganic cation transport;proton transport;transport	active transmembrane transporter activity;binding;catalytic activity;cation binding;hydrogen-translocating pyrophosphatase activity;hydrolase activity;hydrolase activity, acting on acid anhydrides;hydrolase activity, acting on acid anhydrides, in phosphorus-containing anhydrides;inorganic diphosphatase activity;ion binding;magnesium ion binding;metal ion binding;P-P-bond-hydrolysis-driven transme…	cell part;integral to membrane;integral to plasma membrane;intrinsic to membrane;intrinsic to plasma membrane;membrane part;plasma membrane part	establishment of localization;hydrogen transport;ion transport;transport	cell part		COG3808	Oxidative phosphorylation (00190)	512	56.8%
388	Q2YNC7	NUOC_BRUA2	nuoC, BAB1_0824	NADH-quinone oxidoreductase subunit C (EC 1.6.5.11) (NADH dehydrogenase I subunit C) (NDH-1 subunit C)	Brucella abortus (strain 2308)	359391	Inferred from homology	reviewed	0.236898	-1.35012	-0.066569	-1.04666	1.28355	-0.303467	Q2YNC7;D0B2M3	plasma membrane [GO:0005886]; NADH dehydrogenase (ubiquinone) activity [GO:0008137]; quinone binding [GO:0048038]; transport [GO:0006810]	transport [GO:0006810]	NADH dehydrogenase (ubiquinone) activity [GO:0008137]; quinone binding [GO:0048038]	plasma membrane [GO:0005886]	GO:0008137; GO:0005886; GO:0048038; GO:0006810	establishment of localization;transport	binding;catalytic activity;cofactor binding;NADH dehydrogenase (quinone) activity;NADH dehydrogenase (ubiquinone) activity;NADH dehydrogenase activity;oxidoreductase activity;oxidoreductase activity, acting on NADH or NADPH;oxidoreductase activity, acting on NADH or NADPH, quinone or similar compound as acceptor;quinone binding	cell part;membrane;plasma membrane	establishment of localization;transport	cell part;membrane;plasma membrane	Oxidative phosphorylation	COG0852	Metabolic pathways (01100)	934	65.8%
395	Q2YNF7	Q2YNF7_BRUA2	nuoG, BAB1_0828	NADH-quinone oxidoreductase (EC 1.6.5.11)	Brucella abortus (strain 2308)	359391	Inferred from homology	unreviewed	1.3631	-0.21688	1.95009	-0.803866	2.16697	0.586986	Q2YNF7;D0B2M7	membrane [GO:0016020]; electron carrier activity [GO:0009055]; iron-sulfur cluster binding [GO:0051536]; NADH dehydrogenase (ubiquinone) activity [GO:0008137]; ATP synthesis coupled electron transport [GO:0042773]	ATP synthesis coupled electron transport [GO:0042773]	electron carrier activity [GO:0009055]; iron-sulfur cluster binding [GO:0051536]; NADH dehydrogenase (ubiquinone) activity [GO:0008137]	membrane [GO:0016020]	GO:0042773; GO:0008137; GO:0009055; GO:0051536; GO:0016020	ATP synthesis coupled electron transport;cellular metabolic process;cellular process;electron transport chain;generation of precursor metabolites and energy;metabolic process;oxidation-reduction process;respiratory electron transport chain	binding;catalytic activity;electron carrier activity;iron-sulfur cluster binding;metal cluster binding;NADH dehydrogenase (quinone) activity;NADH dehydrogenase (ubiquinone) activity;NADH dehydrogenase activity;oxidoreductase activity;oxidoreductase activity, acting on NADH or NADPH;oxidoreductase activity, acting on NADH or NADPH, quinone or similar compound as acceptor	cell part;membrane	cellular metabolic process;cellular process;generation of precursor metabolites and energy;metabolic process	cell part;membrane		COG1034	Metabolic pathways (01100)	811	59.3%
466	Q2YPV3	Q2YPV3_BRUA2	pdhA, BAB1_1152	Pyruvate dehydrogenase E1 component subunit alpha (EC 1.2.4.1)	Brucella abortus (strain 2308)	359391	Predicted	unreviewed	3.14074	2.54942	4.91809	0.772075	2.36867	1.77734	Q2YPV3;Q8YHE7	intracellular membrane-bounded organelle [GO:0043231]; pyruvate dehydrogenase (acetyl-transferring) activity [GO:0004739]; glycolytic process [GO:0006096]	glycolytic process [GO:0006096]	pyruvate dehydrogenase (acetyl-transferring) activity [GO:0004739]	intracellular membrane-bounded organelle [GO:0043231]	GO:0006096; GO:0043231; GO:0004739	alcohol catabolic process;alcohol metabolic process;carbohydrate catabolic process;carbohydrate metabolic process;catabolic process;cellular carbohydrate catabolic process;cellular carbohydrate metabolic process;cellular metabolic process;cellular process;generation of precursor metabolites and energy;glucose catabolic process;glucose metabolic process;glycolysis;hexose catabolic process;hexose m…	catalytic activity;oxidoreductase activity;oxidoreductase activity, acting on the aldehyde or oxo group of donors;oxidoreductase activity, acting on the aldehyde or oxo group of donors, disulfide as acceptor;pyruvate dehydrogenase (acetyl-transferring) activity;pyruvate dehydrogenase activity	cell part;intracellular membrane-bounded organelle;intracellular organelle;intracellular part;membrane-bounded organelle;organelle	alcohol metabolic process;carbohydrate metabolic process;catabolic process;cellular metabolic process;cellular process;generation of precursor metabolites and energy;metabolic process;primary metabolic process;small molecule metabolic process	cell part;intracellular membrane-bounded organelle;intracellular organelle;organelle	Butanoate metabolism;Citrate cycle (TCA cycle);Glycolysis / Gluconeogenesis;Pyruvate metabolism;Valine, leucine and isoleucine biosynthesis	COG1071	Biosynthesis of secondary metabolites (01110)	1603	63.2%
468	Q2YPV6	Q2YPV6_BRUA2	BAB1_1149	Dihydrolipoyl dehydrogenase (EC 1.8.1.4)	Brucella abortus (strain 2308)	359391	Predicted	unreviewed	2.74867	3.1799	4.03245	1.89612	0.852548	1.28378	Q2YPV6;D0B9C0	cell [GO:0005623]; dihydrolipoyl dehydrogenase activity [GO:0004148]; flavin adenine dinucleotide binding [GO:0050660]; cell redox homeostasis [GO:0045454]	cell redox homeostasis [GO:0045454]	dihydrolipoyl dehydrogenase activity [GO:0004148]; flavin adenine dinucleotide binding [GO:0050660]	cell [GO:0005623]	GO:0005623; GO:0045454; GO:0004148; GO:0050660	biological regulation;cell redox homeostasis;cellular homeostasis;cellular process;homeostatic process;regulation of biological process;regulation of biological quality;regulation of cellular process	binding;catalytic activity;coenzyme binding;cofactor binding;dihydrolipoyl dehydrogenase activity;flavin adenine dinucleotide binding;oxidoreductase activity;oxidoreductase activity, acting on a sulfur group of donors;oxidoreductase activity, acting on a sulfur group of donors, NAD or NADP as acceptor;oxidoreductase activity, acting on NADH or NADPH		biological regulation;cellular homeostasis;cellular process;homeostatic process			COG1249	Metabolic pathways (01100)	2312	39.1%
480	Q2YQ45	Q2YQ45_BRUA2	BAB1_1045	Cytochrome c heme-binding site:Ferredoxin:Adrenodoxin	Brucella abortus (strain 2308)	359391	Predicted	unreviewed	2.52805	2.03425	3.08673	1.47557	1.05248	0.558678	Q2YQ45;D0B366	2 iron2 sulfur cluster binding [GO:0051537]; electron carrier activity [GO:0009055]		2 iron2 sulfur cluster binding [GO:0051537]; electron carrier activity [GO:0009055]		GO:0051537; GO:0009055		2 iron, 2 sulfur cluster binding;binding;electron carrier activity;iron-sulfur cluster binding;metal cluster binding					COG0633	Photosynthesis (00195)	243	11.2%
536	Q2YR76	Q2YR76_BRUA2	ppa, BAB1_1993	Inorganic pyrophosphatase (EC 3.6.1.1) (Pyrophosphate phospho-hydrolase)	Brucella abortus (strain 2308)	359391	Evidence at protein level	unreviewed	-0.0752989	0.161506	-0.50808	0.594288	-0.669586	-0.432781	Q2YR76;D0B3N8	cytoplasm [GO:0005737]; inorganic diphosphatase activity [GO:0004427]; magnesium ion binding [GO:0000287]; phosphate-containing compound metabolic process [GO:0006796]	phosphate-containing compound metabolic process [GO:0006796]	inorganic diphosphatase activity [GO:0004427]; magnesium ion binding [GO:0000287]	cytoplasm [GO:0005737]	GO:0005737; GO:0004427; GO:0000287; GO:0006796	cellular metabolic process;cellular process;metabolic process;phosphate-containing compound metabolic process;phosphorus metabolic process	binding;catalytic activity;cation binding;hydrolase activity;hydrolase activity, acting on acid anhydrides;hydrolase activity, acting on acid anhydrides, in phosphorus-containing anhydrides;inorganic diphosphatase activity;ion binding;magnesium ion binding;metal ion binding;pyrophosphatase activity	cell part;cytoplasm;intracellular part	cellular metabolic process;cellular process;metabolic process;phosphorus metabolic process	cell part;cytoplasm	Oxidative phosphorylation	COG0221	Oxidative phosphorylation (00190)	1109	62.4%
543	Q2YR98	Q2YR98_BRUA2	etfA, BAB1_1971	Antifreeze proteintype I:Electron transfer flavoproteinalpha subunit	Brucella abortus (strain 2308)	359391	Predicted	unreviewed	0.422867	0.308909	0.464527	0.267249	0.155618	0.0416597	Q2YR98;D0B3L6	electron carrier activity [GO:0009055]; flavin adenine dinucleotide binding [GO:0050660]		electron carrier activity [GO:0009055]; flavin adenine dinucleotide binding [GO:0050660]		GO:0009055; GO:0050660		binding;coenzyme binding;cofactor binding;electron carrier activity;flavin adenine dinucleotide binding					COG2025	Nitrogen metabolism (00910)	1133	0.57
567	Q2YRI3	Q2YRI3_BRUA2	gabD, BAB1_1655	Aldehyde dehydrogenase (EC 1.2.1.16)	Brucella abortus (strain 2308)	359391	Evidence at protein level	unreviewed	1.56265	0.692449	2.55068	-0.295579	1.85823	0.988028	Q2YRI3;D0BAE1	succinate-semialdehyde dehydrogenase [NAD(P)+] activity [GO:0009013]; gamma-aminobutyric acid catabolic process [GO:0009450]	gamma-aminobutyric acid catabolic process [GO:0009450]	succinate-semialdehyde dehydrogenase [NAD(P)+] activity [GO:0009013]		GO:0009450; GO:0009013	amine catabolic process;amine metabolic process;carboxylic acid catabolic process;carboxylic acid metabolic process;catabolic process;cellular amine metabolic process;cellular amino acid catabolic process;cellular amino acid metabolic process;cellular catabolic process;cellular ketone metabolic process;cellular metabolic process;cellular nitrogen compound metabolic process;cellular process;gamma-…	catalytic activity;oxidoreductase activity;oxidoreductase activity, acting on the aldehyde or oxo group of donors;oxidoreductase activity, acting on the aldehyde or oxo group of donors, NAD or NADP as acceptor;succinate-semialdehyde dehydrogenase [NAD(P)+] activity		amine metabolic process;catabolic process;cellular amino acid metabolic process;cellular ketone metabolic process;cellular metabolic process;cellular nitrogen compound metabolic process;cellular process;metabolic process;nitrogen compound metabolic process;organic acid metabolic process;primary metabolic process;small molecule metabolic process			COG1012	Metabolic pathways (01100)	5670	40.4%
581	Q2YRQ8	Q2YRQ8_BRUA2	gltA, BAB1_1170	Citrate synthase (EC 2.3.3.16)	Brucella abortus (strain 2308)	359391	Inferred from homology	unreviewed	3.16005	1.80206	2.70777	2.25434	0.905707	-0.452282	Q2YRQ8;D0B9A2	cytoplasm [GO:0005737]; citrate (Si)-synthase activity [GO:0004108]; cellular carbohydrate metabolic process [GO:0044262]; tricarboxylic acid cycle [GO:0006099]	cellular carbohydrate metabolic process [GO:0044262]; tricarboxylic acid cycle [GO:0006099]	citrate (Si)-synthase activity [GO:0004108]	cytoplasm [GO:0005737]	GO:0044262; GO:0004108; GO:0005737; GO:0006099	acetyl-CoA catabolic process;acetyl-CoA metabolic process;carbohydrate metabolic process;catabolic process;cellular carbohydrate metabolic process;cellular catabolic process;cellular metabolic process;cellular process;coenzyme catabolic process;coenzyme metabolic process;cofactor catabolic process;cofactor metabolic process;metabolic process;primary metabolic process;tricarboxylic acid cycle	catalytic activity;citrate (Si)-synthase activity;transferase activity;transferase activity, transferring acyl groups;transferase activity, transferring acyl groups, acyl groups converted into alkyl on transfer	cell part;cytoplasm;intracellular part	carbohydrate metabolic process;catabolic process;cellular metabolic process;cellular process;cofactor metabolic process;metabolic process;primary metabolic process	cell part;cytoplasm	Citrate cycle (TCA cycle);Glyoxylate and dicarboxylate metabolism	COG0372	Metabolic pathways (01100)	1653	56.6%
614	Q8YB25	Q8YB25_BRUME	BMEII1076, BAWG_1529	Alpha-methylacyl-CoA racemase (EC 5.1.99.4) (L-carnitine dehydratase/bile acid-inducible protein F)	Brucella melitensis biotype 1 (strain 16M / ATCC 23456 / NCTC 10094)	224914	Predicted	unreviewed	0	1.04093	3.2544	-2.21347	2.21347	3.2544	Q8YB25;Q2YIS6	alpha-methylacyl-CoA racemase activity [GO:0008111]		alpha-methylacyl-CoA racemase activity [GO:0008111]		GO:0008111		alpha-methylacyl-CoA racemase activity;catalytic activity;isomerase activity;racemase and epimerase activity				Peroxisome;Primary bile acid biosynthesis	COG1804	Metabolic pathways (01100)	231	6.12%
624	Q8YBL9	Q8YBL9_BRUME	ackA, BMEII0880, BAWG_1705	Acetate kinase (EC 2.7.2.1) (Acetokinase)	Brucella melitensis biotype 1 (strain 16M / ATCC 23456 / NCTC 10094)	224914	Inferred from homology	unreviewed	4.2338	1.37994	5.86946	-0.255719	4.48952	1.63566	Q8YBL9	cytoplasm [GO:0005737]; acetate kinase activity [GO:0008776]; ATP binding [GO:0005524]; magnesium ion binding [GO:0000287]; acetyl-CoA biosynthetic process [GO:0006085]; organic acid metabolic process [GO:0006082]	acetyl-CoA biosynthetic process [GO:0006085]; organic acid metabolic process [GO:0006082]	acetate kinase activity [GO:0008776]; ATP binding [GO:0005524]; magnesium ion binding [GO:0000287]	cytoplasm [GO:0005737]	GO:0005524; GO:0008776; GO:0006085; GO:0005737; GO:0000287; GO:0006082	acetyl-CoA biosynthetic process;acetyl-CoA metabolic process;biosynthetic process;cellular biosynthetic process;cellular metabolic process;cellular process;coenzyme biosynthetic process;coenzyme metabolic process;cofactor biosynthetic process;cofactor metabolic process;metabolic process;organic acid metabolic process;small molecule metabolic process	acetate kinase activity;adenyl nucleotide binding;adenyl ribonucleotide binding;ATP binding;binding;catalytic activity;cation binding;ion binding;kinase activity;magnesium ion binding;metal ion binding;nucleotide binding;phosphotransferase activity, carboxyl group as acceptor;purine nucleotide binding;purine ribonucleoside triphosphate binding;purine ribonucleotide binding;ribonucleotide binding;…	cell part;cytoplasm;intracellular part	biosynthetic process;cellular metabolic process;cellular process;cofactor metabolic process;metabolic process;organic acid metabolic process;small molecule metabolic process	cell part;cytoplasm	Carbon fixation pathways in prokaryotes;Methane metabolism;Propanoate metabolism;Pyruvate metabolism;Taurine and hypotaurine metabolism	COG0282	Propanoate metabolism (00640)	1010	0.59
629	Q8YBY8	Q8YBY8_BRUME	BMEII0748, BAWG_1836	2-oxoisovalerate dehydrogenase E1 component (2-oxoisovalerate dehydrogenase alpha subunit) (EC 1.2.4.4)	Brucella melitensis biotype 1 (strain 16M / ATCC 23456 / NCTC 10094)	224914	Predicted	unreviewed	7.48537	1.81238	1.81238	7.48537	0	-5.67298	Q8YBY8;Q2YKE5	3-methyl-2-oxobutanoate dehydrogenase (2-methylpropanoyl-transferring) activity [GO:0003863]		3-methyl-2-oxobutanoate dehydrogenase (2-methylpropanoyl-transferring) activity [GO:0003863]		GO:0003863		3-methyl-2-oxobutanoate dehydrogenase (2-methylpropanoyl-transferring) activity;catalytic activity;oxidoreductase activity;oxidoreductase activity, acting on the aldehyde or oxo group of donors;oxidoreductase activity, acting on the aldehyde or oxo group of donors, disulfide as acceptor				Valine, leucine and isoleucine degradation	COG1071	Biosynthesis of secondary metabolites (01110)	1603	63.2%
630	Q8YBY9	Q8YBY9_BRUME	BMEII0747, BAWG_1837	2-oxoisovalerate dehydrogenase beta subunit (EC 1.2.4.4) (Transketolase)	Brucella melitensis biotype 1 (strain 16M / ATCC 23456 / NCTC 10094)	224914	Predicted	unreviewed	6.45636	1.65057	2.08874	6.01819	0.438169	-4.36761	Q8YBY9;Q2YKE6	3-methyl-2-oxobutanoate dehydrogenase (2-methylpropanoyl-transferring) activity [GO:0003863]		3-methyl-2-oxobutanoate dehydrogenase (2-methylpropanoyl-transferring) activity [GO:0003863]		GO:0003863		3-methyl-2-oxobutanoate dehydrogenase (2-methylpropanoyl-transferring) activity;catalytic activity;oxidoreductase activity;oxidoreductase activity, acting on the aldehyde or oxo group of donors;oxidoreductase activity, acting on the aldehyde or oxo group of donors, disulfide as acceptor				Valine, leucine and isoleucine degradation	COG0022	Biosynthesis of secondary metabolites (01110)	1557	64.3%
631	Q8YBZ0	Q8YBZ0_BRUME	BMEII0746, BAWG_1838	Dihydrolipoamide acetyltransferase (Lipoamide acyltransferase component of branched-chain alpha-keto acid dehydrogenase complex) (EC 2.3.1.-)	Brucella melitensis biotype 1 (strain 16M / ATCC 23456 / NCTC 10094)	224914	Inferred from homology	unreviewed	7.37799	8.61715	7.17891	8.81623	-1.43824	-0.199084	Q8YBZ0;Q2YKE7	transferase activitytransferring acyl groups [GO:0016746]		transferase activitytransferring acyl groups [GO:0016746]		GO:0016746		catalytic activity;transferase activity;transferase activity, transferring acyl groups				Valine, leucine and isoleucine degradation	COG0508	Metabolic pathways (01100)	2720	0.6
658	Q8YD52	Q8YD52_BRUME	BMEII0325, BAWG_2234	NAD(P) transhydrogenase subunit beta (EC 1.6.1.2) (Nicotinamide nucleotide transhydrogenase subunit beta)	Brucella melitensis biotype 1 (strain 16M / ATCC 23456 / NCTC 10094)	224914	Inferred from homology	unreviewed	0.643287	3.31946	3.31946	0.643287	0	2.67617	Q8YD52;Q2YIM4	integral component of membrane [GO:0016021]; plasma membrane [GO:0005886]; NAD(P)+ transhydrogenase (AB-specific) activity [GO:0008750]; NADP binding [GO:0050661]		NAD(P)+ transhydrogenase (AB-specific) activity [GO:0008750]; NADP binding [GO:0050661]	integral component of membrane [GO:0016021]; plasma membrane [GO:0005886]	GO:0008750; GO:0050661; GO:0016021; GO:0005886		binding;catalytic activity;coenzyme binding;cofactor binding;NAD(P)+ transhydrogenase (AB-specific) activity;NAD(P)+ transhydrogenase activity;NADP binding;nucleotide binding;oxidoreductase activity;oxidoreductase activity, acting on NADH or NADPH;oxidoreductase activity, acting on NADH or NADPH, NAD or NADP as acceptor	cell part;integral to membrane;intrinsic to membrane;membrane;membrane part;plasma membrane		cell part;membrane;plasma membrane	Nicotinate and nicotinamide metabolism	COG1282	Nicotinate and nicotinamide metabolism (00760)	594	62.4%
676	Q8YEH5	Q8YEH5_BRUME	BMEI1903, BAWG_0337	Cytochrome c class I (Cytochrome c-552)	Brucella melitensis biotype 1 (strain 16M / ATCC 23456 / NCTC 10094)	224914	Predicted	unreviewed	-3.9304	0.0059522	-2.42476	-1.49969	-2.43071	1.50564	Q8YEH5;Q2YPQ4	electron carrier activity [GO:0009055]; heme binding [GO:0020037]		electron carrier activity [GO:0009055]; heme binding [GO:0020037]		GO:0009055; GO:0020037		binding;cation binding;electron carrier activity;heme binding;ion binding;iron ion binding;metal ion binding;tetrapyrrole binding;transition metal ion binding				Alzheimer's disease;Amyotrophic lateral sclerosis (ALS);Apoptosis;Colorectal cancer;Huntington's disease;ko05152;p53 signaling pathway;Parkinson's disease;Pathways in cancer;Small cell lung cancer;Toxoplasmosis;Viral myocarditis	COG3474	Pathways in cancer (05200)	538	56.4%
683	Q8YEQ9	Q8YEQ9_BRUME	BMEI1819, BAWG_0422	S-(hydroxymethyl)glutathione dehydrogenase (EC 1.1.1.284)	Brucella melitensis biotype 1 (strain 16M / ATCC 23456 / NCTC 10094)	224914	Inferred from homology	unreviewed	2.92602	3.0389	1.73588	4.22904	-1.30302	-1.19014	Q8YEQ9;Q2YNX3	S-(hydroxymethyl)glutathione dehydrogenase activity [GO:0051903]; zinc ion binding [GO:0008270]; ethanol oxidation [GO:0006069]	ethanol oxidation [GO:0006069]	S-(hydroxymethyl)glutathione dehydrogenase activity [GO:0051903]; zinc ion binding [GO:0008270]		GO:0051903; GO:0006069; GO:0008270	alcohol metabolic process;ethanol metabolic process;ethanol oxidation;metabolic process;oxidation-reduction process;primary alcohol metabolic process;small molecule metabolic process	binding;catalytic activity;cation binding;ion binding;metal ion binding;oxidoreductase activity;oxidoreductase activity, acting on CH-OH group of donors;oxidoreductase activity, acting on the CH-OH group of donors, NAD or NADP as acceptor;S-(hydroxymethyl)glutathione dehydrogenase activity;transition metal ion binding;zinc ion binding		alcohol metabolic process;metabolic process;small molecule metabolic process		Chloroalkane and chloroalkene degradation;Drug metabolism - cytochrome P450;Fatty acid metabolism;Glycolysis / Gluconeogenesis;Metabolism of xenobiotics by cytochrome P450;Methane metabolism;Naphthalene degradation;Retinol metabolism;Tyrosine metabolism	COG1062	Metabolic pathways (01100)	903	45.3%
691	Q8YEY0	Q8YEY0_BRUME	BMEI1747, BAWG_0487	Aldehyde dehydrogenase (EC 1.2.1.3)	Brucella melitensis biotype 1 (strain 16M / ATCC 23456 / NCTC 10094)	224914	Inferred from homology	unreviewed	-0.957429	9.86246	6.4786	2.42643	-3.38386	7.43603	Q8YEY0	aldehyde dehydrogenase (NAD) activity [GO:0004029]		aldehyde dehydrogenase (NAD) activity [GO:0004029]		GO:0004029		aldehyde dehydrogenase (NAD) activity;catalytic activity;oxidoreductase activity;oxidoreductase activity, acting on the aldehyde or oxo group of donors;oxidoreductase activity, acting on the aldehyde or oxo group of donors, NAD or NADP as acceptor				Arginine and proline metabolism;Ascorbate and aldarate metabolism;beta-Alanine metabolism;Chloroalkane and chloroalkene degradation;Fatty acid metabolism;Glycerolipid metabolism;Glycolysis / Gluconeogenesis;Histidine metabolism;Limonene and pinene degradation;Lysine degradation;Pentose and glucuronate interconversions;Propanoate metabolism;Pyruvate metabolism;Tryptophan metabolism;Valine, leucine…	COG1012	Metabolic pathways (01100)	5670	40.4%
692	Q8YEY7	Q8YEY7_BRUME	BMEI1740, BAWG_0493	Aldehyde dehydrogenase (EC 1.2.1.3)	Brucella melitensis biotype 1 (strain 16M / ATCC 23456 / NCTC 10094)	224914	Inferred from homology	unreviewed	0.482062	-1.30696	-1.04154	0.21664	0.265422	-1.5236	Q8YEY7;Q2YP63	aldehyde dehydrogenase (NAD) activity [GO:0004029]		aldehyde dehydrogenase (NAD) activity [GO:0004029]		GO:0004029		aldehyde dehydrogenase (NAD) activity;catalytic activity;oxidoreductase activity;oxidoreductase activity, acting on the aldehyde or oxo group of donors;oxidoreductase activity, acting on the aldehyde or oxo group of donors, NAD or NADP as acceptor				Arginine and proline metabolism;Ascorbate and aldarate metabolism;beta-Alanine metabolism;Chloroalkane and chloroalkene degradation;Fatty acid metabolism;Glycerolipid metabolism;Glycolysis / Gluconeogenesis;Histidine metabolism;Limonene and pinene degradation;Lysine degradation;Pentose and glucuronate interconversions;Propanoate metabolism;Pyruvate metabolism;Tryptophan metabolism;Valine, leucine…	COG1012	Metabolic pathways (01100)	5670	40.4%
702	Q8YFD1	Q8YFD1_BRUME	BMEI1591, BAWG_0633	Ferredoxin-NADP reductase (Ferredoxin-nadp reductase) (EC 1.18.1.2)	Brucella melitensis biotype 1 (strain 16M / ATCC 23456 / NCTC 10094)	224914	Predicted	unreviewed	-1.45728	-0.289087	0.596958	-2.34333	0.886045	2.05424	Q8YFD1;Q2YPI0	ferredoxin-NADP+ reductase activity [GO:0004324]; metal ion binding [GO:0046872]		ferredoxin-NADP+ reductase activity [GO:0004324]; metal ion binding [GO:0046872]		GO:0004324; GO:0046872		binding;catalytic activity;cation binding;ferredoxin-NADP+ reductase activity;ion binding;metal ion binding;oxidoreductase activity;oxidoreductase activity, acting on iron-sulfur proteins as donors;oxidoreductase activity, acting on iron-sulfur proteins as donors, NAD or NADP as acceptor					COG1018	Microbial metabolism in diverse environments (01120)	415	10.9%
717	Q8YG42	Q8YG42_BRUME	BMEI1320, BAWG_0893	Electron transfer flavoprotein (Electron transfer flavoprotein-ubiquinone oxidoreductase) (EC 1.5.5.1)	Brucella melitensis biotype 1 (strain 16M / ATCC 23456 / NCTC 10094)	224914	Predicted	unreviewed	1.72564	4.18392	4.27158	1.63798	0.0876621	2.54594	Q8YG42;Q2YMW6	electron-transferring-flavoprotein dehydrogenase activity [GO:0004174]; iron-sulfur cluster binding [GO:0051536]		electron-transferring-flavoprotein dehydrogenase activity [GO:0004174]; iron-sulfur cluster binding [GO:0051536]		GO:0004174; GO:0051536		binding;catalytic activity;electron-transferring-flavoprotein dehydrogenase activity;iron-sulfur cluster binding;metal cluster binding;oxidoreductase activity;oxidoreductase activity, acting on the CH-NH group of donors;oxidoreductase activity, acting on the CH-NH group of donors, quinone or similar compound as acceptor					COG0644	Nitrogen metabolism (00910)	183	7.84%
725	Q8YGK4	Q8YGK4_BRUME	BMEI1154, BAWG_1055	NADH dehydrogenase (NADH-quinone oxidoreductase chain e) (EC 1.6.5.3)	Brucella melitensis biotype 1 (strain 16M / ATCC 23456 / NCTC 10094)	224914	Predicted	unreviewed	0.673122	-2.38679	-0.57082	-1.14285	1.81597	-1.24394	Q8YGK4;Q2YNF9	2 iron2 sulfur cluster binding [GO:0051537]; metal ion binding [GO:0046872]; NADH dehydrogenase (ubiquinone) activity [GO:0008137]		2 iron2 sulfur cluster binding [GO:0051537]; metal ion binding [GO:0046872]; NADH dehydrogenase (ubiquinone) activity [GO:0008137]		GO:0051537; GO:0008137; GO:0046872		2 iron, 2 sulfur cluster binding;binding;catalytic activity;cation binding;ion binding;iron-sulfur cluster binding;metal cluster binding;metal ion binding;NADH dehydrogenase (quinone) activity;NADH dehydrogenase (ubiquinone) activity;NADH dehydrogenase activity;oxidoreductase activity;oxidoreductase activity, acting on NADH or NADPH;oxidoreductase activity, acting on NADH or NADPH, quinone or sim…				Oxidative phosphorylation	COG1905	Metabolic pathways (01100)	1076	66.5%
736	Q8YGU1	Q8YGU1_BRUME	BMEI1066, BAWG_1143	NADH-ubiquinone oxidoreductase subunit b17.2 like protein (NADH:ubiquinone oxidoreductase 17.2 kDa subunit)	Brucella melitensis biotype 1 (strain 16M / ATCC 23456 / NCTC 10094)	224914	Predicted	unreviewed	-0.451524	-1.92965	0.199195	-2.58037	2.12884	0.650719	Q8YGU1;Q2YNP7	membrane [GO:0016020]; electron carrier activity [GO:0009055]; NADH dehydrogenase (ubiquinone) activity [GO:0008137]		electron carrier activity [GO:0009055]; NADH dehydrogenase (ubiquinone) activity [GO:0008137]	membrane [GO:0016020]	GO:0008137; GO:0009055; GO:0016020		catalytic activity;electron carrier activity;NADH dehydrogenase (quinone) activity;NADH dehydrogenase (ubiquinone) activity;NADH dehydrogenase activity;oxidoreductase activity;oxidoreductase activity, acting on NADH or NADPH;oxidoreductase activity, acting on NADH or NADPH, quinone or similar compound as acceptor	cell part;membrane		cell part;membrane	Oxidative phosphorylation	COG3761	Oxidative phosphorylation (00190)	87	46.3%
747	Q8YH37	Q8YH37_BRUME	BMEI0967, BAWG_1238	Nad-dependent malic enzyme (EC 1.1.1.39) (Phosphate acetyl/butaryl transferase)	Brucella melitensis biotype 1 (strain 16M / ATCC 23456 / NCTC 10094)	224914	Predicted	unreviewed	3.78033	4.23545	3.64473	4.37105	-0.59072	-0.135599	Q8YH37;Q2YQ54	cytosol [GO:0005829]; malate dehydrogenase (decarboxylating) (NAD+) activity [GO:0004471]; malate dehydrogenase (decarboxylating) (NADP+) activity [GO:0004473]; manganese ion binding [GO:0030145]; NAD binding [GO:0051287]; transferase activitytransferring acyl groups [GO:0016746]; malate metabolic process [GO:0006108]	malate metabolic process [GO:0006108]	malate dehydrogenase (decarboxylating) (NAD+) activity [GO:0004471]; malate dehydrogenase (decarboxylating) (NADP+) activity [GO:0004473]; manganese ion binding [GO:0030145]; NAD binding [GO:0051287]; transferase activitytransferring acyl groups [GO:0016746]	cytosol [GO:0005829]	GO:0051287; GO:0005829; GO:0004471; GO:0004473; GO:0006108; GO:0030145; GO:0016746	carboxylic acid metabolic process;cellular ketone metabolic process;cellular metabolic process;cellular process;dicarboxylic acid metabolic process;malate metabolic process;metabolic process;organic acid metabolic process;oxoacid metabolic process;small molecule metabolic process	binding;catalytic activity;cation binding;coenzyme binding;cofactor binding;ion binding;malate dehydrogenase (decarboxylating) activity;malate dehydrogenase (oxaloacetate-decarboxylating) (NADP+) activity;malate dehydrogenase activity;malic enzyme activity;manganese ion binding;metal ion binding;NAD binding;nucleotide binding;oxidoreductase activity;oxidoreductase activity, acting on CH-OH group …	cell part;cytoplasmic part;cytosol;intracellular part	cellular ketone metabolic process;cellular metabolic process;cellular process;metabolic process;organic acid metabolic process;small molecule metabolic process	cell part;cytosol	Carbon fixation in photosynthetic organisms;Pyruvate metabolism	COG0281	Pyruvate metabolism (00620)	1657	59.2%
750	Q8YH76	Q8YH76_BRUME	BMEI0928, BAWG_1276	Acetate CoA-transferase alpha subunit (EC 2.8.3.8) (Acetyl-CoA hydrolase/transferase)	Brucella melitensis biotype 1 (strain 16M / ATCC 23456 / NCTC 10094)	224914	Predicted	unreviewed	-1.01293	0.428153	-0.638211	0.0534388	-1.06636	0.374714	Q8YH76;Q2YQ16	acetate CoA-transferase activity [GO:0008775]; hydrolase activity [GO:0016787]; acetyl-CoA metabolic process [GO:0006084]	acetyl-CoA metabolic process [GO:0006084]	acetate CoA-transferase activity [GO:0008775]; hydrolase activity [GO:0016787]		GO:0008775; GO:0006084; GO:0016787	acetyl-CoA metabolic process;cellular metabolic process;cellular process;coenzyme metabolic process;cofactor metabolic process;metabolic process	acetate CoA-transferase activity;catalytic activity;CoA-transferase activity;hydrolase activity;transferase activity;transferase activity, transferring sulfur-containing groups		cellular metabolic process;cellular process;cofactor metabolic process;metabolic process		Pyruvate metabolism	COG0427	Pyruvate metabolism (00620)	152	15.2%
751	Q8YH79	Q8YH79_BRUME	BMEI0925, BAWG_1279	Alcohol dehydrogenase (EC 1.1.1.1)	Brucella melitensis biotype 1 (strain 16M / ATCC 23456 / NCTC 10094)	224914	Predicted	unreviewed	3.66095	6.84715	6.84715	3.66095	0	3.1862	Q8YH79	alcohol dehydrogenase (NAD) activity [GO:0004022]; zinc ion binding [GO:0008270]		alcohol dehydrogenase (NAD) activity [GO:0004022]; zinc ion binding [GO:0008270]		GO:0004022; GO:0008270		alcohol dehydrogenase (NAD) activity;binding;catalytic activity;cation binding;ion binding;metal ion binding;oxidoreductase activity;oxidoreductase activity, acting on CH-OH group of donors;oxidoreductase activity, acting on the CH-OH group of donors, NAD or NADP as acceptor;transition metal ion binding;zinc ion binding				Chloroalkane and chloroalkene degradation;Drug metabolism - cytochrome P450;Fatty acid metabolism;Glycolysis / Gluconeogenesis;Metabolism of xenobiotics by cytochrome P450;Naphthalene degradation;Retinol metabolism;Tyrosine metabolism	COG1064	Metabolic pathways (01100)	937	33.1%
756	Q8YHE5	Q8YHE5_BRUME	BMEI0856, BAWG_2827	Acetyltransferase component of pyruvate dehydrogenase complex (EC 2.3.1.12)	Brucella melitensis biotype 1 (strain 16M / ATCC 23456 / NCTC 10094)	224914	Inferred from homology	unreviewed	3.76972	4.00605	4.00605	3.76972	0	0.236328	Q8YHE5	pyruvate dehydrogenase complex [GO:0045254]; dihydrolipoyllysine-residue acetyltransferase activity [GO:0004742]; pyruvate metabolic process [GO:0006090]	pyruvate metabolic process [GO:0006090]	dihydrolipoyllysine-residue acetyltransferase activity [GO:0004742]	pyruvate dehydrogenase complex [GO:0045254]	GO:0004742; GO:0045254; GO:0006090	carboxylic acid metabolic process;cellular ketone metabolic process;cellular metabolic process;cellular process;metabolic process;monocarboxylic acid metabolic process;organic acid metabolic process;oxoacid metabolic process;pyruvate metabolic process;small molecule metabolic process	acetyltransferase activity;catalytic activity;dihydrolipoamide S-acyltransferase activity;dihydrolipoyllysine-residue acetyltransferase activity;S-acetyltransferase activity;S-acyltransferase activity;transferase activity;transferase activity, transferring acyl groups;transferase activity, transferring acyl groups other than amino-acyl groups	cell part;cytoplasmic part;intracellular part;macromolecular complex;protein complex;pyruvate dehydrogenase complex	cellular ketone metabolic process;cellular metabolic process;cellular process;metabolic process;organic acid metabolic process;small molecule metabolic process	cell part;macromolecular complex;protein complex;pyruvate dehydrogenase complex	Citrate cycle (TCA cycle);Glycolysis / Gluconeogenesis;Pyruvate metabolism	COG0508	Metabolic pathways (01100)	2720	0.6
757	Q8YHE6	Q8YHE6_BRUME	BMEI0855, BAWG_2826	Dihydrolipoamide acetyltransferase (Pyruvate dehydrogenase e1 componentbeta subunit) (EC 1.2.4.1)	Brucella melitensis biotype 1 (strain 16M / ATCC 23456 / NCTC 10094)	224914	Predicted	unreviewed	2.90835	1.66939	4.00579	0.571952	2.3364	1.09743	Q8YHE6;Q2YPV4	pyruvate dehydrogenase (acetyl-transferring) activity [GO:0004739]; transferase activity [GO:0016740]; acetyl-CoA biosynthetic process from pyruvate [GO:0006086]	acetyl-CoA biosynthetic process from pyruvate [GO:0006086]	pyruvate dehydrogenase (acetyl-transferring) activity [GO:0004739]; transferase activity [GO:0016740]		GO:0006086; GO:0004739; GO:0016740	acetyl-CoA biosynthetic process;acetyl-CoA biosynthetic process from pyruvate;acetyl-CoA metabolic process;biosynthetic process;carboxylic acid metabolic process;cellular biosynthetic process;cellular ketone metabolic process;cellular metabolic process;cellular process;coenzyme biosynthetic process;coenzyme metabolic process;cofactor biosynthetic process;cofactor metabolic process;metabolic proce…	catalytic activity;oxidoreductase activity;oxidoreductase activity, acting on the aldehyde or oxo group of donors;oxidoreductase activity, acting on the aldehyde or oxo group of donors, disulfide as acceptor;pyruvate dehydrogenase (acetyl-transferring) activity;pyruvate dehydrogenase activity;transferase activity		biosynthetic process;cellular ketone metabolic process;cellular metabolic process;cellular process;cofactor metabolic process;metabolic process;organic acid metabolic process;small molecule metabolic process		Butanoate metabolism;Citrate cycle (TCA cycle);Glycolysis / Gluconeogenesis;Pyruvate metabolism;Valine, leucine and isoleucine biosynthesis	COG0508	Metabolic pathways (01100)	2720	0.6
760	Q8YHI0	Q8YHI0_BRUME	BMEI0819, BAWG_2793	Glycerophosphoryl diester phosphodiesterase (EC 3.1.4.46)	Brucella melitensis biotype 1 (strain 16M / ATCC 23456 / NCTC 10094)	224914	Predicted	unreviewed	1.57338	2.38497	2.23627	1.72208	-0.148704	0.662884	Q8YHI0;Q2YRJ7	glycerophosphodiester phosphodiesterase activity [GO:0008889]; glycerol metabolic process [GO:0006071]; lipid metabolic process [GO:0006629]	glycerol metabolic process [GO:0006071]; lipid metabolic process [GO:0006629]	glycerophosphodiester phosphodiesterase activity [GO:0008889]		GO:0006071; GO:0008889; GO:0006629	alcohol metabolic process;alditol metabolic process;carbohydrate metabolic process;cellular carbohydrate metabolic process;cellular metabolic process;cellular process;glycerol metabolic process;lipid metabolic process;metabolic process;polyol metabolic process;primary metabolic process;small molecule metabolic process	catalytic activity;glycerophosphodiester phosphodiesterase activity;hydrolase activity;hydrolase activity, acting on ester bonds;phosphoric diester hydrolase activity;phosphoric ester hydrolase activity		alcohol metabolic process;carbohydrate metabolic process;cellular metabolic process;cellular process;lipid metabolic process;metabolic process;primary metabolic process;small molecule metabolic process			COG0584	Glycerophospholipid metabolism (00564)	1607	43.1%
762	Q8YHK6	Q8YHK6_BRUME	BMEI0791, BAWG_2763	Isocitrate dehydrogenase [NADP] (EC 1.1.1.42)	Brucella melitensis biotype 1 (strain 16M / ATCC 23456 / NCTC 10094)	224914	Inferred from homology	unreviewed	3.63467	3.09641	2.75795	3.97313	-0.338461	-0.87672	Q8YHK6;Q2YRV0	isocitrate dehydrogenase (NADP+) activity [GO:0004450]; magnesium ion binding [GO:0000287]; NAD binding [GO:0051287]; isocitrate metabolic process [GO:0006102]; tricarboxylic acid cycle [GO:0006099]	isocitrate metabolic process [GO:0006102]; tricarboxylic acid cycle [GO:0006099]	isocitrate dehydrogenase (NADP+) activity [GO:0004450]; magnesium ion binding [GO:0000287]; NAD binding [GO:0051287]		GO:0051287; GO:0004450; GO:0006102; GO:0000287; GO:0006099	acetyl-CoA catabolic process;acetyl-CoA metabolic process;carboxylic acid metabolic process;catabolic process;cellular catabolic process;cellular ketone metabolic process;cellular metabolic process;cellular process;coenzyme catabolic process;coenzyme metabolic process;cofactor catabolic process;cofactor metabolic process;isocitrate metabolic process;metabolic process;organic acid metabolic proces…	binding;catalytic activity;cation binding;coenzyme binding;cofactor binding;ion binding;isocitrate dehydrogenase (NADP+) activity;isocitrate dehydrogenase activity;magnesium ion binding;metal ion binding;NAD binding;nucleotide binding;oxidoreductase activity;oxidoreductase activity, acting on CH-OH group of donors;oxidoreductase activity, acting on the CH-OH group of donors, NAD or NADP as accept…		catabolic process;cellular ketone metabolic process;cellular metabolic process;cellular process;cofactor metabolic process;metabolic process;organic acid metabolic process;small molecule metabolic process		Carbon fixation pathways in prokaryotes;Citrate cycle (TCA cycle);Glutathione metabolism;Peroxisome	COG0538	Biosynthesis of secondary metabolites (01110)	867	62.5%
777	Q8YI46	Q8YI46_BRUME	BMEI0599, BAWG_2574	(S)-2-hydroxy-acid oxidase chain d (EC 1.1.3.15) (FAD linked oxidase)	Brucella melitensis biotype 1 (strain 16M / ATCC 23456 / NCTC 10094)	224914	Predicted	unreviewed	-0.451684	1.86248	2.63703	-1.22624	0.774552	3.08872	Q8YI46;Q2YPT4	flavin adenine dinucleotide binding [GO:0050660]; long-chain-(S)-2-hydroxy-long-chain-acid oxidase activity [GO:0052853]; medium-chain-(S)-2-hydroxy-acid oxidase activity [GO:0052854]; UDP-N-acetylmuramate dehydrogenase activity [GO:0008762]; very-long-chain-(S)-2-hydroxy-acid oxidase activity [GO:0052852]		flavin adenine dinucleotide binding [GO:0050660]; long-chain-(S)-2-hydroxy-long-chain-acid oxidase activity [GO:0052853]; medium-chain-(S)-2-hydroxy-acid oxidase activity [GO:0052854]; UDP-N-acetylmuramate dehydrogenase activity [GO:0008762]; very-long-chain-(S)-2-hydroxy-acid oxidase activity [GO:0052852]		GO:0008762; GO:0050660; GO:0052853; GO:0052854; GO:0052852		binding;catalytic activity;coenzyme binding;cofactor binding;flavin adenine dinucleotide binding;oxidoreductase activity;oxidoreductase activity, acting on CH-OH group of donors;oxidoreductase activity, acting on the CH-OH group of donors, NAD or NADP as acceptor;UDP-N-acetylmuramate dehydrogenase activity				Pyruvate metabolism	COG0277	Metabolic pathways (01100)	1163	0.15
806	Q8YJ09	Q8YJ09_BRUME	BMEI0278, BAWG_2951	Ferredoxin II (Ferredoxin ii)	Brucella melitensis biotype 1 (strain 16M / ATCC 23456 / NCTC 10094)	224914	Predicted	unreviewed	-0.150931	-0.951278	-1.23579	0.133586	-0.284516	-1.08486	Q8YJ09;Q2YLE0	4 iron4 sulfur cluster binding [GO:0051539]; electron carrier activity [GO:0009055]; metal ion binding [GO:0046872]		4 iron4 sulfur cluster binding [GO:0051539]; electron carrier activity [GO:0009055]; metal ion binding [GO:0046872]		GO:0051539; GO:0009055; GO:0046872		4 iron, 4 sulfur cluster binding;binding;cation binding;electron carrier activity;ion binding;iron-sulfur cluster binding;metal cluster binding;metal ion binding					COG1146	Metabolic pathways (01100)	398	19.3%
808	Q8YJ20	Q8YJ20_BRUME	BMEI0266, BAWG_2940	Pyruvate carboxylase (EC 6.4.1.1)	Brucella melitensis biotype 1 (strain 16M / ATCC 23456 / NCTC 10094)	224914	Predicted	unreviewed	4.04658	3.19929	2.44506	4.80082	-0.754233	-1.60153	Q8YJ20;Q2YLG1	ATP binding [GO:0005524]; biotin binding [GO:0009374]; biotin carboxylase activity [GO:0004075]; DNA binding [GO:0003677]; metal ion binding [GO:0046872]; pyruvate carboxylase activity [GO:0004736]; gluconeogenesis [GO:0006094]; pyruvate metabolic process [GO:0006090]	gluconeogenesis [GO:0006094]; pyruvate metabolic process [GO:0006090]	ATP binding [GO:0005524]; biotin binding [GO:0009374]; biotin carboxylase activity [GO:0004075]; DNA binding [GO:0003677]; metal ion binding [GO:0046872]; pyruvate carboxylase activity [GO:0004736]		GO:0005524; GO:0003677; GO:0009374; GO:0004075; GO:0006094; GO:0046872; GO:0004736; GO:0006090	alcohol biosynthetic process;alcohol metabolic process;biosynthetic process;carbohydrate biosynthetic process;carbohydrate metabolic process;cellular biosynthetic process;cellular carbohydrate biosynthetic process;cellular carbohydrate metabolic process;cellular metabolic process;cellular process;gluconeogenesis;glucose metabolic process;hexose biosynthetic process;hexose metabolic process;metabo…	adenyl nucleotide binding;adenyl ribonucleotide binding;ATP binding;binding;biotin carboxylase activity;catalytic activity;cation binding;DNA binding;ion binding;ligase activity;ligase activity, forming carbon-carbon bonds;ligase activity, forming carbon-nitrogen bonds;metal ion binding;nucleic acid binding;nucleotide binding;purine nucleotide binding;purine ribonucleoside triphosphate binding;pu…		alcohol metabolic process;biosynthetic process;carbohydrate metabolic process;cellular metabolic process;cellular process;metabolic process;primary metabolic process;small molecule metabolic process		Citrate cycle (TCA cycle);Pyruvate metabolism	COG1038	Metabolic pathways (01100)	382	53.3%
815	Q8YJ67	Q8YJ67_BRUME	BMEI0219, BAWG_2893	ATP/GTP-binding site-containing protein A (Malonate-semialdehyde dehydrogenase (Acylating) / methylmalonate-semialdehyde dehydrogenase (Acylating)) (EC 1.2.1.18) (EC 1.2.1.27)	Brucella melitensis biotype 1 (strain 16M / ATCC 23456 / NCTC 10094)	224914	Predicted	unreviewed	0.176845	0.735484	-0.198331	1.11066	-0.933815	-0.375176	Q8YJ67;Q2YLJ8	malonate-semialdehyde dehydrogenase (acetylating) activity [GO:0018478]; methylmalonate-semialdehyde dehydrogenase (acylating) activity [GO:0004491]		malonate-semialdehyde dehydrogenase (acetylating) activity [GO:0018478]; methylmalonate-semialdehyde dehydrogenase (acylating) activity [GO:0004491]		GO:0018478; GO:0004491		catalytic activity;malonate-semialdehyde dehydrogenase (acetylating) activity;methylmalonate-semialdehyde dehydrogenase (acylating) activity;oxidoreductase activity;oxidoreductase activity, acting on the aldehyde or oxo group of donors;oxidoreductase activity, acting on the aldehyde or oxo group of donors, NAD or NADP as acceptor				Inositol phosphate metabolism;Propanoate metabolism;Valine, leucine and isoleucine degradation	COG1012	Metabolic pathways (01100)	5670	40.4%
818	Q8YJC4	Q8YJC4_BRUME	BMEI0162, BAWG_0034	Succinate dehydrogenase iron-sulfur subunit (EC 1.3.5.1)	Brucella melitensis biotype 1 (strain 16M / ATCC 23456 / NCTC 10094)	224914	Inferred from homology	unreviewed	-0.901813	1.4526	2.63339	-2.0826	1.18079	3.5352	Q8YJC4;Q2YLQ2	2 iron2 sulfur cluster binding [GO:0051537]; 3 iron4 sulfur cluster binding [GO:0051538]; 4 iron4 sulfur cluster binding [GO:0051539]; electron carrier activity [GO:0009055]; metal ion binding [GO:0046872]; succinate dehydrogenase (ubiquinone) activity [GO:0008177]; tricarboxylic acid cycle [GO:0006099]	tricarboxylic acid cycle [GO:0006099]	2 iron2 sulfur cluster binding [GO:0051537]; 3 iron4 sulfur cluster binding [GO:0051538]; 4 iron4 sulfur cluster binding [GO:0051539]; electron carrier activity [GO:0009055]; metal ion binding [GO:0046872]; succinate dehydrogenase (ubiquinone) activity [GO:0008177]		GO:0051537; GO:0051538; GO:0051539; GO:0009055; GO:0046872; GO:0008177; GO:0006099	acetyl-CoA catabolic process;acetyl-CoA metabolic process;catabolic process;cellular catabolic process;cellular metabolic process;cellular process;coenzyme catabolic process;coenzyme metabolic process;cofactor catabolic process;cofactor metabolic process;metabolic process;tricarboxylic acid cycle	2 iron, 2 sulfur cluster binding;3 iron, 4 sulfur cluster binding;4 iron, 4 sulfur cluster binding;binding;catalytic activity;cation binding;electron carrier activity;ion binding;iron-sulfur cluster binding;metal cluster binding;metal ion binding;oxidoreductase activity;oxidoreductase activity, acting on the CH-CH group of donors;oxidoreductase activity, acting on the CH-CH group of donors, quino…		catabolic process;cellular metabolic process;cellular process;cofactor metabolic process;metabolic process		Butanoate metabolism;Carbon fixation pathways in prokaryotes;Citrate cycle (TCA cycle);Oxidative phosphorylation;Toluene degradation	COG0479	Biosynthesis of secondary metabolites (01110)	1290	63.2%
820	Q8YJE1	Q8YJE1_BRUME	BMEI0145, BAWG_0051	Dihydrolipoyl dehydrogenase (EC 1.8.1.4)	Brucella melitensis biotype 1 (strain 16M / ATCC 23456 / NCTC 10094)	224914	Predicted	unreviewed	4.6842	2.8868	2.8868	4.6842	0	-1.7974	Q8YJE1	cell [GO:0005623]; dihydrolipoyl dehydrogenase activity [GO:0004148]; flavin adenine dinucleotide binding [GO:0050660]; cell redox homeostasis [GO:0045454]; glycolytic process [GO:0006096]	cell redox homeostasis [GO:0045454]; glycolytic process [GO:0006096]	dihydrolipoyl dehydrogenase activity [GO:0004148]; flavin adenine dinucleotide binding [GO:0050660]	cell [GO:0005623]	GO:0005623; GO:0045454; GO:0004148; GO:0050660; GO:0006096	biological regulation;cell redox homeostasis;cellular homeostasis;cellular process;homeostatic process;regulation of biological process;regulation of biological quality;regulation of cellular process	binding;catalytic activity;coenzyme binding;cofactor binding;dihydrolipoyl dehydrogenase activity;flavin adenine dinucleotide binding;oxidoreductase activity;oxidoreductase activity, acting on a sulfur group of donors;oxidoreductase activity, acting on a sulfur group of donors, NAD or NADP as acceptor;oxidoreductase activity, acting on NADH or NADPH		biological regulation;cellular homeostasis;cellular process;homeostatic process		Citrate cycle (TCA cycle);Glycine, serine and threonine metabolism;Glycolysis / Gluconeogenesis;Pyruvate metabolism;Valine, leucine and isoleucine degradation	COG1249	Metabolic pathways (01100)	2312	39.1%
821	Q8YJE5	Q8YJE5_BRUME	BMEI0139, BAWG_0057	Succinyl-CoA ligase [ADP-forming] subunit alpha (EC 6.2.1.5)	Brucella melitensis biotype 1 (strain 16M / ATCC 23456 / NCTC 10094)	224914	Inferred from homology	unreviewed	-3.02319	-2.00388	-1.85598	-3.1711	0.147909	1.16721	Q8YJE5;Q2YLS1	ATP binding [GO:0005524]; cofactor binding [GO:0048037]; succinate-CoA ligase (ADP-forming) activity [GO:0004775]		ATP binding [GO:0005524]; cofactor binding [GO:0048037]; succinate-CoA ligase (ADP-forming) activity [GO:0004775]		GO:0005524; GO:0048037; GO:0004775		acid-thiol ligase activity;adenyl nucleotide binding;adenyl ribonucleotide binding;ATP binding;ATP citrate synthase activity;binding;catalytic activity;CoA-ligase activity;cofactor binding;ligase activity;ligase activity, forming carbon-sulfur bonds;nucleotide binding;purine nucleotide binding;purine ribonucleoside triphosphate binding;purine ribonucleotide binding;ribonucleotide binding;succinat…				C5-Branched dibasic acid metabolism;Carbon fixation pathways in prokaryotes;Citrate cycle (TCA cycle);Propanoate metabolism	COG0074	Microbial metabolism in diverse environments (01120)	1236	61.3%
E. Amino acid transport and metabolism
7	D0B2B9	D0B2B9_BRUME	pepA, BAWG_0949	Probable cytosol aminopeptidase (Leucine aminopeptidase) (Leucyl aminopeptidase)	Brucella melitensis biotype 1 (strain 16M / ATCC 23456 / NCTC 10094)	224914		UniParc/deleted	6.22182	0	0	6.22182	0	-6.22182	D0B2B9	cytoplasm [GO:0005737]; aminopeptidase activity [GO:0004177]; manganese ion binding [GO:0030145]; metalloexopeptidase activity [GO:0008235]		aminopeptidase activity [GO:0004177]; manganese ion binding [GO:0030145]; metalloexopeptidase activity [GO:0008235]	cytoplasm [GO:0005737]	GO:0004177; GO:0005737; GO:0030145; GO:0008235		aminopeptidase activity;binding;catalytic activity;cation binding;exopeptidase activity;hydrolase activity;ion binding;manganese ion binding;metal ion binding;metalloexopeptidase activity;metallopeptidase activity;peptidase activity;peptidase activity, acting on L-amino acid peptides;transition metal ion binding	cell part;cytoplasm;intracellular part		cell part;cytoplasm		COG0260	Glutathione metabolism (00480)	1297	59.6%
13	D0B2S5	D0B2S5_BRUME	BAWG_1105	Bacterial extracellular solute-binding proteinfamily 3	Brucella melitensis biotype 1 (strain 16M / ATCC 23456 / NCTC 10094)	224914		UniParc/deleted	0.810738	-5.36469	0	-4.55395	5.36469	-0.810738	D0B2S5;Q8YGY3	transporter activity [GO:0005215]		transporter activity [GO:0005215]		GO:0005215		transporter activity					COG0834	ABC transporters (02010)	1439	23.4%
23	D0B3B4	D0B3B4_BRUME	hisI, BAWG_1294	Phosphoribosyl-AMP cyclohydrolase (PRA-CH) (EC 3.5.4.19)	Brucella melitensis biotype 1 (strain 16M / ATCC 23456 / NCTC 10094)	224914		UniParc/deleted	-0.111157	-0.333743	-0.386628	-0.0582727	-0.0528847	-0.27547	D0B3B4;Q2YQ02	cytoplasm [GO:0005737]; magnesium ion binding [GO:0000287]; phosphoribosyl-AMP cyclohydrolase activity [GO:0004635]; zinc ion binding [GO:0008270]; histidine biosynthetic process [GO:0000105]	histidine biosynthetic process [GO:0000105]	magnesium ion binding [GO:0000287]; phosphoribosyl-AMP cyclohydrolase activity [GO:0004635]; zinc ion binding [GO:0008270]	cytoplasm [GO:0005737]	GO:0005737; GO:0000105; GO:0000287; GO:0004635; GO:0008270	amine biosynthetic process;amine metabolic process;biosynthetic process;carboxylic acid biosynthetic process;carboxylic acid metabolic process;cellular amine metabolic process;cellular amino acid biosynthetic process;cellular amino acid metabolic process;cellular biosynthetic process;cellular ketone metabolic process;cellular metabolic process;cellular nitrogen compound biosynthetic process;cellu…	binding;catalytic activity;cation binding;cyclohydrolase activity;hydrolase activity;hydrolase activity, acting on carbon-nitrogen (but not peptide) bonds;hydrolase activity, acting on carbon-nitrogen (but not peptide) bonds, in cyclic amidines;ion binding;magnesium ion binding;metal ion binding;phosphoribosyl-AMP cyclohydrolase activity;transition metal ion binding;zinc ion binding	cell part;cytoplasm;intracellular part	amine metabolic process;biosynthetic process;cellular amino acid metabolic process;cellular ketone metabolic process;cellular metabolic process;cellular nitrogen compound metabolic process;cellular process;heterocycle metabolic process;metabolic process;nitrogen compound metabolic process;organic acid metabolic process;primary metabolic process;small molecule metabolic process	cell part;cytoplasm	Histidine metabolism	COG0139	Biosynthesis of secondary metabolites (01110)	1029	65.9%
32	D0B3L2	D0B3L2_BRUME	BAWG_0094	Cysteine synthase A	Brucella melitensis biotype 1 (strain 16M / ATCC 23456 / NCTC 10094)	224914		UniParc/deleted	-2.39904	2.5672	-2.09214	2.2603	-4.65934	0.3069	D0B3L2;Q2YLV2	cysteine synthase activity [GO:0004124]; cysteine biosynthetic process from serine [GO:0006535]	cysteine biosynthetic process from serine [GO:0006535]	cysteine synthase activity [GO:0004124]		GO:0006535; GO:0004124	amine biosynthetic process;amine metabolic process;biosynthetic process;carboxylic acid biosynthetic process;carboxylic acid metabolic process;cellular amine metabolic process;cellular amino acid biosynthetic process;cellular amino acid metabolic process;cellular biosynthetic process;cellular ketone metabolic process;cellular metabolic process;cellular nitrogen compound biosynthetic process;cellu…	carbon-oxygen lyase activity;catalytic activity;cysteine synthase activity;lyase activity		amine metabolic process;biosynthetic process;cellular amino acid metabolic process;cellular ketone metabolic process;cellular metabolic process;cellular nitrogen compound metabolic process;cellular process;metabolic process;nitrogen compound metabolic process;organic acid metabolic process;primary metabolic process;small molecule metabolic process;sulfur compound metabolic process			COG0031	Metabolic pathways (01100)	2499	59.5%
38	D0B3X2	D0B3X2_BRUME	hisH, BAWG_0204	Imidazole glycerol phosphate synthase subunit HisH (EC 2.4.2.-) (IGP synthase glutamine amidotransferase subunit) (IGP synthase subunit HisH) (ImGP synthase subunit HisH)	Brucella melitensis biotype 1 (strain 16M / ATCC 23456 / NCTC 10094)	224914		UniParc/deleted	1.50201	1.92406	2.661	0.765065	0.736943	1.159	D0B3X2	cytoplasm [GO:0005737]; imidazoleglycerol-phosphate synthase activity [GO:0000107]; glutamine metabolic process [GO:0006541]; histidine biosynthetic process [GO:0000105]	glutamine metabolic process [GO:0006541]; histidine biosynthetic process [GO:0000105]	imidazoleglycerol-phosphate synthase activity [GO:0000107]	cytoplasm [GO:0005737]	GO:0005737; GO:0006541; GO:0000105; GO:0000107	amine biosynthetic process;amine metabolic process;biosynthetic process;carboxylic acid biosynthetic process;carboxylic acid metabolic process;cellular amine metabolic process;cellular amino acid biosynthetic process;cellular amino acid metabolic process;cellular biosynthetic process;cellular ketone metabolic process;cellular metabolic process;cellular nitrogen compound biosynthetic process;cellu…	catalytic activity;imidazoleglycerol-phosphate synthase activity;transferase activity;transferase activity, transferring glycosyl groups;transferase activity, transferring pentosyl groups	cell part;cytoplasm;intracellular part	amine metabolic process;biosynthetic process;cellular amino acid metabolic process;cellular ketone metabolic process;cellular metabolic process;cellular nitrogen compound metabolic process;cellular process;heterocycle metabolic process;metabolic process;nitrogen compound metabolic process;organic acid metabolic process;primary metabolic process;small molecule metabolic process	cell part;cytoplasm	Histidine metabolism	COG0118	Biosynthesis of secondary metabolites (01110)	1081	66.9%
46	D0B479	D0B479_BRUME	BAWG_0311	Extracellular ligand-binding receptor	Brucella melitensis biotype 1 (strain 16M / ATCC 23456 / NCTC 10094)	224914		UniParc/deleted	8.9724	6.80115	6.80115	8.9724	0	-2.17125	D0B479	amino acid transport [GO:0006865]	amino acid transport [GO:0006865]			GO:0006865	amine transport;amino acid transport;carboxylic acid transport;establishment of localization;nitrogen compound transport;organic acid transport;organic substance transport;transport		cell part;external encapsulating structure part;outer membrane-bounded periplasmic space;periplasmic space	amine transport;amino acid transport;establishment of localization;organic acid transport;transport	cell part;periplasmic space	ABC transporters	COG0683	ABC transporters (02010)	2036.	0.62
51	D0B4I2	D0B4I2_BRUME	BAWG_0414	Peptidase M20/M25/M40	Brucella melitensis biotype 1 (strain 16M / ATCC 23456 / NCTC 10094)	224914		UniParc/deleted	1.1164	0.160805	1.10597	0.171228	0.94517	-0.0104235	D0B4I2;Q2YNY1	hydrolase activity [GO:0016787]		hydrolase activity [GO:0016787]		GO:0016787		catalytic activity;hydrolase activity					COG0624	Metabolic pathways (01100)	1926	28.6%
54	D0B4X9	D0B4X9_BRUME	hisD, BAWG_0561	Histidinol dehydrogenase (HDH) (EC 1.1.1.23)	Brucella melitensis biotype 1 (strain 16M / ATCC 23456 / NCTC 10094)	224914		UniParc/deleted	3.13417	3.1812	4.70298	1.61239	1.52178	1.56881	D0B4X9;Q2YPB8	histidinol dehydrogenase activity [GO:0004399]; NAD binding [GO:0051287]; zinc ion binding [GO:0008270]; histidine biosynthetic process [GO:0000105]	histidine biosynthetic process [GO:0000105]	histidinol dehydrogenase activity [GO:0004399]; NAD binding [GO:0051287]; zinc ion binding [GO:0008270]		GO:0051287; GO:0000105; GO:0004399; GO:0008270	amine biosynthetic process;amine metabolic process;biosynthetic process;carboxylic acid biosynthetic process;carboxylic acid metabolic process;cellular amine metabolic process;cellular amino acid biosynthetic process;cellular amino acid metabolic process;cellular biosynthetic process;cellular ketone metabolic process;cellular metabolic process;cellular nitrogen compound biosynthetic process;cellu…	binding;catalytic activity;cation binding;coenzyme binding;cofactor binding;histidinol dehydrogenase activity;ion binding;metal ion binding;NAD binding;nucleotide binding;oxidoreductase activity;oxidoreductase activity, acting on CH-OH group of donors;oxidoreductase activity, acting on the CH-OH group of donors, NAD or NADP as acceptor;transition metal ion binding;zinc ion binding		amine metabolic process;biosynthetic process;cellular amino acid metabolic process;cellular ketone metabolic process;cellular metabolic process;cellular nitrogen compound metabolic process;cellular process;heterocycle metabolic process;metabolic process;nitrogen compound metabolic process;organic acid metabolic process;primary metabolic process;small molecule metabolic process		Histidine metabolism	COG0141	Biosynthesis of secondary metabolites (01110)	1046	61.3%
58	D0B5T3	D0B5T3_BRUME	BAWG_1454	Neutral zinc metallopeptidase	Brucella melitensis biotype 1 (strain 16M / ATCC 23456 / NCTC 10094)	224914		UniParc/deleted	1.66517	1.75599	3.80775	-0.386596	2.05176	2.14258	D0B5T3;Q2YIP4	metalloendopeptidase activity [GO:0004222]		metalloendopeptidase activity [GO:0004222]		GO:0004222		catalytic activity;endopeptidase activity;hydrolase activity;metalloendopeptidase activity;metallopeptidase activity;peptidase activity;peptidase activity, acting on L-amino acid peptides					COG1164
67	D0B6K7	D0B6K7_BRUME	BAWG_1728	Putative uncharacterized protein	Brucella melitensis biotype 1 (strain 16M / ATCC 23456 / NCTC 10094)	224914		UniParc/deleted	6.63695	5.42645	5.42645	6.63695	0	-1.2105	D0B6K7;Q2YK66	ATP-binding cassette (ABC) transporter complex [GO:0043190]; transmembrane transport [GO:0055085]	transmembrane transport [GO:0055085]		ATP-binding cassette (ABC) transporter complex [GO:0043190]	GO:0043190; GO:0055085	cellular process;establishment of localization;transmembrane transport;transport		ATP-binding cassette (ABC) transporter complex;cell part;macromolecular complex;membrane part;protein complex	cellular process;establishment of localization;transmembrane transport;transport	ATP-binding cassette (ABC) transporter complex;cell part;macromolecular complex;protein complex		COG0747	ABC transporters (02010)	463	9.56%
71	D0B6X8	D0B6X8_BRUME	BAWG_1849	Bacterial extracellular solute-binding proteinfamily 5	Brucella melitensis biotype 1 (strain 16M / ATCC 23456 / NCTC 10094)	224914		UniParc/deleted	4.22826	1.35856	1.09316	4.49366	-0.265403	-3.1351	D0B6X8;Q2YKG1	ATP-binding cassette (ABC) transporter complex [GO:0043190]; transmembrane transport [GO:0055085]	transmembrane transport [GO:0055085]		ATP-binding cassette (ABC) transporter complex [GO:0043190]	GO:0043190; GO:0055085	cellular process;establishment of localization;transmembrane transport;transport		ATP-binding cassette (ABC) transporter complex;cell part;macromolecular complex;membrane part;protein complex	cellular process;establishment of localization;transmembrane transport;transport	ATP-binding cassette (ABC) transporter complex;cell part;macromolecular complex;protein complex		COG4166	ABC transporters (02010)	1160	45.1%
73	D0B711	D0B711_BRUME	BAWG_1882	Bacterial extracellular solute-binding proteinfamily 5	Brucella melitensis biotype 1 (strain 16M / ATCC 23456 / NCTC 10094)	224914		UniParc/deleted	1.97665	2.89512	3.58641	1.28536	0.691287	1.60976	D0B711	ATP-binding cassette (ABC) transporter complex [GO:0043190]; transmembrane transport [GO:0055085]	transmembrane transport [GO:0055085]		ATP-binding cassette (ABC) transporter complex [GO:0043190]	GO:0043190; GO:0055085	cellular process;establishment of localization;transmembrane transport;transport		ATP-binding cassette (ABC) transporter complex;cell part;macromolecular complex;membrane part;protein complex	cellular process;establishment of localization;transmembrane transport;transport	ATP-binding cassette (ABC) transporter complex;cell part;macromolecular complex;protein complex		COG4166	ABC transporters (02010)	1160	45.1%
77	D0B774	D0B774_BRUME	BAWG_1945	Amino acid ABC transporter	Brucella melitensis biotype 1 (strain 16M / ATCC 23456 / NCTC 10094)	224914		UniParc/deleted	5.88512	3.44735	5.38928	3.94319	1.94193	-0.49584	D0B774;Q2YKQ9	amino acid transport [GO:0006865]	amino acid transport [GO:0006865]			GO:0006865	amine transport;amino acid transport;carboxylic acid transport;establishment of localization;nitrogen compound transport;organic acid transport;organic substance transport;transport		cell part;external encapsulating structure part;outer membrane-bounded periplasmic space;periplasmic space	amine transport;amino acid transport;establishment of localization;organic acid transport;transport	cell part;periplasmic space		COG0683	ABC transporters (02010)	2036.	0.62
82	D0B7E0	D0B7E0_BRUME	gcvP, BAWG_2011	Glycine dehydrogenase (decarboxylating) (EC 1.4.4.2) (Glycine cleavage system P-protein) (Glycine decarboxylase) (Glycine dehydrogenase (aminomethyl-transferring))	Brucella melitensis biotype 1 (strain 16M / ATCC 23456 / NCTC 10094)	224914		UniParc/deleted	-3.58297	-6.11062	-6.36948	-3.32411	-0.258859	-2.7865	D0B7E0;Q2YKX9	glycine dehydrogenase (decarboxylating) activity [GO:0004375]; glycine decarboxylation via glycine cleavage system [GO:0019464]	glycine decarboxylation via glycine cleavage system [GO:0019464]	glycine dehydrogenase (decarboxylating) activity [GO:0004375]		GO:0019464; GO:0004375	amine catabolic process;amine metabolic process;carboxylic acid catabolic process;carboxylic acid metabolic process;catabolic process;cellular amine metabolic process;cellular amino acid catabolic process;cellular amino acid metabolic process;cellular catabolic process;cellular ketone metabolic process;cellular metabolic process;cellular nitrogen compound metabolic process;cellular process;glycin…	binding;catalytic activity;cofactor binding;glycine dehydrogenase (decarboxylating) activity;oxidoreductase activity;oxidoreductase activity, acting on the CH-NH2 group of donors;oxidoreductase activity, acting on the CH-NH2 group of donors, disulfide as acceptor;pyridoxal phosphate binding;vitamin B6 binding;vitamin binding		amine metabolic process;catabolic process;cellular amino acid metabolic process;cellular ketone metabolic process;cellular metabolic process;cellular nitrogen compound metabolic process;cellular process;metabolic process;nitrogen compound metabolic process;organic acid metabolic process;primary metabolic process;small molecule metabolic process		Glycine, serine and threonine metabolism	COG1003	Glycine, serine and threonine metabolism (00260)	936	65.7%
83	D0B7F1	D0B7F1_BRUME	BAWG_2022	Putative uncharacterized protein	Brucella melitensis biotype 1 (strain 16M / ATCC 23456 / NCTC 10094)	224914		UniParc/deleted	6.80331	5.41193	5.92727	6.28797	0.515341	-0.87604	D0B7F1;Q2YKZ2	transporter activity [GO:0005215]		transporter activity [GO:0005215]		GO:0005215		transporter activity					COG2113	ABC transporters (02010)	686	0.62
84	D0B7F5	D0B7F5_BRUME	BAWG_2026	Alanine racemase domain-containing protein	Brucella melitensis biotype 1 (strain 16M / ATCC 23456 / NCTC 10094)	224914		UniParc/deleted	3.25833	5.67296	5.67296	3.25833	0	2.41463	D0B7F5												COG3616	Glycine, serine and threonine metabolism (00260)	40	5.31%
90	D0B7X4	D0B7X4_BRUME	BAWG_2195	Imidazolonepropionase (EC 3.5.2.7)	Brucella melitensis biotype 1 (strain 16M / ATCC 23456 / NCTC 10094)	224914		UniParc/deleted	-5.89851	-6.73888	-5.89851	-6.73888	0.840366	0	D0B7X4;Q2YIL5	cytoplasm [GO:0005737]; ammonia-lyase activity [GO:0016841]; imidazolonepropionase activity [GO:0050480]; metal ion binding [GO:0046872]; biosynthetic process [GO:0009058]; histidine catabolic process to glutamate and formamide [GO:0019556]; histidine catabolic process to glutamate and formate [GO:0019557]	biosynthetic process [GO:0009058]; histidine catabolic process to glutamate and formamide [GO:0019556]; histidine catabolic process to glutamate and formate [GO:0019557]	ammonia-lyase activity [GO:0016841]; imidazolonepropionase activity [GO:0050480]; metal ion binding [GO:0046872]	cytoplasm [GO:0005737]	GO:0016841; GO:0009058; GO:0005737; GO:0019556; GO:0019557; GO:0050480; GO:0046872	amine catabolic process;amine metabolic process;biosynthetic process;carboxylic acid catabolic process;carboxylic acid metabolic process;catabolic process;cellular amine metabolic process;cellular amino acid catabolic process;cellular amino acid metabolic process;cellular catabolic process;cellular ketone metabolic process;cellular metabolic process;cellular nitrogen compound metabolic process;ce…	ammonia-lyase activity;binding;carbon-nitrogen lyase activity;catalytic activity;cation binding;hydrolase activity;hydrolase activity, acting on carbon-nitrogen (but not peptide) bonds;hydrolase activity, acting on carbon-nitrogen (but not peptide) bonds, in cyclic amides;imidazolonepropionase activity;ion binding;lyase activity;metal ion binding	cell part;cytoplasm;intracellular part	amine metabolic process;biosynthetic process;catabolic process;cellular amino acid metabolic process;cellular ketone metabolic process;cellular metabolic process;cellular nitrogen compound metabolic process;cellular process;heterocycle metabolic process;metabolic process;nitrogen compound metabolic process;organic acid metabolic process;primary metabolic process;small molecule metabolic process	cell part;cytoplasm	Histidine metabolism	COG2986	Metabolic pathways (01100)	705	53.6%
91	D0B7Z3	D0B7Z3_BRUME	BAWG_2214	Solute-binding protein/glutamate receptor	Brucella melitensis biotype 1 (strain 16M / ATCC 23456 / NCTC 10094)	224914		UniParc/deleted	2.68101	1.13106	1.13106	2.68101	0	-1.54995	D0B7Z3;Q2YLB5												COG0834	ABC transporters (02010)	1439	23.4%
125	D0BA16	D0BA16_BRUME	BAWG_2937	Leu/Ile/Val-binding protein family	Brucella melitensis biotype 1 (strain 16M / ATCC 23456 / NCTC 10094)	224914		UniParc/deleted	4.2684	7.16195	2.9689	8.46145	-4.19305	-1.2995	D0BA16	amino acid transport [GO:0006865]	amino acid transport [GO:0006865]			GO:0006865	amine transport;amino acid transport;carboxylic acid transport;establishment of localization;nitrogen compound transport;organic acid transport;organic substance transport;transport		cell part;external encapsulating structure part;outer membrane-bounded periplasmic space;periplasmic space	amine transport;amino acid transport;establishment of localization;organic acid transport;transport	cell part;periplasmic space		COG0683	ABC transporters (02010)	2036.	0.62
135	Q2YIG4	Q2YIG4_BRUA2	BAB2_0338	ATP/GTP-binding site motif A (P-loop):Ornithine cyclodeaminase/mu-crystallin (EC 4.3.1.12)	Brucella abortus (strain 2308)	359391	Predicted	unreviewed	-5.47237	-3.75885	-5.47237	-3.75885	-1.71353	0	Q2YIG4;D0B7U5	ornithine cyclodeaminase activity [GO:0008473]		ornithine cyclodeaminase activity [GO:0008473]		GO:0008473						Arginine and proline metabolism	COG2423	Biosynthesis of amino acids (01230)	664	53.6%
136	Q2YIG5	Q2YIG5_BRUA2	rocF, BAB2_0337	Arginase (EC 3.5.3.1)	Brucella abortus (strain 2308)	359391	Inferred from homology	unreviewed	-6.5463	-6.28337	-6.5463	-6.28337	-0.262938	0	Q2YIG5;D0B7U6	arginase activity [GO:0004053]; metal ion binding [GO:0046872]; arginine metabolic process [GO:0006525]	arginine metabolic process [GO:0006525]	arginase activity [GO:0004053]; metal ion binding [GO:0046872]		GO:0004053; GO:0006525; GO:0046872	amine metabolic process;arginine metabolic process;carboxylic acid metabolic process;cellular amine metabolic process;cellular amino acid metabolic process;cellular ketone metabolic process;cellular metabolic process;cellular nitrogen compound metabolic process;cellular process;glutamine family amino acid metabolic process;metabolic process;nitrogen compound metabolic process;organic acid metabol…	arginase activity;binding;catalytic activity;cation binding;hydrolase activity;hydrolase activity, acting on carbon-nitrogen (but not peptide) bonds;hydrolase activity, acting on carbon-nitrogen (but not peptide) bonds, in linear amidines;ion binding;metal ion binding		amine metabolic process;cellular amino acid metabolic process;cellular ketone metabolic process;cellular metabolic process;cellular nitrogen compound metabolic process;cellular process;metabolic process;nitrogen compound metabolic process;organic acid metabolic process;primary metabolic process;small molecule metabolic process			COG0010	Metabolic pathways (01100)	1505	61.7%
147	Q2YIL8	HUTU_BRUA2	hutU, BAB2_0303	Urocanate hydratase (Urocanase) (EC 4.2.1.49) (Imidazolonepropionate hydrolase)	Brucella abortus (strain 2308)	359391	Inferred from homology	reviewed	-9.48632	-8.9201	-9.48632	-8.9201	-0.566221	0	Q2YIL8;D0B7X6	cytoplasm [GO:0005737]; urocanate hydratase activity [GO:0016153]; histidine catabolic process to glutamate and formamide [GO:0019556]; histidine catabolic process to glutamate and formate [GO:0019557]	histidine catabolic process to glutamate and formamide [GO:0019556]; histidine catabolic process to glutamate and formate [GO:0019557]	urocanate hydratase activity [GO:0016153]	cytoplasm [GO:0005737]	GO:0005737; GO:0019556; GO:0019557; GO:0016153	amine catabolic process;amine metabolic process;carboxylic acid catabolic process;carboxylic acid metabolic process;catabolic process;cellular amine metabolic process;cellular amino acid catabolic process;cellular amino acid metabolic process;cellular catabolic process;cellular ketone metabolic process;cellular metabolic process;cellular nitrogen compound metabolic process;cellular process;format…	carbon-oxygen lyase activity;catalytic activity;hydro-lyase activity;lyase activity;urocanate hydratase activity	cell part;cytoplasm;intracellular part	amine metabolic process;catabolic process;cellular amino acid metabolic process;cellular ketone metabolic process;cellular metabolic process;cellular nitrogen compound metabolic process;cellular process;heterocycle metabolic process;metabolic process;nitrogen compound metabolic process;organic acid metabolic process;primary metabolic process;small molecule metabolic process	cell part;cytoplasm	Histidine metabolism	COG2987	Histidine metabolism (00340)	459	60.6%
164	Q2YJ21	Q2YJ21_BRUA2	BAB2_0294	Dihydroxy-acid and 6-phosphogluconate dehydratase:ATP/GTP-binding site motif A (P-loop) (EC 4.2.1.6)	Brucella abortus (strain 2308)	359391	Inferred from homology	unreviewed	-7.48322	-6.24338	-7.48322	-6.24338	-1.23985	0	Q2YJ21;D0B7Y5	galactonate dehydratase activity [GO:0008869]		galactonate dehydratase activity [GO:0008869]		GO:0008869		catalytic activity;lyase activity				Pantothenate and CoA biosynthesis;Valine, leucine and isoleucine biosynthesis	COG0129	Biosynthesis of secondary metabolites (01110)	1533	54.3%
170	Q2YJ55	Q2YJ55_BRUA2	BAB2_0231	Biphenyl-2,3-diol 1,2-dioxygenase III (EC 1.13.11.39)	Brucella abortus (strain 2308)	359391	Predicted	unreviewed	-0.715475	0.261256	0.799546	-1.25377	0.53829	1.51502	Q2YJ55;Q8YD82	biphenyl-2,3-diol 1,2-dioxygenase activity [GO:0018583]		biphenyl-2,3-diol 1,2-dioxygenase activity [GO:0018583]		GO:0018583		biphenyl-2,3-diol 1,2-dioxygenase activity;catalytic activity;dioxygenase activity;oxidoreductase activity;oxidoreductase activity, acting on single donors with incorporation of molecular oxygen;oxidoreductase activity, acting on single donors with incorporation of molecular oxygen, incorporation of two atoms of oxygen				Chlorocyclohexane and chlorobenzene degradation;Dioxin degradation	COG0346	MAPK signaling pathway - yeast (04011)	693	12.5%
176	Q2YJA9	LIVB5_BRUA2	BAB2_1153	Leu/Ile/Val-binding protein homolog 5	Brucella abortus (strain 2308)	359391	Inferred from homology	reviewed	0.013868	-9.4727	-9.93153	0.472695	-0.458827	-9.9454	Q2YJA9;D0B5J9	amino acid transport [GO:0006865]	amino acid transport [GO:0006865]			GO:0006865	amine transport;amino acid transport;carboxylic acid transport;establishment of localization;nitrogen compound transport;organic acid transport;organic substance transport;transport		cell part;external encapsulating structure part;outer membrane-bounded periplasmic space;periplasmic space	amine transport;amino acid transport;establishment of localization;organic acid transport;transport	cell part;periplasmic space		COG0683	ABC transporters (02010)	2036	0.62
187	Q2YJQ6	DAPE_BRUA2	dapE, BAB2_0993	Succinyl-diaminopimelate desuccinylase (SDAP desuccinylase) (EC 3.5.1.18) (N-succinyl-LL-2,6-diaminoheptanedioate amidohydrolase)	Brucella abortus (strain 2308)	359391	Inferred from homology	reviewed	-0.455938	0.579272	-0.291628	0.414962	-0.8709	0.16431	Q2YJQ6;D0B869	cobalt ion binding [GO:0050897]; metallopeptidase activity [GO:0008237]; succinyl-diaminopimelate desuccinylase activity [GO:0009014]; zinc ion binding [GO:0008270]; diaminopimelate biosynthetic process [GO:0019877]; lysine biosynthetic process via diaminopimelate [GO:0009089]	diaminopimelate biosynthetic process [GO:0019877]; lysine biosynthetic process via diaminopimelate [GO:0009089]	cobalt ion binding [GO:0050897]; metallopeptidase activity [GO:0008237]; succinyl-diaminopimelate desuccinylase activity [GO:0009014]; zinc ion binding [GO:0008270]		GO:0050897; GO:0019877; GO:0009089; GO:0008237; GO:0009014; GO:0008270	amine biosynthetic process;amine metabolic process;aspartate family amino acid biosynthetic process;aspartate family amino acid metabolic process;biosynthetic process;carboxylic acid biosynthetic process;carboxylic acid metabolic process;cellular amine metabolic process;cellular amino acid biosynthetic process;cellular amino acid metabolic process;cellular biosynthetic process;cellular ketone met…	binding;catalytic activity;cation binding;cobalt ion binding;hydrolase activity;hydrolase activity, acting on carbon-nitrogen (but not peptide) bonds;hydrolase activity, acting on carbon-nitrogen (but not peptide) bonds, in linear amides;ion binding;metal ion binding;metallopeptidase activity;peptidase activity;peptidase activity, acting on L-amino acid peptides;succinyl-diaminopimelate desucciny…		amine metabolic process;biosynthetic process;cellular amino acid metabolic process;cellular ketone metabolic process;cellular metabolic process;cellular nitrogen compound metabolic process;cellular process;metabolic process;nitrogen compound metabolic process;organic acid metabolic process;primary metabolic process;small molecule metabolic process		Lysine biosynthesis	COG0624	Metabolic pathways (01100)	1926	28.6%
188	Q2YJQ7	DAPD_BRUA2	dapD, BAB2_0991	2,3,4,5-tetrahydropyridine-2,6-dicarboxylate N-succinyltransferase (EC 2.3.1.117) (Tetrahydrodipicolinate N-succinyltransferase) (THDP succinyltransferase) (THP succinyltransferase) (Tetrahydropicolinate succinylase)	Brucella abortus (strain 2308)	359391	Inferred from homology	reviewed	0.849451	3.32037	-0.0590375	4.22886	-3.37941	-0.908488	Q2YJQ7;D0B867	cytoplasm [GO:0005737]; 2,3,4,5-tetrahydropyridine-2,6-dicarboxylate N-succinyltransferase activity [GO:0008666]; diaminopimelate biosynthetic process [GO:0019877]; lysine biosynthetic process via diaminopimelate [GO:0009089]	diaminopimelate biosynthetic process [GO:0019877]; lysine biosynthetic process via diaminopimelate [GO:0009089]	2,3,4,5-tetrahydropyridine-2,6-dicarboxylate N-succinyltransferase activity [GO:0008666]	cytoplasm [GO:0005737]	GO:0008666; GO:0005737; GO:0019877; GO:0009089	amine biosynthetic process;amine metabolic process;aspartate family amino acid biosynthetic process;aspartate family amino acid metabolic process;biosynthetic process;carboxylic acid biosynthetic process;carboxylic acid metabolic process;cellular amine metabolic process;cellular amino acid biosynthetic process;cellular amino acid metabolic process;cellular biosynthetic process;cellular ketone met…	2,3,4,5-tetrahydropyridine-2,6-dicarboxylate N-succinyltransferase activity;catalytic activity;N-acyltransferase activity;N-succinyltransferase activity;succinyltransferase activity;transferase activity;transferase activity, transferring acyl groups;transferase activity, transferring acyl groups other than amino-acyl groups	cell part;cytoplasm;intracellular part	amine metabolic process;biosynthetic process;cellular amino acid metabolic process;cellular ketone metabolic process;cellular metabolic process;cellular nitrogen compound metabolic process;cellular process;metabolic process;nitrogen compound metabolic process;organic acid metabolic process;primary metabolic process;small molecule metabolic process	cell part;cytoplasm	Lysine biosynthesis	COG2171	Biosynthesis of amino acids (01230)	770	0.64
190	Q2YJR0	ARGB_BRUA2	argB, BAB2_0988	Acetylglutamate kinase (EC 2.7.2.8) (N-acetyl-L-glutamate 5-phosphotransferase) (NAG kinase) (AGK)	Brucella abortus (strain 2308)	359391	Inferred from homology	reviewed	2.38145	-0.937616	1.64151	-0.197681	2.57913	-0.739935	Q2YJR0;D0B864	cytoplasm [GO:0005737]; acetylglutamate kinase activity [GO:0003991]; ATP binding [GO:0005524]; arginine biosynthetic process [GO:0006526]	arginine biosynthetic process [GO:0006526]	acetylglutamate kinase activity [GO:0003991]; ATP binding [GO:0005524]	cytoplasm [GO:0005737]	GO:0005524; GO:0003991; GO:0006526; GO:0005737	amine biosynthetic process;amine metabolic process;arginine biosynthetic process;arginine metabolic process;biosynthetic process;carboxylic acid biosynthetic process;carboxylic acid metabolic process;cellular amine metabolic process;cellular amino acid biosynthetic process;cellular amino acid metabolic process;cellular biosynthetic process;cellular ketone metabolic process;cellular metabolic proc…	acetylglutamate kinase activity;adenyl nucleotide binding;adenyl ribonucleotide binding;ATP binding;binding;catalytic activity;kinase activity;nucleotide binding;phosphotransferase activity, carboxyl group as acceptor;purine nucleotide binding;purine ribonucleoside triphosphate binding;purine ribonucleotide binding;ribonucleotide binding;transferase activity;transferase activity, transferring pho…	cell part;cytoplasm;intracellular part	amine metabolic process;biosynthetic process;cellular amino acid metabolic process;cellular ketone metabolic process;cellular metabolic process;cellular nitrogen compound metabolic process;cellular process;metabolic process;nitrogen compound metabolic process;organic acid metabolic process;primary metabolic process;small molecule metabolic process	cell part;cytoplasm		COG0548	Metabolic pathways (01100)	1355	65.3%
225	Q2YKS6	Q2YKS6_BRUA2	BAB2_0572	Aminotransferaseclass IV (EC 2.6.1.42)	Brucella abortus (strain 2308)	359391	Evidence at protein level	unreviewed	-11.1873	-0.481756	0.286614	-11.9557	0.76837	11.4739	Q2YKS6;D0B791	L-isoleucine transaminase activity [GO:0052656]; L-leucine transaminase activity [GO:0052654]; L-valine transaminase activity [GO:0052655]		L-isoleucine transaminase activity [GO:0052656]; L-leucine transaminase activity [GO:0052654]; L-valine transaminase activity [GO:0052655]		GO:0052656; GO:0052654; GO:0052655		catalytic activity;transaminase activity;transferase activity;transferase activity, transferring nitrogenous groups					COG0115	Metabolic pathways (01100)	1925	44.5%
235	Q2YKX6	Q2YKX6_BRUA2	BAB2_0518	Bacterial extracellular solute-binding proteinfamily 3:Aldehyde dehydrogenase:Proline dehydrogenase:delta-1-pyrroline-5-car (EC 1.5.99.8)	Brucella abortus (strain 2308)	359391	Inferred from homology	unreviewed	-2.63468	2.3161	-0.318586	0	-2.63468	2.3161	Q2YKX6;D0B7D8	1-pyrroline-5-carboxylate dehydrogenase activity [GO:0003842]; oxidoreductase activityacting on the aldehyde or oxo group of donorsNAD or NADP as acceptor [GO:0016620]; proline dehydrogenase activity [GO:0004657]; sequence-specific DNA binding transcription factor activity [GO:0003700]; proline biosynthetic process [GO:0006561]; proline catabolic process to glutamate [GO:0010133]	proline biosynthetic process [GO:0006561]; proline catabolic process to glutamate [GO:0010133]	1-pyrroline-5-carboxylate dehydrogenase activity [GO:0003842]; oxidoreductase activityacting on the aldehyde or oxo group of donorsNAD or NADP as acceptor [GO:0016620]; proline dehydrogenase activity [GO:0004657]; sequence-specific DNA binding transcription factor activity [GO:0003700]		GO:0003842; GO:0016620; GO:0006561; GO:0010133; GO:0004657; GO:0003700	amine biosynthetic process;amine catabolic process;amine metabolic process;biosynthetic process;carboxylic acid biosynthetic process;carboxylic acid catabolic process;carboxylic acid metabolic process;catabolic process;cellular amine metabolic process;cellular amino acid biosynthetic process;cellular amino acid catabolic process;cellular amino acid metabolic process;cellular biosynthetic process;…	1-pyrroline-5-carboxylate dehydrogenase activity;catalytic activity;nucleic acid binding transcription factor activity;oxidoreductase activity;oxidoreductase activity, acting on the aldehyde or oxo group of donors;oxidoreductase activity, acting on the aldehyde or oxo group of donors, NAD or NADP as acceptor;oxidoreductase activity, acting on the CH-NH group of donors;oxidoreductase activity, act…		amine metabolic process;biosynthetic process;catabolic process;cellular amino acid metabolic process;cellular ketone metabolic process;cellular metabolic process;cellular nitrogen compound metabolic process;cellular process;heterocycle metabolic process;metabolic process;nitrogen compound metabolic process;organic acid metabolic process;primary metabolic process;small molecule metabolic process		Alanine, aspartate and glutamate metabolism;Arginine and proline metabolism	COG0506	Metabolic pathways (01100)	763	56.2%
236	Q2YKY0	GCSH_BRUA2	gcvH, BAB2_0514	Glycine cleavage system H protein	Brucella abortus (strain 2308)	359391	Inferred from homology	reviewed	-5.6783	-2.59493	-3.45222	-4.82101	-0.857295	2.22608	Q2YKY0;D0B7E1	glycine cleavage complex [GO:0005960]; glycine decarboxylation via glycine cleavage system [GO:0019464]	glycine decarboxylation via glycine cleavage system [GO:0019464]		glycine cleavage complex [GO:0005960]	GO:0005960; GO:0019464	amine catabolic process;amine metabolic process;carboxylic acid catabolic process;carboxylic acid metabolic process;catabolic process;cellular amine metabolic process;cellular amino acid catabolic process;cellular amino acid metabolic process;cellular catabolic process;cellular ketone metabolic process;cellular metabolic process;cellular nitrogen compound metabolic process;cellular process;glycin…		cell part;cytoplasmic part;glycine cleavage complex;intracellular part;macromolecular complex;protein complex	amine metabolic process;catabolic process;cellular amino acid metabolic process;cellular ketone metabolic process;cellular metabolic process;cellular nitrogen compound metabolic process;cellular process;metabolic process;nitrogen compound metabolic process;organic acid metabolic process;primary metabolic process;small molecule metabolic process	cell part;glycine cleavage complex;macromolecular complex;protein complex		COG0509	Biosynthesis of secondary metabolites (01110)	1122	62.1%
242	Q2YL46	Q2YL46_BRUA2	dcp, BAB2_0358	Peptidase M3:Neutral zinc metallopeptidaseszinc-binding region (EC 3.4.15.5)	Brucella abortus (strain 2308)	359391	Inferred from homology	unreviewed	0.272103	2.21616	3.59788	-1.10962	1.38172	3.32577	Q2YL46;D0B7S7	carboxypeptidase activity [GO:0004180]; metalloendopeptidase activity [GO:0004222]		carboxypeptidase activity [GO:0004180]; metalloendopeptidase activity [GO:0004222]		GO:0004180; GO:0004222		catalytic activity;endopeptidase activity;hydrolase activity;metalloendopeptidase activity;metallopeptidase activity;peptidase activity;peptidase activity, acting on L-amino acid peptides					COG0339
243	Q2YL51	LEUD_BRUA2	leuD, BAB2_0353	3-isopropylmalate dehydratase small subunit (EC 4.2.1.33) (Alpha-IPM isomerase) (IPMI) (Isopropylmalate isomerase)	Brucella abortus (strain 2308)	359391	Inferred from homology	reviewed	-2.58922	-3.20154	-2.58922	-3.20154	0.612316	0	Q2YL51;D0B7T1	3-isopropylmalate dehydratase complex [GO:0009316]; 3-isopropylmalate dehydratase activity [GO:0003861]; leucine biosynthetic process [GO:0009098]	leucine biosynthetic process [GO:0009098]	3-isopropylmalate dehydratase activity [GO:0003861]	3-isopropylmalate dehydratase complex [GO:0009316]	GO:0003861; GO:0009316; GO:0009098	amine biosynthetic process;amine metabolic process;biosynthetic process;branched chain family amino acid biosynthetic process;branched chain family amino acid metabolic process;carboxylic acid biosynthetic process;carboxylic acid metabolic process;cellular amine metabolic process;cellular amino acid biosynthetic process;cellular amino acid metabolic process;cellular biosynthetic process;cellular …	3-isopropylmalate dehydratase activity;carbon-oxygen lyase activity;catalytic activity;hydro-lyase activity;lyase activity	3-isopropylmalate dehydratase complex;cell part;cytoplasmic part;cytosolic part;intracellular part;macromolecular complex;protein complex	amine metabolic process;biosynthetic process;cellular amino acid metabolic process;cellular ketone metabolic process;cellular metabolic process;cellular nitrogen compound metabolic process;cellular process;metabolic process;nitrogen compound metabolic process;organic acid metabolic process;primary metabolic process;small molecule metabolic process	cell part;macromolecular complex;protein complex	C5-Branched dibasic acid metabolism;Valine, leucine and isoleucine biosynthesis	COG0066	Metabolic pathways (01100)	1245	65.5%
[truncated: 529 more rows]
