# Supplementary material for: Pan-Proteomic Analysis and Elucidation of Protein Abundance among the Closely Related Brucella Species, Brucella abortus and Brucella melitensis
Source: Biomolecules. 2020 May 30;10(6):836. doi: 10.3390/biom10060836 (PMC7355635; doi:10.3390/biom10060836)
Supplement: Supplementary file 1 [file biomolecules-10-00836-s001.zip › Suplimentary table 2.xlsx]

## Sheet: Sheet1
Supplementary table 2: List of differentially expressed proteins-S.No-number assigned alphabeticcaly to entry; Entry refers to the accession number at Uniprot database; Label free quantification is the output of Perseus software: t-test difference coloded with red to indicate significantly upregulated/ green represents downregulated (p < 0.05) and after filtering 1% FDR (False Discovery Rate)
A) List of down-regulated proteins (B. abortus vs B. melitensis)									B) List of up-regulated proteins (B. abortus vs B. melitensis)									C) B. abortus-type strain vs field isolate							D) B. melitensis-type strain vs field isolate
S.No.	Entry	Protein	Organism	Stastical analysis					S.No.	Entry	Protein	Organism	Stastical analysis					S.No.	Entry	Protein	Organism	Stastical analysis			S.No.	Entry	Protein	Organism
				I	II	III	IV						I	II	III	IV						V	VI						V	VI
				B. abortus 544 vs B. melitensis 16M (A vs M)	B. abortus 09R vs B. melitensis 09R (A2 vs M2)	B. abortus 544 vs B. melitensis 09R (A vs M2)	B. abortus 09R vs B. melitensis 16M (A2 vs M)						B. abortus 544 vs B. melitensis 16M (A vs M)	B. abortus 09R vs B. melitensis 09R (A2 vs M2)	B. abortus 544 vs B. melitensis 09R (A vs M2)	B. abortus 09R vs B. melitensis 16M (A2 vs M)						B. abortus 09R vs B. abortus 544 (A2 vs A)	B melitensis 09R vs B. melitensis 16M(M2 vs M)						B. abortus 09R vs B. abortus 544 (A2 vs A)	B melitensis 09R vs B. melitensis 16M(M2 vs M)
I. Cellular processes and signaling									I. Cellular processes and signaling									I. Cellular processes and signaling							I. Cellular processes and signaling
M. Cell wall/membrane/envelope biogenesis									M. Cell wall/membrane/envelope biogenesis									M. Cell wall/membrane/envelope biogenesis							M. Cell wall/membrane/envelope biogenesis
4	D0B248	LipA family protein	Brucella melitensis biotype 1 (strain 16M / ATCC 23456 / NCTC 10094)	-6.19129	-1.87115	-4.80969	-3.25275		17	D0B322	Outer membrane protein 25b	Brucella melitensis biotype 1 (strain 16M / ATCC 23456 / NCTC 10094)	10.0609	8.02195	10.0233	8.05958		8	D0B2D1	Outer-membrane immunogenic protein	Brucella melitensis biotype 1 (strain 16M / ATCC 23456 / NCTC 10094)	0.657039	0.209854		41	D0B430	Cell wall hydrolase SleB	Brucella melitensis biotype 1 (strain 16M / ATCC 23456 / NCTC 10094)	0	-3.91353
494	Q2YQC2	OmpA-like transmembrane domain	Brucella abortus (strain 2308)	-4.90661	-6.30585	-4.90661	-6.30585		68	D0B6M1	Outer membrane protein 31	Brucella melitensis biotype 1 (strain 16M / ATCC 23456 / NCTC 10094)	5.74831	6.36378	7.62754	4.48455		93	D0B883	Murein endopeptidase	Brucella melitensis biotype 1 (strain 16M / ATCC 23456 / NCTC 10094)	4.08019	2.60625		68	D0B6M1	Outer membrane protein 31	Brucella melitensis biotype 1 (strain 16M / ATCC 23456 / NCTC 10094)	1.26376	1.87923
O. Post-translational modification, protein turnover, and chaperones									99	D0B8J1	UDP-N-acetylmuramoyl-L-alanyl-D-glutamate--2,6-diaminopimelate ligase (EC 6.3.2.13) (Meso-A2pm-adding enzyme) (Meso-diaminopimelate-adding enzyme) (UDP-MurNAc-L-Ala-D-Glu:meso-diaminopimelate ligase) (UDP-MurNAc-tripeptide synthetase) (UDP-N-acetylmuramyl-tripeptide synthetase)	Brucella melitensis biotype 1 (strain 16M / ATCC 23456 / NCTC 10094)	3.35784	4.85132	4.4517	3.75747		162	Q2YJ13	Sugar isomerase (SIS) (EC 3.5.99.6)	Brucella abortus (strain 2308)	4.7509	-0.687306		93	D0B883	Murein endopeptidase	Brucella melitensis biotype 1 (strain 16M / ATCC 23456 / NCTC 10094)	4.08019	2.60625
63	D0B643	Zinc protease	Brucella melitensis biotype 1 (strain 16M / ATCC 23456 / NCTC 10094)	-9.16012	-9.54721	-9.16012	-9.54721		110	D0B950	Bacterial outer membrane protein	Brucella melitensis biotype 1 (strain 16M / ATCC 23456 / NCTC 10094)	5.47508	6.13714	6.13714	5.47508		175	Q2YJ83	Type IV secretion system putative outer membrane lipoprotein BAB2_0057	Brucella abortus (strain 2308)	6.46909	5.79819		110	D0B950	Bacterial outer membrane protein	Brucella melitensis biotype 1 (strain 16M / ATCC 23456 / NCTC 10094)	0	0.662058
141	Q2YIJ2	10 kDa chaperonin (GroES protein) (Protein Cpn10)	Brucella abortus (strain 2308)	-1.1226	-0.676372	-1.23599	-0.562978		122	D0B9X2	Lytic murein transglycosylase	Brucella melitensis biotype 1 (strain 16M / ATCC 23456 / NCTC 10094)	3.71534	1.26311	4.1727	0.805748		281	Q2YLP3	ErfK/YbiS/YcfS/YnhG	Brucella abortus (strain 2308)	6.65947	4.38469		175	Q2YJ83	Type IV secretion system putative outer membrane lipoprotein BAB2_0057	Brucella abortus (strain 2308)	6.46909	5.79819
233	Q2YKW3	Alkyl hydroperoxide reductase/ Thiol specific antioxidant/ Mal allergen (EC 1.8.1.-)	Brucella abortus (strain 2308)	-5.43547	-6.29022	-5.43547	-6.29022		347	Q2YMP3	GDP-mannose 4,6-dehydratase (EC 4.2.1.47) (GDP-D-mannose dehydratase)	Brucella abortus (strain 2308)	1.85399	1.88896	2.3108	1.43215		500	Q2YQH3	MotY protein:Bacterial outer membrane protein:OmpA/MotB domain	Brucella abortus (strain 2308)	-0.860396	-2.1627		214	Q2YKK1	Glutamine--fructose-6-phosphate aminotransferase [isomerizing] (EC 2.6.1.16) (D-fructose-6-phosphate amidotransferase) (GFAT) (Glucosamine-6-phosphate synthase) (Hexosephosphate aminotransferase) (L-glutamine--D-fructose-6-phosphate amidotransferase)	Brucella abortus (strain 2308)	-1.17872	-2.30112
288	Q2YLU2	Peptidylprolyl isomerase (EC 5.2.1.8)	Brucella abortus (strain 2308)	-1.66264	-1.95603	-2.97393	-0.644735		607	Q2YS20	Choloylglycine hydrolase (EC 3.5.1.24)	Brucella abortus (strain 2308)	5.44729	0.912259	4.79826	1.56129		681	Q8YEP9	25 kDa outer-membrane immunogenic protein	Brucella melitensis biotype 1 (strain 16M / ATCC 23456 / NCTC 10094)	2.41168	0.632888		453	Q2YPP8	Bacterial surface antigen (D15)	Brucella abortus (strain 2308)	0.184631	1.24492
360	Q2YMX6	Probable periplasmic serine endoprotease DegP-like (EC 3.4.21.107) (Protease Do)	Brucella abortus (strain 2308)	-0.751046	-0.676463	-0.236122	-1.19139		O. Post-translational modification, protein turnover, and chaperones									780	Q8YI80	Anhydro-n-acetylmuramyl-tripeptide amidase (N-acetylmuramoyl-L-alanine amidase family 2)	Brucella melitensis biotype 1 (strain 16M / ATCC 23456 / NCTC 10094)	-3.45147	2.05653		464	Q2YPU9	2-dehydro-3-deoxyphosphooctonate aldolase (EC 2.5.1.55) (3-deoxy-D-manno-octulosonic acid 8-phosphate synthase) (KDO-8-phosphate synthase) (KDO 8-P synthase) (KDOPS) (Phospho-2-dehydro-3-deoxyoctonate aldolase)	Brucella abortus (strain 2308)	2.75396	1.14896
II. Information storage and processing									12	D0B2Q0	Glutaredoxin	Brucella melitensis biotype 1 (strain 16M / ATCC 23456 / NCTC 10094)	2.22389	3.08838	3.11198	2.20029		O. Post-translational modification, protein turnover, and chaperones							724	Q8YGI4	Polysaccharide export protein (Putative capsule polysaccharide export protein)	Brucella melitensis biotype 1 (strain 16M / ATCC 23456 / NCTC 10094)	1.38615	3.05396
J. Translation, ribosomal structure and biogenesis									114	D0B9D7	ATP-dependent Clp protease proteolytic subunit (EC 3.4.21.92) (Endopeptidase Clp)	Brucella melitensis biotype 1 (strain 16M / ATCC 23456 / NCTC 10094)	1.48505	0.699458	2.71234	-0.527836		114	D0B9D7	ATP-dependent Clp protease proteolytic subunit (EC 3.4.21.92) (Endopeptidase Clp)	Brucella melitensis biotype 1 (strain 16M / ATCC 23456 / NCTC 10094)	2.01288	1.22729		O. Post-translational modification, protein turnover, and chaperones
686	Q8YEU0	Putative sigma54 modulation protein / ssu ribosomal protein s30p (Sigma 54 modulation protein/ribosomal protein S30EA)	Brucella melitensis biotype 1 (strain 16M / ATCC 23456 / NCTC 10094)	-1.69152	-0.565411	-1.2567	-1.00024		205	Q2YK77	Peptide methionine sulfoxide reductase MsrB (EC 1.8.4.12) (Peptide-methionine (R)-S-oxide reductase)	Brucella abortus (strain 2308)	4.31342	5.4411	6.31555	3.43897		117	D0B9F0	Peptidyl-prolyl cis-trans isomerase (EC 5.2.1.8)	Brucella melitensis biotype 1 (strain 16M / ATCC 23456 / NCTC 10094)	0.3648	0.138325		52	D0B4L9	Predicted protein	Brucella melitensis biotype 1 (strain 16M / ATCC 23456 / NCTC 10094)	0.771868	1.05628
K. Transcription									277	Q2YLN2	Glutaredoxin:Thioredoxin type domain	Brucella abortus (strain 2308)	1.71002	0.922382	0.956022	1.67638		141	Q2YIJ2	10 kDa chaperonin (GroES protein) (Protein Cpn10)	Brucella abortus (strain 2308)	-0.559619	-0.113393		114	D0B9D7	ATP-dependent Clp protease proteolytic subunit (EC 3.4.21.92) (Endopeptidase Clp)	Brucella melitensis biotype 1 (strain 16M / ATCC 23456 / NCTC 10094)	2.01288	1.22729
696	Q8YF68	Uncharacterized protein	Brucella melitensis biotype 1 (strain 16M / ATCC 23456 / NCTC 10094)	1.07052	-5.10545	-3.44976	-0.585165		415	Q2YNQ4	ATP/GTP-binding site motif A (P-loop):ABC transporter:AAA ATPase	Brucella abortus (strain 2308)	2.60667	2.77693	2.86743	2.51617		142	Q2YIJ3	60 kDa chaperonin (GroEL protein) (Protein Cpn60)	Brucella abortus (strain 2308)	-0.770242	-0.450784		205	Q2YK77	Peptide methionine sulfoxide reductase MsrB (EC 1.8.4.12) (Peptide-methionine (R)-S-oxide reductase)	Brucella abortus (strain 2308)	0.87445	2.00213
III. Metabolism									470	Q2YPX2	ATP-dependent Clp protease ATP-binding subunit ClpX	Brucella abortus (strain 2308)	4.81409	2.65187	3.84233	3.62363		244	Q2YL53	Legume lectinbeta domain:OsmC-like protein	Brucella abortus (strain 2308)	-0.60612	-0.173125		256	Q2YLE5	Peptidase family M48:Neutral zinc metallopeptidaseszinc-binding region	Brucella abortus (strain 2308)	1.71448	4.6622
C. Energy production and conversion									663	Q8YDY2	Heat shock protein a (Small heat shock protein)	Brucella melitensis biotype 1 (strain 16M / ATCC 23456 / NCTC 10094)	0.87234	0.548721	1.14032	0.280744		288	Q2YLU2	Peptidylprolyl isomerase (EC 5.2.1.8)	Brucella abortus (strain 2308)	-1.0179	-1.31129		277	Q2YLN2	Glutaredoxin:Thioredoxin type domain	Brucella abortus (strain 2308)	0.0336402	-0.753994
29	D0B3H6	Succinyl-CoA ligase [ADP-forming] subunit beta (EC 6.2.1.5) (Succinyl-CoA synthetase subunit beta)	Brucella melitensis biotype 1 (strain 16M / ATCC 23456 / NCTC 10094)	-2.48244	-2.14262	-1.8774	-2.74766		666	Q8YE01	SPFH domain-containing protein (Stomatin like protein)	Brucella melitensis biotype 1 (strain 16M / ATCC 23456 / NCTC 10094)	4.59166	3.9823	5.62407	2.94989		412	Q2YNP0	DSBA oxidoreductase	Brucella abortus (strain 2308)	2.3777	1.69684		288	Q2YLU2	Peptidylprolyl isomerase (EC 5.2.1.8)	Brucella abortus (strain 2308)	-1.0179	-1.31129
30	D0B3H7	Malate dehydrogenase (EC 1.1.1.37)	Brucella melitensis biotype 1 (strain 16M / ATCC 23456 / NCTC 10094)	-2.56928	-1.55526	-1.56593	-2.55861		706	Q8YFK7	Chaperone protein dnaj (Heat shock protein DnaJ)	Brucella melitensis biotype 1 (strain 16M / ATCC 23456 / NCTC 10094)	3.51493	3.88163	2.52779	4.86877		473	Q2YPY6	Peptidyl-prolyl cis-trans isomerase (EC 5.2.1.8)	Brucella abortus (strain 2308)	0.36602	-0.0652558		360	Q2YMX6	Probable periplasmic serine endoprotease DegP-like (EC 3.4.21.107) (Protease Do)	Brucella abortus (strain 2308)	0.44034	0.514923
163	Q2YJ16	Aldehyde dehydrogenase (EC 1.2.1.-)	Brucella abortus (strain 2308)	-8.96938	-8.08249	-10.1059	-6.946		T. Signal transduction mechanisms									479	Q2YQ44	Uncharacterized protein	Brucella abortus (strain 2308)	2.64888	1.24198		378	Q2YN67	Aminoacyl-tRNA synthetaseclass I:Glutathione S-transferaseN-terminal	Brucella abortus (strain 2308)	1.48364	3.61552
196	Q2YJW2	Nitrous-oxide reductase (EC 1.7.2.4) (N(2)OR) (N2O reductase)	Brucella abortus (strain 2308)	-8.19496	-3.35099	-8.19496	-3.35099		728	Q8YGN0	BolA family protein (Bola protein family)	Brucella melitensis biotype 1 (strain 16M / ATCC 23456 / NCTC 10094)	0.691085	0.560805	0.534225	0.717666		530	Q2YQZ3	ATP-dependent protease subunit HslV (EC 3.4.25.2)	Brucella abortus (strain 2308)	5.20819	1.15641		540	Q2YR88	Sodium:dicarboxylate symporter:Thioredoxin type domain:Thioredoxin domain 2	Brucella abortus (strain 2308)	2.61904	-4.24138
319	Q2YM54	Ubiquinol-cytochrome c reductase iron-sulfur subunit (EC 1.10.2.2)	Brucella abortus (strain 2308)	-1.86076	-0.557394	-1.85605	-0.562107		U. Intracellular trafficking, secretion, and vesicular transport									669	Q8YE56	Thioredoxin	Brucella melitensis biotype 1 (strain 16M / ATCC 23456 / NCTC 10094)	-0.882426	-0.508658		T. Signal transduction mechanisms
821	Q8YJE5	Succinyl-CoA ligase [ADP-forming] subunit alpha (EC 6.2.1.5)	Brucella melitensis biotype 1 (strain 16M / ATCC 23456 / NCTC 10094)	-3.02319	-2.00388	-1.85598	-3.1711		771	Q8YHW6	Protein translocase subunit secd / protein translocase subunit secf	Brucella melitensis biotype 1 (strain 16M / ATCC 23456 / NCTC 10094)	5.65498	4.11799	4.11799	5.65498		T. Signal transduction mechanisms							33	D0B3R6	Basic helix-loop-helix dimerization domain bHLH	Brucella melitensis biotype 1 (strain 16M / ATCC 23456 / NCTC 10094)	-3.59527	-7.26805
E. Amino acid transport and metabolism									II. Information storage and processing									822	Q8YJI1	Universal stress protein	Brucella melitensis biotype 1 (strain 16M / ATCC 23456 / NCTC 10094)	3.87517	0.632898		U. Intracellular trafficking, secretion, and vesicular transport
82	D0B7E0	Glycine dehydrogenase (decarboxylating) (EC 1.4.4.2) (Glycine cleavage system P-protein) (Glycine decarboxylase) (Glycine dehydrogenase (aminomethyl-transferring))	Brucella melitensis biotype 1 (strain 16M / ATCC 23456 / NCTC 10094)	-3.58297	-6.11062	-6.36948	-3.32411		J. Translation, ribosomal structure and biogenesis									U. Intracellular trafficking, secretion, and vesicular transport							15	D0B2U4	Sec-independent protein translocase protein TatA	Brucella melitensis biotype 1 (strain 16M / ATCC 23456 / NCTC 10094)	2.28049	1.6003
90	D0B7X4	Imidazolonepropionase (EC 3.5.2.7)	Brucella melitensis biotype 1 (strain 16M / ATCC 23456 / NCTC 10094)	-5.89851	-6.73888	-5.89851	-6.73888		16	D0B2U7	Serine--tRNA ligase (EC 6.1.1.11) (Seryl-tRNA synthetase) (Seryl-tRNA(Ser/Sec) synthetase)	Brucella melitensis biotype 1 (strain 16M / ATCC 23456 / NCTC 10094)	7.6235	7.97529	7.97529	7.6235		134	P0C126	Protein-export protein SecB	Brucella abortus (strain 2308)	-1.27652	-0.745936		129	D0BA94	Protein TolB	Brucella melitensis biotype 1 (strain 16M / ATCC 23456 / NCTC 10094)	0	-3.05841
135	Q2YIG4	ATP/GTP-binding site motif A (P-loop):Ornithine cyclodeaminase/mu-crystallin (EC 4.3.1.12)	Brucella abortus (strain 2308)	-5.47237	-3.75885	-5.47237	-3.75885		22	D0B3A9	Threonine--tRNA ligase (EC 6.1.1.3) (Threonyl-tRNA synthetase)	Brucella melitensis biotype 1 (strain 16M / ATCC 23456 / NCTC 10094)	4.28784	0.828109	4.06969	1.04626		172	Q2YJ78	Type IV secretion system protein virB8	Brucella abortus (strain 2308)	4.48989	7.70817		172	Q2YJ78	Type IV secretion system protein virB8	Brucella abortus (strain 2308)	4.48989	7.70817
136	Q2YIG5	Arginase (EC 3.5.3.1)	Brucella abortus (strain 2308)	-6.5463	-6.28337	-6.5463	-6.28337		62	D0B637	Isoleucine--tRNA ligase (EC 6.1.1.5) (Isoleucyl-tRNA synthetase)	Brucella melitensis biotype 1 (strain 16M / ATCC 23456 / NCTC 10094)	3.52572	2.33998	2.94245	2.92325		173	Q2YJ79	Type IV secretion system protein virB9	Brucella abortus (strain 2308)	4.70583	5.83676		173	Q2YJ79	Type IV secretion system protein virB9	Brucella abortus (strain 2308)	4.70583	5.83676
147	Q2YIL8	Urocanate hydratase (Urocanase) (EC 4.2.1.49) (Imidazolonepropionate hydrolase)	Brucella abortus (strain 2308)	-9.48632	-8.9201	-9.48632	-8.9201		106	D0B919	Elongation factor G (EF-G)	Brucella melitensis biotype 1 (strain 16M / ATCC 23456 / NCTC 10094)	7.19539	6.99073	6.99073	7.19539		174	Q2YJ81	Type IV secretion system protein virB10	Brucella abortus (strain 2308)	5.58264	3.64353		174	Q2YJ81	Type IV secretion system protein virB10	Brucella abortus (strain 2308)	5.58264	3.64353
164	Q2YJ21	Dihydroxy-acid and 6-phosphogluconate dehydratase:ATP/GTP-binding site motif A (P-loop) (EC 4.2.1.6)	Brucella abortus (strain 2308)	-7.48322	-6.24338	-7.48322	-6.24338		107	D0B923	50S ribosomal protein L23	Brucella melitensis biotype 1 (strain 16M / ATCC 23456 / NCTC 10094)	6.58591	4.67746	4.67746	6.58591		II. Information storage and processing							II. Information storage and processing
236	Q2YKY0	Glycine cleavage system H protein	Brucella abortus (strain 2308)	-5.6783	-2.59493	-3.45222	-4.82101		109	D0B936	50S ribosomal protein L6	Brucella melitensis biotype 1 (strain 16M / ATCC 23456 / NCTC 10094)	3.67729	4.60395	2.59129	5.68995		J. Translation, ribosomal structure and biogenesis							J. Translation, ribosomal structure and biogenesis
249	Q2YL86	Leu/Ile/Val-binding protein homolog 4	Brucella abortus (strain 2308)	-8.09699	-1.64805	-1.42523	-8.31981		112	D0B992	Ribosome-recycling factor (RRF) (Ribosome-releasing factor)	Brucella melitensis biotype 1 (strain 16M / ATCC 23456 / NCTC 10094)	8.31572	8.08737	8.08737	8.31572		10	D0B2L0	30S ribosomal protein S9	Brucella melitensis biotype 1 (strain 16M / ATCC 23456 / NCTC 10094)	5.96282	-0.316144		1	D0B1R5	30S ribosomal protein S6	Brucella melitensis biotype 1 (strain 16M / ATCC 23456 / NCTC 10094)	0	-4.14227
258	Q2YLF3	4-hydroxyproline epimerase (EC 5.1.1.8) (Hydroxyproline-2-epimerase) (HyPRE)	Brucella abortus (strain 2308)	-7.9767	-4.51092	-7.9767	-4.51092		310	Q2YM08	Elongation factor Tu (EF-Tu)	Brucella abortus (strain 2308)	0.766816	0.66707	0.159748	1.27414		11	D0B2N9	Proline--tRNA ligase (EC 6.1.1.15) (Prolyl-tRNA synthetase)	Brucella melitensis biotype 1 (strain 16M / ATCC 23456 / NCTC 10094)	3.74941	-0.901109		105	D0B918	30S ribosomal protein S7	Brucella melitensis biotype 1 (strain 16M / ATCC 23456 / NCTC 10094)	0	-8.72599
320	Q2YM78	Glyoxalase/Bleomycin resistance protein/dioxygenase domain:Glyoxalase I (EC 4.4.1.5)	Brucella abortus (strain 2308)	-0.944084	-1.19927	-0.914049	-1.2293		660	Q8YD99	Endoribonuclease L-PSP (Translation initiation inhibitor)	Brucella melitensis biotype 1 (strain 16M / ATCC 23456 / NCTC 10094)	11.6377	10.9111	10.9111	11.6377		22	D0B3A9	Threonine--tRNA ligase (EC 6.1.1.3) (Threonyl-tRNA synthetase)	Brucella melitensis biotype 1 (strain 16M / ATCC 23456 / NCTC 10094)	3.24158	-0.218151		107	D0B923	50S ribosomal protein L23	Brucella melitensis biotype 1 (strain 16M / ATCC 23456 / NCTC 10094)	0	-1.90846
587	Q2YRT1	2-isopropylmalate synthase (EC 2.3.3.13) (Alpha-IPM synthase) (Alpha-isopropylmalate synthase)	Brucella abortus (strain 2308)	-4.66661	-2.78616	-2.53716	-4.9156		K. Transcription									253	Q2YLD3	50S ribosomal protein L32	Brucella abortus (strain 2308)	3.34884	-2.54414		108	D0B935	30S ribosomal protein S8	Brucella melitensis biotype 1 (strain 16M / ATCC 23456 / NCTC 10094)	0	-4.33854
636	Q8YCA6	Membrane dipeptidase (EC 3.4.13.19) (Renal dipeptidase)	Brucella melitensis biotype 1 (strain 16M / ATCC 23456 / NCTC 10094)	-2.49485	-3.85073	-2.49485	-3.85073		9	D0B2K1	Bacterial regulatory protein	Brucella melitensis biotype 1 (strain 16M / ATCC 23456 / NCTC 10094)	3.31015	3.90457	4.52199	2.69273		301	Q2YLZ8	30S ribosomal protein S12	Brucella abortus (strain 2308)	-0.698702	-0.587187		109	D0B936	50S ribosomal protein L6	Brucella melitensis biotype 1 (strain 16M / ATCC 23456 / NCTC 10094)	-2.01266	-1.086
664	Q8YDY3	L-threonine aldolase (EC 4.1.2.48)	Brucella melitensis biotype 1 (strain 16M / ATCC 23456 / NCTC 10094)	-4.15203	-4.5059	-3.54454	-5.11339		104	D0B915	DNA-directed RNA polymerase subunit beta' (RNAP subunit beta') (EC 2.7.7.6) (RNA polymerase subunit beta') (Transcriptase subunit beta')	Brucella melitensis biotype 1 (strain 16M / ATCC 23456 / NCTC 10094)	5.25284	5.59864	4.94845	5.90304		330	Q2YME1	Threonylcarbamoyl-AMP synthase (TC-AMP synthase) (EC 2.7.7.87) (L-threonylcarbamoyladenylate synthase)	Brucella abortus (strain 2308)	-0.761942	3.3565		132	P0C0Z4	50S ribosomal protein L16	Brucella abortus (strain 2308)	3.15488	-2.06845
694	Q8YF02	ABC transporter (Glycine betaine-binding protein)	Brucella melitensis biotype 1 (strain 16M / ATCC 23456 / NCTC 10094)	-4.13646	-6.76201	-2.40233	-8.49614		137	Q2YIG6	Bacterial regulatory proteinsAsnC family:Binding-protein-dependent transport systems inner membrane component:Bacterial reg	Brucella abortus (strain 2308)	3.34197	3.43494	3.43494	3.34197		522	Q2YQV7	50S ribosomal protein L20	Brucella abortus (strain 2308)	1.71718	-2.34678		272	Q2YLL7	50S ribosomal protein L21	Brucella abortus (strain 2308)	-0.404226	-1.15013
F. Nucleotide transport and metabolism									314	Q2YM15	DNA-directed RNA polymerase subunit beta (RNAP subunit beta) (EC 2.7.7.6) (RNA polymerase subunit beta) (Transcriptase subunit beta)	Brucella abortus (strain 2308)	3.86602	3.4876	3.87686	3.47676		524	Q2YQW0	Initiation factor 3	Brucella abortus (strain 2308)	1.89905	-1.65628		273	Q2YLL8	50S ribosomal protein L27	Brucella abortus (strain 2308)	0.141319	-4.52346
372	Q2YN40	Nucleoside diphosphate kinase (NDK) (NDP kinase) (EC 2.7.4.6) (Nucleoside-2-P kinase)	Brucella abortus (strain 2308)	-1.1411	-0.959884	-0.92529	-1.1757		670	Q8YEB1	Transcription termination/antitermination protein NusA	Brucella melitensis biotype 1 (strain 16M / ATCC 23456 / NCTC 10094)	3.6532	3.67402	2.86062	4.4666		535	Q2YR56	50S ribosomal protein L28	Brucella abortus (strain 2308)	3.98721	-3.62421		282	Q2YLP6	50S ribosomal protein L19	Brucella abortus (strain 2308)	-0.496669	-1.1758
G. Carbohydrate transport and metabolism									786	Q8YID4	Bacterial regulatory protein (Leucine-responsive regulatory protein)	Brucella melitensis biotype 1 (strain 16M / ATCC 23456 / NCTC 10094)	0.978628	1.53886	1.12037	1.39712		551	Q2YRA8	30S ribosomal protein S14	Brucella abortus (strain 2308)	-1.48826	-0.243578		305	Q2YM03	50S ribosomal protein L3	Brucella abortus (strain 2308)	-0.367717	-1.23104
118	D0B9G9	Dihydroxyacetone kinase	Brucella melitensis biotype 1 (strain 16M / ATCC 23456 / NCTC 10094)	-7.07764	-6.69735	-7.07764	-6.69735		825	Q8YJS2	Chromosome partitioning protein parb (Chromosome segregation DNA-binding protein)	Brucella melitensis biotype 1 (strain 16M / ATCC 23456 / NCTC 10094)	4.87975	2.85386	4.02712	3.70649		590	Q2YRT4	50S ribosomal protein L30	Brucella abortus (strain 2308)	-0.931922	-0.354777		306	Q2YM04	50S ribosomal protein L4	Brucella abortus (strain 2308)	0.00714048	-1.59402
183	Q2YJN6	2,3-bisphosphoglycerate-dependent phosphoglycerate mutase (BPG-dependent PGAM) (PGAM) (Phosphoglyceromutase) (dPGM) (EC 5.4.2.11)	Brucella abortus (strain 2308)	-0.763063	-0.639299	-0.638986	-0.763376		L. Replication, recombination and repair									686	Q8YEU0	Putative sigma54 modulation protein / ssu ribosomal protein s30p (Sigma 54 modulation protein/ribosomal protein S30EA)	Brucella melitensis biotype 1 (strain 16M / ATCC 23456 / NCTC 10094)	-0.691285	0.434827		308	Q2YM06	50S ribosomal protein L2	Brucella abortus (strain 2308)	-0.184975	-1.31753
491	Q2YQB8	Periplasmic binding protein/LacI transcriptional regulator	Brucella abortus (strain 2308)	-5.05937	-6.90041	-5.06029	-6.89949		682	Q8YEQ5	DNA gyrase subunit B (EC 5.99.1.3)	Brucella melitensis biotype 1 (strain 16M / ATCC 23456 / NCTC 10094)	3.81638	4.10617	3.92295	3.9996		L. Replication, recombination and repair							311	Q2YM11	50S ribosomal protein L11	Brucella abortus (strain 2308)	-0.330977	-1.18196
654	Q8YD19	2-dehydro-3-deoxyphosphogalactonate aldolase (EC 4.1.2.21) (KDPG and KHG aldolase)	Brucella melitensis biotype 1 (strain 16M / ATCC 23456 / NCTC 10094)	-6.63094	-5.96401	-6.1663	-6.42864		III. Metabolism									334	Q2YMF5	Exodeoxyribonuclease 7 small subunit (EC 3.1.11.6) (Exodeoxyribonuclease VII small subunit)	Brucella abortus (strain 2308)	1.10756	0.323262		312	Q2YM13	50S ribosomal protein L10	Brucella abortus (strain 2308)	-0.856979	-1.75578
793	Q8YIP6	Dihydroxyacetone kinase (EC 2.7.1.29)	Brucella melitensis biotype 1 (strain 16M / ATCC 23456 / NCTC 10094)	-7.24907	-7.20136	-7.24907	-7.20136		C. Energy production and conversion									384	Q2YNB8	Integration host factor subunit alpha (IHF-alpha)	Brucella abortus (strain 2308)	5.11797	0.413621		330	Q2YME1	Threonylcarbamoyl-AMP synthase (TC-AMP synthase) (EC 2.7.7.87) (L-threonylcarbamoyladenylate synthase)	Brucella abortus (strain 2308)	-0.761942	3.3565
H. Coenzyme transport and metabolism									92	D0B814	NAD(P) transhydrogenasealpha subunit	Brucella melitensis biotype 1 (strain 16M / ATCC 23456 / NCTC 10094)	5.05016	5.55973	4.06239	6.5475		426	Q2YP18	Integration host factor subunit beta (IHF-beta)	Brucella abortus (strain 2308)	1.94188	-1.25071		339	Q2YMH2	50S ribosomal protein L9	Brucella abortus (strain 2308)	0.234105	-0.651086
278	Q2YLN5	Ubiquinone biosynthesis O-methyltransferase (2-polyprenyl-6-hydroxyphenol methylase) (EC 2.1.1.222) (3-demethylubiquinone 3-O-methyltransferase) (EC 2.1.1.64)	Brucella abortus (strain 2308)	-9.3264	-9.67732	-9.84846	-9.15526		131	D0BAD5	Malate synthase G (EC 2.3.3.9)	Brucella melitensis biotype 1 (strain 16M / ATCC 23456 / NCTC 10094)	4.98127	3.36041	5.43525	2.90643		471	Q2YPX4	Histone-like bacterial DNA-binding protein	Brucella abortus (strain 2308)	1.13944	0.467962		391	Q2YND8	50S ribosomal protein L13	Brucella abortus (strain 2308)	-0.135517	-7.17419
387	Q2YNC6	6,7-dimethyl-8-ribityllumazine synthase 1 (DMRL synthase 1) (LS 1) (Lumazine synthase 1) (EC 2.5.1.78) (Type I lumazine synthase)	Brucella abortus (strain 2308)	-1.34879	-5.01833	-4.55639	-1.81073		342	Q2YMI9	Cytochrome c oxidase subunit 2 (EC 1.9.3.1)	Brucella abortus (strain 2308)	5.12935	5.46484	5.46484	5.12935		III. Metabolism							522	Q2YQV7	50S ribosomal protein L20	Brucella abortus (strain 2308)	1.71718	-2.34678
I. Lipid transport and metabolism									386	Q2YNC4	K(+)-insensitive pyrophosphate-energized proton pump (EC 3.6.1.1) (Membrane-bound proton-translocating pyrophosphatase) (Pyrophosphate-energized inorganic pyrophosphatase)	Brucella abortus (strain 2308)	5.96628	6.04285	5.7979	6.21124		C. Energy production and conversion							523	Q2YQV8	50S ribosomal protein L35	Brucella abortus (strain 2308)	-0.824311	-1.61866
753	Q8YHA5	Glutaryl-CoA dehydrogenase (EC 1.3.8.6)	Brucella melitensis biotype 1 (strain 16M / ATCC 23456 / NCTC 10094)	-9.85828	-5.05114	-6.46836	-8.44107		631	Q8YBZ0	Dihydrolipoamide acetyltransferase (Lipoamide acyltransferase component of branched-chain alpha-keto acid dehydrogenase complex) (EC 2.3.1.-)	Brucella melitensis biotype 1 (strain 16M / ATCC 23456 / NCTC 10094)	7.37799	8.61715	7.17891	8.81623		21	D0B352	Glutathione reductase	Brucella melitensis biotype 1 (strain 16M / ATCC 23456 / NCTC 10094)	8.84129	-0.117446		535	Q2YR56	50S ribosomal protein L28	Brucella abortus (strain 2308)	3.98721	-3.62421
P. Inorganic ion transport and metabolism									683	Q8YEQ9	S-(hydroxymethyl)glutathione dehydrogenase (EC 1.1.1.284)	Brucella melitensis biotype 1 (strain 16M / ATCC 23456 / NCTC 10094)	2.92602	3.0389	1.73588	4.22904		124	D0BA05	ATP synthase subunit beta (EC 3.6.3.14) (ATP synthase F1 sector subunit beta) (F-ATPase subunit beta)	Brucella melitensis biotype 1 (strain 16M / ATCC 23456 / NCTC 10094)	-1.14783	-0.578958		544	Q2YRA0	50S ribosomal protein L22	Brucella abortus (strain 2308)	1.60246	-2.67413
231	Q2YKV9	Superoxide dismutase [Cu-Zn] (EC 1.15.1.1)	Brucella abortus (strain 2308)	-0.666353	-1.15429	-0.905858	-0.914782		751	Q8YH79	Alcohol dehydrogenase (EC 1.1.1.1)	Brucella melitensis biotype 1 (strain 16M / ATCC 23456 / NCTC 10094)	3.66095	6.84715	6.84715	3.66095		138	Q2YIG7	NADH:flavin oxidoreductase/NADH oxidase	Brucella abortus (strain 2308)	4.66073	9.91848		548	Q2YRA5	50S ribosomal protein L14	Brucella abortus (strain 2308)	-0.513477	-2.12044
656	Q8YD39	Lipoprotein	Brucella melitensis biotype 1 (strain 16M / ATCC 23456 / NCTC 10094)	-4.3579	-3.59492	-3.48807	-4.46475		756	Q8YHE5	Acetyltransferase component of pyruvate dehydrogenase complex (EC 2.3.1.12)	Brucella melitensis biotype 1 (strain 16M / ATCC 23456 / NCTC 10094)	3.76972	4.00605	4.00605	3.76972		163	Q2YJ16	Aldehyde dehydrogenase (EC 1.2.1.-)	Brucella abortus (strain 2308)	-2.02339	-1.1365		549	Q2YRA6	50S ribosomal protein L24	Brucella abortus (strain 2308)	0.276688	-1.45098
Q. Secondary metabolites biosynthesis, transport, and catabolism									E. Amino acid transport and metabolism									196	Q2YJW2	Nitrous-oxide reductase (EC 1.7.2.4) (N(2)OR) (N2O reductase)	Brucella abortus (strain 2308)	-4.84398	0		550	Q2YRA7	50S ribosomal protein L5	Brucella abortus (strain 2308)	1.10197	-1.52058
61	D0B622	Aldo/keto reductase	Brucella melitensis biotype 1 (strain 16M / ATCC 23456 / NCTC 10094)	-1.23197	-0.636484	-0.215336	-1.65312		46	D0B479	Extracellular ligand-binding receptor	Brucella melitensis biotype 1 (strain 16M / ATCC 23456 / NCTC 10094)	8.9724	6.80115	6.80115	8.9724		207	Q2YKD4	Cytochrome bd ubiquinol oxidasesubunit I (EC 1.10.3.-)	Brucella abortus (strain 2308)	3.3117	0.56787		588	Q2YRT2	50S ribosomal protein L18	Brucella abortus (strain 2308)	1.9151	-1.62559
618	Q8YBB2	Copper-containing nitrite reductase (EC 1.7.2.1)	Brucella melitensis biotype 1 (strain 16M / ATCC 23456 / NCTC 10094)	-3.17482	-5.63329	-8.19452	-0.613603		67	D0B6K7	Putative uncharacterized protein	Brucella melitensis biotype 1 (strain 16M / ATCC 23456 / NCTC 10094)	6.63695	5.42645	5.42645	6.63695		319	Q2YM54	Ubiquinol-cytochrome c reductase iron-sulfur subunit (EC 1.10.2.2)	Brucella abortus (strain 2308)	-1.29865	0.00471306		591	Q2YRT5	50S ribosomal protein L15	Brucella abortus (strain 2308)	0.37442	-1.7845
IV. Poorly characterized									71	D0B6X8	Bacterial extracellular solute-binding proteinfamily 5	Brucella melitensis biotype 1 (strain 16M / ATCC 23456 / NCTC 10094)	4.22826	1.35856	1.09316	4.49366		536	Q2YR76	Inorganic pyrophosphatase (EC 3.6.1.1) (Pyrophosphate phospho-hydrolase)	Brucella abortus (strain 2308)	-0.669586	-0.432781		595	Q2YRU1	50S ribosomal protein L17	Brucella abortus (strain 2308)	0.31592	-2.35875
S. Function unknown									77	D0B774	Amino acid ABC transporter	Brucella melitensis biotype 1 (strain 16M / ATCC 23456 / NCTC 10094)	5.88512	3.44735	5.38928	3.94319		614	Q8YB25	Alpha-methylacyl-CoA racemase (EC 5.1.99.4) (L-carnitine dehydratase/bile acid-inducible protein F)	Brucella melitensis biotype 1 (strain 16M / ATCC 23456 / NCTC 10094)	2.21347	3.2544		722	Q8YGF6	Ribonuclease D (RNase D) (EC 3.1.13.5)	Brucella melitensis biotype 1 (strain 16M / ATCC 23456 / NCTC 10094)	-2.01768	-3.03918
20	D0B351	Putative uncharacterized protein	Brucella melitensis biotype 1 (strain 16M / ATCC 23456 / NCTC 10094)	-0.400516	-0.299246	-0.424631	-0.275131		83	D0B7F1	Putative uncharacterized protein	Brucella melitensis biotype 1 (strain 16M / ATCC 23456 / NCTC 10094)	6.80331	5.41193	5.92727	6.28797		624	Q8YBL9	Acetate kinase (EC 2.7.2.1) (Acetokinase)	Brucella melitensis biotype 1 (strain 16M / ATCC 23456 / NCTC 10094)	4.48952	1.63566		K. Transcription
144	Q2YIK0	Sulfoxide reductase catalytic subunit YedY (EC 1.8.-.-)	Brucella abortus (strain 2308)	-1.25005	-4.97852	-4.85367	-1.37489		84	D0B7F5	Alanine racemase domain-containing protein	Brucella melitensis biotype 1 (strain 16M / ATCC 23456 / NCTC 10094)	3.25833	5.67296	5.67296	3.25833		E. Amino acid transport and metabolism							121	D0B9U0	Cold-shock DNA-binding domain-containing protein	Brucella melitensis biotype 1 (strain 16M / ATCC 23456 / NCTC 10094)	-2.70687	-3.84271
193	Q2YJS1	DNA gyrasesubunit B:Short-chain dehydrogenase/reductase SDR:Glucose/ribitol dehydrogenase	Brucella abortus (strain 2308)	-5.04925	-3.91738	-5.12332	-3.84332		622	Q8YBH7	Bacterial extracellular solute-binding proteinfamily 1 (Spermidine/putrescine-binding periplasmic protein)	Brucella melitensis biotype 1 (strain 16M / ATCC 23456 / NCTC 10094)	0.739685	1.1615	-0.449125	2.35031		13	D0B2S5	Bacterial extracellular solute-binding proteinfamily 3	Brucella melitensis biotype 1 (strain 16M / ATCC 23456 / NCTC 10094)	5.36469	-0.810738		250	Q2YL87	Bacterial regulatory proteinGntR family	Brucella abortus (strain 2308)	0	3.17449
217	Q2YKL5	UPF0173 metal-dependent hydrolase BAB2_0644	Brucella abortus (strain 2308)	-1.20864	-2.59907	-0.827556	-2.98015		638	Q8YCD1	Cystine-binding periplasmic protein (Solute-binding protein/glutamate receptor)	Brucella melitensis biotype 1 (strain 16M / ATCC 23456 / NCTC 10094)	11.5475	5.09297	10.6545	5.98594		32	D0B3L2	Cysteine synthase A	Brucella melitensis biotype 1 (strain 16M / ATCC 23456 / NCTC 10094)	-4.65934	0.3069		255	Q2YLE1	Transcription factor CarD	Brucella abortus (strain 2308)	-0.616989	-3.60385
232	Q2YKW2	Alkyl hydroperoxide reductase AhpD (EC 1.11.1.15) (Alkylhydroperoxidase AhpD)	Brucella abortus (strain 2308)	-5.08417	-6.27892	-7.33689	-4.02621		673	Q8YED0	Cytosol aminopeptidase (EC 3.4.11.1)	Brucella melitensis biotype 1 (strain 16M / ATCC 23456 / NCTC 10094)	6.93742	7.86294	7.86294	6.93742		176	Q2YJA9	Leu/Ile/Val-binding protein homolog 5	Brucella abortus (strain 2308)	-0.458827	-9.9454		578	Q2YRN8	Transcription elongation factor GreA (Transcript cleavage factor GreA)	Brucella abortus (strain 2308)	-0.172592	-0.66458
291	Q2YLX2	UPF0335 protein BAB1_1765	Brucella abortus (strain 2308)	-0.856289	-0.595697	-0.506976	-0.94501		677	Q8YEJ0	Glyoxalase/bleomycin resistance protein/dioxygenase (Lactoylglutathione lyase) (EC 4.4.1.5)	Brucella melitensis biotype 1 (strain 16M / ATCC 23456 / NCTC 10094)	4.29949	7.03967	7.03967	4.29949		188	Q2YJQ7	2,3,4,5-tetrahydropyridine-2,6-dicarboxylate N-succinyltransferase (EC 2.3.1.117) (Tetrahydrodipicolinate N-succinyltransferase) (THDP succinyltransferase) (THP succinyltransferase) (Tetrahydropicolinate succinylase)	Brucella abortus (strain 2308)	-3.37941	-0.908488		586	Q2YRS7	Bacterial regulatory proteinsAsnC family:Bacterial regulatory protein LysRHTH motif	Brucella abortus (strain 2308)	0	-3.61631
296	Q2YLY4	Uncharacterized protein	Brucella abortus (strain 2308)	-4.97048	-3.76676	-3.18394	-5.55331		698	Q8YF79	N-carbamoyl-l-amino acid amidohydrolase (EC 3.5.1.-) (Peptidase M20/M25/M40)	Brucella melitensis biotype 1 (strain 16M / ATCC 23456 / NCTC 10094)	6.39142	4.01784	5.46066	4.9486		225	Q2YKS6	Aminotransferaseclass IV (EC 2.6.1.42)	Brucella abortus (strain 2308)	0.76837	11.4739		696	Q8YF68	Uncharacterized protein	Brucella melitensis biotype 1 (strain 16M / ATCC 23456 / NCTC 10094)	1.65569	-4.52029
354	Q2YMR8	ErfK/YbiS/YcfS/YnhG:Twin-arginine translocation pathway signal	Brucella abortus (strain 2308)	-0.732859	-1.31135	-1.36451	-0.679691		721	Q8YGE8	Cationic amino acid ABC transporter (General l-amino acid-binding periplasmic protein aapj)	Brucella melitensis biotype 1 (strain 16M / ATCC 23456 / NCTC 10094)	14.6603	0.146303	13.4539	1.35265		236	Q2YKY0	Glycine cleavage system H protein	Brucella abortus (strain 2308)	-0.857295	2.22608		III. Metabolism
451	Q2YPP2	Uncharacterized protein	Brucella abortus (strain 2308)	-2.44302	-1.12828	-1.75387	-1.81742		746	Q8YH33	Aminoacyl-tRNA synthetase (Phospho-2-dehydro-3-deoxyheptonate aldolase) (EC 2.5.1.54)	Brucella melitensis biotype 1 (strain 16M / ATCC 23456 / NCTC 10094)	4.18615	4.01855	4.01855	4.18615		258	Q2YLF3	4-hydroxyproline epimerase (EC 5.1.1.8) (Hydroxyproline-2-epimerase) (HyPRE)	Brucella abortus (strain 2308)	-3.46577	0		C. Energy production and conversion
457	Q2YPS1	Esterase/lipase/thioesteraseactive site	Brucella abortus (strain 2308)	-5.63103	-9.12623	-5.63103	-9.12623		810	Q8YJ26	Branched-chain amino acid ABC transporter (High-affinity branched-chain amino acid transport ATP-binding protein braf)	Brucella melitensis biotype 1 (strain 16M / ATCC 23456 / NCTC 10094)	3.13792	3.73043	3.73043	3.13792		423	Q2YNW9	Dihydroxy-acid dehydratase (DAD) (EC 4.2.1.9)	Brucella abortus (strain 2308)	-1.12046	3.76989		27	D0B3F3	Succinate dehydrogenase flavoprotein subunit (EC 1.3.5.1)	Brucella melitensis biotype 1 (strain 16M / ATCC 23456 / NCTC 10094)	2.83379	4.34984
490	Q2YQA8	Uncharacterized protein	Brucella abortus (strain 2308)	-8.06382	-3.25103	-6.91905	-4.3958		F. Nucleotide transport and metabolism									447	Q2YPK6	Uncharacterized protein BAB1_0366	Brucella abortus (strain 2308)	-3.77574	4.6201		65	D0B6C5	NarG family protein	Brucella melitensis biotype 1 (strain 16M / ATCC 23456 / NCTC 10094)	-0.923094	4.99303
492	Q2YQB9	Short-chain dehydrogenase/reductase SDR:Glucose/ribitol dehydrogenase	Brucella abortus (strain 2308)	-7.55999	-6.68268	-7.55999	-6.68268		410	Q2YNM5	5'-nucleotidase SurE (EC 3.1.3.5) (Nucleoside 5'-monophosphate phosphohydrolase)	Brucella abortus (strain 2308)	4.45101	5.14084	4.60687	4.98499		495	Q2YQE0	Urease subunit gamma 2 (EC 3.5.1.5) (Urea amidohydrolase subunit gamma 2)	Brucella abortus (strain 2308)	-3.92471	0		138	Q2YIG7	NADH:flavin oxidoreductase/NADH oxidase	Brucella abortus (strain 2308)	4.66073	9.91848
499	Q2YQH0	CBS domain	Brucella abortus (strain 2308)	-4.34821	-1.09682	-1.39078	-4.05425		700	Q8YFA6	Deoxycytidine triphosphate deaminase (EC 3.5.4.13) (dCTP deaminase)	Brucella melitensis biotype 1 (strain 16M / ATCC 23456 / NCTC 10094)	2.47209	3.48428	3.3556	2.60078		601	Q2YRY0	Substrate-binding region of ABC-type glycine betaine transport system	Brucella abortus (strain 2308)	0.584083	-0.965007		226	Q2YKT2	Aldehyde dehydrogenase (EC 1.2.1.3)	Brucella abortus (strain 2308)	0.0670713	9.76418
505	Q2YQJ7	Uncharacterized protein	Brucella abortus (strain 2308)	-3.11295	-2.78513	-3.96055	-1.93753		G. Carbohydrate transport and metabolism									617	Q8YB94	Dihydrodipicolinate synthase (EC 4.3.3.7) (Dihydrodipicolinate synthetase)	Brucella melitensis biotype 1 (strain 16M / ATCC 23456 / NCTC 10094)	-8.46382	0		614	Q8YB25	Alpha-methylacyl-CoA racemase (EC 5.1.99.4) (L-carnitine dehydratase/bile acid-inducible protein F)	Brucella melitensis biotype 1 (strain 16M / ATCC 23456 / NCTC 10094)	2.21347	3.2544
605	Q2YRZ2	Uncharacterized protein	Brucella abortus (strain 2308)	-2.13373	-0.648827	-1.09489	-1.68766		2	D0B1V9	Polysaccharide deacetylase	Brucella melitensis biotype 1 (strain 16M / ATCC 23456 / NCTC 10094)	5.68326	5.64617	8.6466	2.68283		622	Q8YBH7	Bacterial extracellular solute-binding proteinfamily 1 (Spermidine/putrescine-binding periplasmic protein)	Brucella melitensis biotype 1 (strain 16M / ATCC 23456 / NCTC 10094)	-1.61062	-1.18881		629	Q8YBY8	2-oxoisovalerate dehydrogenase E1 component (2-oxoisovalerate dehydrogenase alpha subunit) (EC 1.2.4.4)	Brucella melitensis biotype 1 (strain 16M / ATCC 23456 / NCTC 10094)	0	-5.67298
623	Q8YBI7	Uncharacterized protein	Brucella melitensis biotype 1 (strain 16M / ATCC 23456 / NCTC 10094)	-6.10033	-9.12331	-6.10033	-9.12331		80	D0B7B1	Bacterial extracellular solute-binding proteinfamily 1	Brucella melitensis biotype 1 (strain 16M / ATCC 23456 / NCTC 10094)	2.64385	10.9762	-0.0198778	13.64		638	Q8YCD1	Cystine-binding periplasmic protein (Solute-binding protein/glutamate receptor)	Brucella melitensis biotype 1 (strain 16M / ATCC 23456 / NCTC 10094)	5.56156	-0.892966		630	Q8YBY9	2-oxoisovalerate dehydrogenase beta subunit (EC 1.2.4.4) (Transketolase)	Brucella melitensis biotype 1 (strain 16M / ATCC 23456 / NCTC 10094)	0.438169	-4.36761
662	Q8YDU2	Adenine nucleotide translocator (Basic membrane protein a)	Brucella melitensis biotype 1 (strain 16M / ATCC 23456 / NCTC 10094)	-2.24593	-2.38162	-2.24593	-2.38162		85	D0B7F9	Putative uncharacterized protein	Brucella melitensis biotype 1 (strain 16M / ATCC 23456 / NCTC 10094)	0.821408	1.85673	1.97409	0.704041		641	Q8YCH0	Aminomethyltransferase (EC 2.1.2.10)	Brucella melitensis biotype 1 (strain 16M / ATCC 23456 / NCTC 10094)	5.43735	-0.639556		691	Q8YEY0	Aldehyde dehydrogenase (EC 1.2.1.3)	Brucella melitensis biotype 1 (strain 16M / ATCC 23456 / NCTC 10094)	-3.38386	7.43603
675	Q8YEG0	Hypothetical cytosolic protein	Brucella melitensis biotype 1 (strain 16M / ATCC 23456 / NCTC 10094)	-1.00124	-0.0954189	-0.664234	-0.432429		89	D0B7R0	Periplasmic binding protein/LacI transcriptional regulator	Brucella melitensis biotype 1 (strain 16M / ATCC 23456 / NCTC 10094)	4.43283	5.89364	5.89364	4.43283		657	Q8YD42	Glyoxalase (Uncharacterized protein)	Brucella melitensis biotype 1 (strain 16M / ATCC 23456 / NCTC 10094)	-1.52296	-0.805641		692	Q8YEY7	Aldehyde dehydrogenase (EC 1.2.1.3)	Brucella melitensis biotype 1 (strain 16M / ATCC 23456 / NCTC 10094)	0.265422	-1.5236
No COG									113	D0B9B4	Enolase (EC 4.2.1.11) (2-phospho-D-glycerate hydro-lyase) (2-phosphoglycerate dehydratase)	Brucella melitensis biotype 1 (strain 16M / ATCC 23456 / NCTC 10094)	8.86491	9.18913	9.18913	8.86491		694	Q8YF02	ABC transporter (Glycine betaine-binding protein)	Brucella melitensis biotype 1 (strain 16M / ATCC 23456 / NCTC 10094)	4.35968	1.73413		702	Q8YFD1	Ferredoxin-NADP reductase (Ferredoxin-nadp reductase) (EC 1.18.1.2)	Brucella melitensis biotype 1 (strain 16M / ATCC 23456 / NCTC 10094)	0.886045	2.05424
49	D0B4G6	Formate/nitrite transporter	Brucella melitensis biotype 1 (strain 16M / ATCC 23456 / NCTC 10094)	-1.59701	-9.94869	-9.08792	-2.45777		209	Q2YKD8	ATPaseBadF/BadG/BcrA/BcrD type (EC 2.7.1.59)	Brucella abortus (strain 2308)	7.5011	7.00422	7.00422	7.5011		721	Q8YGE8	Cationic amino acid ABC transporter (General l-amino acid-binding periplasmic protein aapj)	Brucella melitensis biotype 1 (strain 16M / ATCC 23456 / NCTC 10094)	13.3076	-1.20635		E. Amino acid transport and metabolism
101	D0B8Y8	Putative uncharacterized protein	Brucella melitensis biotype 1 (strain 16M / ATCC 23456 / NCTC 10094)	-3.73837	-1.15549	-2.89072	-2.00314		431	Q2YP67	Bacterial extracellular solute-binding proteinfamily 1	Brucella abortus (strain 2308)	0.949684	2.27882	0.640821	2.58768		809	Q8YJ21	Extracellular ligand-binding receptor (Leucine-isoleucine-valine-threonine-and alanine-binding protein)	Brucella melitensis biotype 1 (strain 16M / ATCC 23456 / NCTC 10094)	6.9275	1.59775		7	D0B2B9	Probable cytosol aminopeptidase (Leucine aminopeptidase) (Leucyl aminopeptidase)	Brucella melitensis biotype 1 (strain 16M / ATCC 23456 / NCTC 10094)	0	-6.22182
146	Q2YIL6	Histidine ammonia-lyase (Histidase) (EC 4.3.1.3)	Brucella abortus (strain 2308)	-5.96856	-5.93896	-5.96856	-5.93896		613	Q8YB09	Hydroxypyruvate isomerase (EC 5.3.1.22)	Brucella melitensis biotype 1 (strain 16M / ATCC 23456 / NCTC 10094)	7.7921	2.28318	7.55345	2.52182		F. Nucleotide transport and metabolism							46	D0B479	Extracellular ligand-binding receptor	Brucella melitensis biotype 1 (strain 16M / ATCC 23456 / NCTC 10094)	0	-2.17125
149	Q2YIN7	Molybdenum ABC transporterperiplasmic binding protein	Brucella abortus (strain 2308)	-0.876799	-5.3214	-4.66507	-1.53312		621	Q8YBG1	ThuA protein (Thua)	Brucella melitensis biotype 1 (strain 16M / ATCC 23456 / NCTC 10094)	9.48232	10.4026	10.4026	9.48232		128	D0BA49	N5-carboxyaminoimidazole ribonucleotide synthase (N5-CAIR synthase) (EC 6.3.4.18) (5-(carboxyamino)imidazole ribonucleotide synthetase)	Brucella melitensis biotype 1 (strain 16M / ATCC 23456 / NCTC 10094)	5.28297	0.405039		71	D0B6X8	Bacterial extracellular solute-binding proteinfamily 5	Brucella melitensis biotype 1 (strain 16M / ATCC 23456 / NCTC 10094)	-0.265403	-3.1351
151	Q2YIP8	Lipoprotein Omp10	Brucella abortus (strain 2308)	-5.5067	-4.32001	-4.88255	-4.94416		708	Q8YFK9	Phosphoglycerate mutase/fructose-2,6-bisphosphatase (Phosphoglycerate/bisphosphoglycerate mutase)	Brucella melitensis biotype 1 (strain 16M / ATCC 23456 / NCTC 10094)	2.0924	2.4645	2.78662	1.77028		263	Q2YLH0	Bifunctional purine biosynthesis protein PurH [Includes: Phosphoribosylaminoimidazolecarboxamide formyltransferase (EC 2.1.2.3) (AICAR transformylase); IMP cyclohydrolase (EC 3.5.4.10) (ATIC) (IMP synthase) (Inosinicase)]	Brucella abortus (strain 2308)	-3.40201	2.24462		82	D0B7E0	Glycine dehydrogenase (decarboxylating) (EC 1.4.4.2) (Glycine cleavage system P-protein) (Glycine decarboxylase) (Glycine dehydrogenase (aminomethyl-transferring))	Brucella melitensis biotype 1 (strain 16M / ATCC 23456 / NCTC 10094)	-0.258859	-2.7865
161	Q2YIY2	Periplasmic binding protein/LacI transcriptional regulator	Brucella abortus (strain 2308)	-1.16236	-0.70034	-0.660494	-1.20221		H. Coenzyme transport and metabolism									504	Q2YQI5	Adenylosuccinate synthetase (AMPSase) (AdSS) (EC 6.3.4.4) (IMP--aspartate ligase)	Brucella abortus (strain 2308)	-1.39256	0.292649		83	D0B7F1	Putative uncharacterized protein	Brucella melitensis biotype 1 (strain 16M / ATCC 23456 / NCTC 10094)	0.515341	-0.87604
169	Q2YJ52	Bacterial extracellular solute-binding proteinfamily 1	Brucella abortus (strain 2308)	-3.05199	-4.48551	-3.05199	-4.48551		126	D0BA38	Thiamine-binding periplasmic protein	Brucella melitensis biotype 1 (strain 16M / ATCC 23456 / NCTC 10094)	0.947576	1.10423	1.82874	0.22307		G. Carbohydrate transport and metabolism							170	Q2YJ55	Biphenyl-2,3-diol 1,2-dioxygenase III (EC 1.13.11.39)	Brucella abortus (strain 2308)	0.53829	1.51502
184	Q2YJN7	4-hydroxy-tetrahydrodipicolinate reductase (HTPA reductase) (EC 1.17.1.8)	Brucella abortus (strain 2308)	-4.88088	-5.35757	-5.38648	-4.85197		606	Q2YS10	Oxygen-dependent coproporphyrinogen-III oxidase (CPO) (Coprogen oxidase) (Coproporphyrinogenase) (EC 1.3.3.3)	Brucella abortus (strain 2308)	3.61874	3.34858	2.50663	4.46068		80	D0B7B1	Bacterial extracellular solute-binding proteinfamily 1	Brucella melitensis biotype 1 (strain 16M / ATCC 23456 / NCTC 10094)	-10.9961	-2.66372		176	Q2YJA9	Leu/Ile/Val-binding protein homolog 5	Brucella abortus (strain 2308)	-0.458827	-9.9454
198	Q2YK02	Uncharacterized protein	Brucella abortus (strain 2308)	-2.25615	-2.66487	-2.14265	-2.77837		I. Lipid transport and metabolism									154	Q2YIQ8	Ketose-bisphosphate aldolaseclass-II:Fructose-bisphosphate aldolaseclass IICalvin cycle subtype (EC 4.1.2.13)	Brucella abortus (strain 2308)	-3.33863	-0.91749		225	Q2YKS6	Aminotransferaseclass IV (EC 2.6.1.42)	Brucella abortus (strain 2308)	0.76837	11.4739
199	Q2YK18	Probable acid stress chaperone HdeA	Brucella abortus (strain 2308)	-0.688136	-1.1789	-1.59218	-0.274854		34	D0B3S1	Acetyl-coenzyme A carboxylase carboxyl transferase subunit alpha (ACCase subunit alpha) (Acetyl-CoA carboxylase carboxyltransferase subunit alpha) (EC 6.4.1.2)	Brucella melitensis biotype 1 (strain 16M / ATCC 23456 / NCTC 10094)	4.25301	2.82302	5.37536	1.70068		179	Q2YJE8	ATP/GTP-binding site motif A (P-loop):Periplasmic binding protein/LacI transcriptional regulator:Twin-arginine translocation	Brucella abortus (strain 2308)	-7.76609	-2.47032		245	Q2YL55	Aspartate-semialdehyde dehydrogenase (ASA dehydrogenase) (ASADH) (EC 1.2.1.11) (Aspartate-beta-semialdehyde dehydrogenase)	Brucella abortus (strain 2308)	-2.36008	-4.02842
221	Q2YKP4	Solute-binding protein/glutamate receptor:Ionotropic glutamate receptor:Bacterial extracellular solute-binding proteinfamily 3	Brucella abortus (strain 2308)	-8.14997	-7.24627	-8.14997	-7.24627		47	D0B485	Putative uncharacterized protein	Brucella melitensis biotype 1 (strain 16M / ATCC 23456 / NCTC 10094)	1.67101	2.89313	2.14026	2.42388		185	Q2YJP0	Methylglyoxal synthase (MGS) (EC 4.2.3.3)	Brucella abortus (strain 2308)	-7.24208	0.250486		249	Q2YL86	Leu/Ile/Val-binding protein homolog 4	Brucella abortus (strain 2308)	0.222828	6.67176
252	Q2YLB9	Leu/Ile/Val-binding protein family	Brucella abortus (strain 2308)	-8.63793	-1.28732	-1.44145	-8.4838		86	D0B7K5	Acyl-CoA dehydrogenase	Brucella melitensis biotype 1 (strain 16M / ATCC 23456 / NCTC 10094)	5.41628	6.61103	6.61103	5.41628		195	Q2YJV3	Periplasmic binding protein/LacI transcriptional regulator	Brucella abortus (strain 2308)	-0.525209	-0.279651		363	Q2YMZ0	Aminotransferaseclass-II:Aminotransferaseclass I and II (EC 2.6.1.9)	Brucella abortus (strain 2308)	0.593013	3.54658
271	Q2YLK6	30S ribosomal protein S16	Brucella abortus (strain 2308)	-6.3028	-5.66807	-6.3028	-5.66807		248	Q2YL65	Thiolase (EC 2.3.1.16)	Brucella abortus (strain 2308)	5.85812	1.86543	6.97887	0.74467		204	Q2YK44	Probable phosphoketolase (EC 4.1.2.-)	Brucella abortus (strain 2308)	3.64852	1.99674		423	Q2YNW9	Dihydroxy-acid dehydratase (DAD) (EC 4.2.1.9)	Brucella abortus (strain 2308)	-1.12046	3.76989
287	Q2YLS7	Dihydrolipoyl dehydrogenase (EC 1.8.1.4)	Brucella abortus (strain 2308)	-4.97319	-5.08952	-3.39113	-6.67158		264	Q2YLH5	Acetyl-coenzyme A synthetase (AcCoA synthetase) (Acs) (EC 6.2.1.1) (Acetate--CoA ligase) (Acyl-activating enzyme)	Brucella abortus (strain 2308)	3.94439	4.37284	1.27174	7.04549		349	Q2YMQ1	Carbohydrate kinaseFGGY:Xylulokinase (EC 2.7.1.17)	Brucella abortus (strain 2308)	-7.32794	0		438	Q2YPD5	Urease subunit alpha 1 (EC 3.5.1.5) (Urea amidohydrolase subunit alpha 1)	Brucella abortus (strain 2308)	0	6.00503
295	Q2YLY1	Laccase domain protein	Brucella abortus (strain 2308)	-1.6461	-0.563166	0.0473108	-2.25658		647	Q8YCN1	Enoyl-CoA hydratase / 3-hydroxyacyl-CoA dehydrogenase / 3-hydroxybutyryl-CoA epimerase (EC 1.1.1.35) (EC 4.2.1.17) (EC 5.1.2.3) (FadB family protein)	Brucella melitensis biotype 1 (strain 16M / ATCC 23456 / NCTC 10094)	5.11037	5.30092	6.94953	3.46176		350	Q2YMQ2	Xylose isomerase (EC 5.3.1.5)	Brucella abortus (strain 2308)	-10.3547	-0.877168		439	Q2YPD7	Urease subunit gamma 1 (EC 3.5.1.5) (Urea amidohydrolase subunit gamma 1)	Brucella abortus (strain 2308)	-2.13499	5.87286
317	Q2YM39	Antifreeze proteintype I	Brucella abortus (strain 2308)	-4.43297	-0.835373	-3.33326	-1.93509		P. Inorganic ion transport and metabolism									351	Q2YMQ4	Periplasmic binding protein/LacI transcriptional regulator	Brucella abortus (strain 2308)	-5.2753	0.494686		447	Q2YPK6	Uncharacterized protein BAB1_0366	Brucella abortus (strain 2308)	-3.77574	4.6201
326	Q2YMC0	Uncharacterized protein	Brucella abortus (strain 2308)	-6.13552	-10.1254	-6.72496	-9.53591		50	D0B4G8	Sulfate ABC transporter	Brucella melitensis biotype 1 (strain 16M / ATCC 23456 / NCTC 10094)	5.23899	4.35758	4.35758	5.23899		431	Q2YP67	Bacterial extracellular solute-binding proteinfamily 1	Brucella abortus (strain 2308)	-1.638	-0.308863		508	Q2YQN2	Ketol-acid reductoisomerase (EC 1.1.1.86) (Acetohydroxy-acid isomeroreductase) (Alpha-keto-beta-hydroxylacyl reductoisomerase)	Brucella abortus (strain 2308)	1.08363	3.49721
353	Q2YMR6	Superoxide dismutase (EC 1.15.1.1)	Brucella abortus (strain 2308)	-6.09859	-7.44136	-6.09859	-7.44136		81	D0B7D7	ABC transporter	Brucella melitensis biotype 1 (strain 16M / ATCC 23456 / NCTC 10094)	6.21456	6.03874	6.03874	6.21456		491	Q2YQB8	Periplasmic binding protein/LacI transcriptional regulator	Brucella abortus (strain 2308)	1.84012	-0.000923793		539	Q2YR85	Diaminopimelate decarboxylase (DAP decarboxylase) (DAPDC) (EC 4.1.1.20)	Brucella abortus (strain 2308)	0.866021	5.13875
362	Q2YMY7	Porin Omp2b	Brucella abortus (strain 2308)	-2.80903	-2.65673	-2.54465	-2.92111		178	Q2YJB6	Putative binding protein BAB2_1146	Brucella abortus (strain 2308)	2.90909	6.38488	4.79116	4.50281		613	Q8YB09	Hydroxypyruvate isomerase (EC 5.3.1.22)	Brucella melitensis biotype 1 (strain 16M / ATCC 23456 / NCTC 10094)	5.27027	-0.238643		601	Q2YRY0	Substrate-binding region of ABC-type glycine betaine transport system	Brucella abortus (strain 2308)	0.584083	-0.965007
364	Q2YMZ2	Antifreeze proteintype I	Brucella abortus (strain 2308)	-2.72513	-4.55915	-2.72513	-4.55915		518	Q2YQT2	Ferritin:DNA-binding protein Dps	Brucella abortus (strain 2308)	5.85101	2.18792	6.18682	1.85211		620	Q8YBF5	Maltose-binding periplasmic protein (Sugar ABC transporter)	Brucella melitensis biotype 1 (strain 16M / ATCC 23456 / NCTC 10094)	3.32789	-4.95568		622	Q8YBH7	Bacterial extracellular solute-binding proteinfamily 1 (Spermidine/putrescine-binding periplasmic protein)	Brucella melitensis biotype 1 (strain 16M / ATCC 23456 / NCTC 10094)	-1.61062	-1.18881
370	Q2YN31	Dihydroorotase (DHOase) (EC 3.5.2.3)	Brucella abortus (strain 2308)	-0.5933	-1.07655	-0.721957	-0.94789		639	Q8YCE7	Bacterial extracellular solute-binding proteinfamily 1 (Iron(Iii)-binding periplasmic protein)	Brucella melitensis biotype 1 (strain 16M / ATCC 23456 / NCTC 10094)	5.18491	7.63091	7.63091	5.18491		652	Q8YCZ2	N-acetylglucosamine-6-phosphate deacetylase (EC 3.5.1.25) (GlcNAc 6-P deacetylase)	Brucella melitensis biotype 1 (strain 16M / ATCC 23456 / NCTC 10094)	7.43107	1.98133		632	Q8YC00	Bacterial extracellular solute-binding proteinfamily 5 (Periplasmic oligopeptide-binding protein)	Brucella melitensis biotype 1 (strain 16M / ATCC 23456 / NCTC 10094)	0	-10.1791
371	Q2YN33	OmpA-like transmembrane domain	Brucella abortus (strain 2308)	-3.9778	-4.85295	-3.9778	-4.85295		814	Q8YJ64	Carbonic anhydrase (EC 4.2.1.1)	Brucella melitensis biotype 1 (strain 16M / ATCC 23456 / NCTC 10094)	6.40586	7.03606	7.03606	6.40586		801	Q8YIX9	Glyceraldehyde-3-phosphate dehydrogenase (EC 1.2.1.-)	Brucella melitensis biotype 1 (strain 16M / ATCC 23456 / NCTC 10094)	-0.752707	-3.63497		638	Q8YCD1	Cystine-binding periplasmic protein (Solute-binding protein/glutamate receptor)	Brucella melitensis biotype 1 (strain 16M / ATCC 23456 / NCTC 10094)	5.56156	-0.892966
373	Q2YN45	Probable cytosol aminopeptidase (Leucine aminopeptidase) (Leucyl aminopeptidase)	Brucella abortus (strain 2308)	-0.787179	-0.632297	-0.132363	-1.28711		Q. Secondary metabolites biosynthesis, transport, and catabolism									H. Coenzyme transport and metabolism							648	Q8YCP1	Nickel ABC transporter (Nickel-binding periplasmic protein)	Brucella melitensis biotype 1 (strain 16M / ATCC 23456 / NCTC 10094)	0	5.83642
377	Q2YN61	Uncharacterized protein	Brucella abortus (strain 2308)	-1.63048	-2.9474	-3.61711	-0.96078		26	D0B3F1	Glyoxalase/bleomycin resistance protein/dioxygenase	Brucella melitensis biotype 1 (strain 16M / ATCC 23456 / NCTC 10094)	2.90224	3.54048	2.40405	4.03867		181	Q2YJI5	Lipocalin-related protein and Bos/Can/Equ allergen:Aminotransferase class-III (EC 5.4.3.8)	Brucella abortus (strain 2308)	-4.33056	2.49976		655	Q8YD26	Acetolactate synthase II large subunit (Acetolactate synthase large subunit) (EC 2.2.1.6)	Brucella melitensis biotype 1 (strain 16M / ATCC 23456 / NCTC 10094)	-0.385403	4.00113
390	Q2YND4	Uncharacterized protein	Brucella abortus (strain 2308)	-1.56361	-2.08479	-2.21424	-1.43416		Multiple COG									380	Q2YN92	Rhodopsin-like GPCR superfamily:Lumazine-binding protein (EC 2.5.1.9)	Brucella abortus (strain 2308)	0.980835	-0.00733217		661	Q8YDH3	Bacterial extracellular solute-binding proteinfamily 5 (Putative binding protein ydds)	Brucella melitensis biotype 1 (strain 16M / ATCC 23456 / NCTC 10094)	0	-4.06514
392	Q2YND9	30S ribosomal protein S9	Brucella abortus (strain 2308)	-0.845613	-0.86024	-1.24251	-0.463348		KO									419	Q2YNV0	Putative pterin-4-alpha-carbinolamine dehydratase (PHS) (EC 4.2.1.96) (4-alpha-hydroxy-tetrahydropterin dehydratase) (Pterin carbinolamine dehydratase) (PCD)	Brucella abortus (strain 2308)	4.39956	1.82961		673	Q8YED0	Cytosol aminopeptidase (EC 3.4.11.1)	Brucella melitensis biotype 1 (strain 16M / ATCC 23456 / NCTC 10094)	0	0.925522
394	Q2YNE3	Proline--tRNA ligase (EC 6.1.1.15) (Prolyl-tRNA synthetase) (ProRS)	Brucella abortus (strain 2308)	-4.09307	-4.37498	-4.09307	-4.37498		437	Q2YPD2	Urease accessory protein UreG 1	Brucella abortus (strain 2308)	3.67318	4.34308	5.35485	2.6614		I. Lipid transport and metabolism							698	Q8YF79	N-carbamoyl-l-amino acid amidohydrolase (EC 3.5.1.-) (Peptidase M20/M25/M40)	Brucella melitensis biotype 1 (strain 16M / ATCC 23456 / NCTC 10094)	1.44282	-0.930759
398	Q2YNH7	Solute-binding protein/glutamate receptor:Ionotropic glutamate receptor:Bacterial extracellular solute-binding proteinfamily 3	Brucella abortus (strain 2308)	-3.71656	-2.59395	-4.70757	-1.60294		IV. Poorly characterized									75	D0B734	Acyl-CoA dehydrogenase	Brucella melitensis biotype 1 (strain 16M / ATCC 23456 / NCTC 10094)	2.33345	1.79669		703	Q8YFD4	ATP/GTP-binding site-containing protein A (Carboxynorspermidine dehydrogenase) (EC 1.1.1.-)	Brucella melitensis biotype 1 (strain 16M / ATCC 23456 / NCTC 10094)	2.43965	1.39825
402	Q2YNJ4	Uncharacterized protein	Brucella abortus (strain 2308)	-6.24575	-7.49212	-6.24575	-7.49212		S. Function unknown									248	Q2YL65	Thiolase (EC 2.3.1.16)	Brucella abortus (strain 2308)	5.11345	1.12076		721	Q8YGE8	Cationic amino acid ABC transporter (General l-amino acid-binding periplasmic protein aapj)	Brucella melitensis biotype 1 (strain 16M / ATCC 23456 / NCTC 10094)	13.3076	-1.20635
422	Q2YNW1	Prokaryotic sulfate-/thiosulfate-binding protein:Bacterial extracellular solute-binding proteinfamily 1	Brucella abortus (strain 2308)	-6.14044	-6.94077	-7.43679	-5.64443		36	D0B3U2	Putative uncharacterized protein	Brucella melitensis biotype 1 (strain 16M / ATCC 23456 / NCTC 10094)	5.11106	4.32298	4.32298	5.11106		340	Q2YMI0	Phosphatidylserine decarboxylase proenzyme (EC 4.1.1.65) [Cleaved into: Phosphatidylserine decarboxylase alpha chain; Phosphatidylserine decarboxylase beta chain]	Brucella abortus (strain 2308)	-4.81649	-5.03671		745	Q8YH26	Nitrogen regulatory protein P-II (Nitrogen regulatory protein p-ii)	Brucella melitensis biotype 1 (strain 16M / ATCC 23456 / NCTC 10094)	1.06096	1.33763
433	Q2YP89	ATP/GTP-binding site motif A (P-loop):Fumarylacetoacetate (FAA) hydrolase (EC 4.1.1.-)	Brucella abortus (strain 2308)	-8.80692	-10.481	-8.80692	-10.481		69	D0B6R3	Cupin domain-containing protein	Brucella melitensis biotype 1 (strain 16M / ATCC 23456 / NCTC 10094)	9.25596	6.4819	10.5411	5.19676		365	Q2YN04	Holo-[acyl-carrier-protein] synthase (Holo-ACP synthase) (EC 2.7.8.7) (4'-phosphopantetheinyl transferase AcpS)	Brucella abortus (strain 2308)	3.79879	1.31237		767	Q8YHU0	Aminotransferase (Cobc protein)	Brucella melitensis biotype 1 (strain 16M / ATCC 23456 / NCTC 10094)	1.32561	2.17975
446	Q2YPK5	Invasion protein B homolog BAB1_0368	Brucella abortus (strain 2308)	-5.08169	-7.63389	-5.08169	-7.63389		333	Q2YME6	Uncharacterized protein	Brucella abortus (strain 2308)	1.88411	1.74492	1.77783	1.85119		448	Q2YPL1	Enoyl-CoA hydratase/isomerase (EC 4.2.1.17)	Brucella abortus (strain 2308)	3.87334	0		775	Q8YI28	Acetolactate synthase (EC 2.2.1.6)	Brucella melitensis biotype 1 (strain 16M / ATCC 23456 / NCTC 10094)	0	-6.6107
462	Q2YPU4	Uncharacterized protein	Brucella abortus (strain 2308)	-0.430273	-1.09169	-0.974552	-0.547411		600	Q2YRW5	NADPH-dependent 7-cyano-7-deazaguanine reductase (EC 1.7.1.13) (7-cyano-7-carbaguanine reductase) (NADPH-dependent nitrile oxidoreductase) (PreQ(0) reductase)	Brucella abortus (strain 2308)	6.144	5.90427	5.90427	6.144		753	Q8YHA5	Glutaryl-CoA dehydrogenase (EC 1.3.8.6)	Brucella melitensis biotype 1 (strain 16M / ATCC 23456 / NCTC 10094)	-1.41722	3.38993		F. Nucleotide transport and metabolism
469	Q2YPX1	ATP-dependent Clp protease proteolytic subunit (EC 3.4.21.92) (Endopeptidase Clp)	Brucella abortus (strain 2308)	-3.90307	-5.95489	-3.90307	-5.95489		714	Q8YFQ2	Microcin-processing peptidase 2 (Tldd protein)	Brucella melitensis biotype 1 (strain 16M / ATCC 23456 / NCTC 10094)	4.81455	4.90761	4.36865	5.35351		P. Inorganic ion transport and metabolism							366	Q2YN10	Orotate phosphoribosyltransferase (OPRT) (OPRTase) (EC 2.4.2.10)	Brucella abortus (strain 2308)	-0.649861	3.52109
484	Q2YQ61	Uncharacterized protein	Brucella abortus (strain 2308)	-9.16037	-8.46077	-9.16037	-8.46077		789	Q8YIF8	Laccase domain protein	Brucella melitensis biotype 1 (strain 16M / ATCC 23456 / NCTC 10094)	4.08345	5.16997	5.16997	4.08345		72	D0B700	Ferroxidase (EC 1.16.3.1)	Brucella melitensis biotype 1 (strain 16M / ATCC 23456 / NCTC 10094)	2.42709	1.12425		603	Q2YRY9	N5-carboxyaminoimidazole ribonucleotide mutase (N5-CAIR mutase) (EC 5.4.99.18) (5-(carboxyamino)imidazole ribonucleotide mutase)	Brucella abortus (strain 2308)	-3.27398	-5.53751
488	Q2YQ99	Uncharacterized protein	Brucella abortus (strain 2308)	-5.67407	-5.05746	-5.67407	-5.05746		No COG									180	Q2YJH5	High-affinity zinc uptake system protein ZnuA	Brucella abortus (strain 2308)	4.02153	0		697	Q8YF78	D-hydantoinase (EC 3.5.2.2) (Dihydropyrimidinase)	Brucella melitensis biotype 1 (strain 16M / ATCC 23456 / NCTC 10094)	0	-6.05432
489	Q2YQA1	Putrescine-binding periplasmic protein	Brucella abortus (strain 2308)	-1.14122	-0.50056	-0.6077	-1.03408		18	D0B325	Putative uncharacterized protein	Brucella melitensis biotype 1 (strain 16M / ATCC 23456 / NCTC 10094)	3.17228	3.12794	3.12794	3.17228		202	Q2YK32	Catalase (EC 1.11.1.6)	Brucella abortus (strain 2308)	0.501944	0.718899		791	Q8YIH5	Purine nucleoside permease	Brucella melitensis biotype 1 (strain 16M / ATCC 23456 / NCTC 10094)	0	5.48781
507	Q2YQM2	Brucella melitensis biovar Abortus 2308 chromosome Icomplete sequencestrain 2308	Brucella abortus (strain 2308)	-1.3817	-5.80958	-4.47562	-2.71567		31	D0B3I5	Putative uncharacterized protein	Brucella melitensis biotype 1 (strain 16M / ATCC 23456 / NCTC 10094)	6.91912	7.42555	7.42555	6.91912		518	Q2YQT2	Ferritin:DNA-binding protein Dps	Brucella abortus (strain 2308)	3.9989	0.335809		G. Carbohydrate transport and metabolism
512	Q2YQQ6	Glutelin:Lipoprotein YaeC family:NLPA lipoprotein	Brucella abortus (strain 2308)	-4.42121	-5.91722	-8.02677	-2.31166		57	D0B5M6	Putative uncharacterized protein	Brucella melitensis biotype 1 (strain 16M / ATCC 23456 / NCTC 10094)	8.34452	7.34783	8.91051	6.78184		599	Q2YRV5	Tetracycline resistance protein TetB	Brucella abortus (strain 2308)	-1.83794	0.197245		2	D0B1V9	Polysaccharide deacetylase	Brucella melitensis biotype 1 (strain 16M / ATCC 23456 / NCTC 10094)	3.00043	2.96334
529	Q2YQZ0	Imidazole glycerol phosphate synthase subunit HisH (EC 2.4.2.-) (IGP synthase glutamine amidotransferase subunit) (IGP synthase subunit HisH) (ImGP synthase subunit HisH) (IGPS subunit HisH)	Brucella abortus (strain 2308)	-3.63216	-4.93236	-4.47376	-4.09076		88	D0B7Q2	Putative uncharacterized protein	Brucella melitensis biotype 1 (strain 16M / ATCC 23456 / NCTC 10094)	2.48402	5.07323	5.92135	1.6359		612	Q8YAY1	Bacterial extracellular solute-binding proteinfamily 1 (Iron(Iii)-binding periplasmic protein)	Brucella melitensis biotype 1 (strain 16M / ATCC 23456 / NCTC 10094)	-0.599971	-0.505888		78	D0B781	sn-glycerol-3-phosphate-binding periplasmic protein ugpB	Brucella melitensis biotype 1 (strain 16M / ATCC 23456 / NCTC 10094)	0	-5.68276
532	Q2YR20	Uncharacterized protein	Brucella abortus (strain 2308)	-1.19532	-0.587491	-2.25176	0.468949		98	D0B8I3	Antifreeze protein	Brucella melitensis biotype 1 (strain 16M / ATCC 23456 / NCTC 10094)	2.35255	3.50812	3.50812	2.35255		643	Q8YCJ3	Iron(Iii) dicitrate-binding periplasmic protein (Periplasmic binding protein)	Brucella melitensis biotype 1 (strain 16M / ATCC 23456 / NCTC 10094)	4.1818	2.20131		79	D0B784	sn-glycerol-3-phosphate import ATP-binding protein UgpC (EC 3.6.3.20)	Brucella melitensis biotype 1 (strain 16M / ATCC 23456 / NCTC 10094)	-0.146029	4.62471
553	Q2YRB0	50S ribosomal protein L6	Brucella abortus (strain 2308)	-3.72563	-4.70491	-3.72563	-4.70491		211	Q2YKG0	Bacterial extracellular solute-binding proteinfamily 5	Brucella abortus (strain 2308)	1.09275	0.623298	1.34521	0.370839		773	Q8YI04	ATP-dependent DNA ligase (Uncharacterized protein)	Brucella melitensis biotype 1 (strain 16M / ATCC 23456 / NCTC 10094)	3.53511	1.12207		80	D0B7B1	Bacterial extracellular solute-binding proteinfamily 1	Brucella melitensis biotype 1 (strain 16M / ATCC 23456 / NCTC 10094)	-10.9961	-2.66372
566	Q2YRH4	Brucella melitensis biovar Abortus 2308 chromosome Icomplete sequencestrain 2308	Brucella abortus (strain 2308)	-3.63223	-3.18568	-3.63223	-3.18568		219	Q2YKN7	Uncharacterized protein	Brucella abortus (strain 2308)	8.33194	1.19493	6.77922	2.74765		Q. Secondary metabolites biosynthesis, transport, and catabolism							85	D0B7F9	Putative uncharacterized protein	Brucella melitensis biotype 1 (strain 16M / ATCC 23456 / NCTC 10094)	0.117366	1.15268
781	Q8YIA9	Antifreeze protein (Uncharacterized protein)	Brucella melitensis biotype 1 (strain 16M / ATCC 23456 / NCTC 10094)	-6.64943	-4.94552	-2.35544	-9.2395		224	Q2YKR5	sn-glycerol-3-phosphate-binding periplasmic protein UgpB	Brucella abortus (strain 2308)	2.77574	3.03343	2.02956	3.77961		26	D0B3F1	Glyoxalase/bleomycin resistance protein/dioxygenase	Brucella melitensis biotype 1 (strain 16M / ATCC 23456 / NCTC 10094)	-1.13643	-0.498188		399	Q2YNI1	Aldose 1-epimerase (EC 5.1.3.3) (Galactose mutarotase)	Brucella abortus (strain 2308)	0.196506	3.14034
819	Q8YJC8	Acetyltransferase (EC 2.3.1.-)	Brucella melitensis biotype 1 (strain 16M / ATCC 23456 / NCTC 10094)	-3.15526	-2.22265	-1.94178	-3.43613		267	Q2YLI1	Probable transaldolase (EC 2.2.1.2)	Brucella abortus (strain 2308)	0.55833	0.816338	0.727069	0.6476		61	D0B622	Aldo/keto reductase	Brucella melitensis biotype 1 (strain 16M / ATCC 23456 / NCTC 10094)	0.421148	1.01664		620	Q8YBF5	Maltose-binding periplasmic protein (Sugar ABC transporter)	Brucella melitensis biotype 1 (strain 16M / ATCC 23456 / NCTC 10094)	3.32789	-4.95568
									289	Q2YLU4	Arginine biosynthesis bifunctional protein ArgJ	Brucella abortus (strain 2308)	0.671256	0.488236	0.39805	0.761442		635	Q8YC42	DSBA oxidoreductase (Frne)	Brucella melitensis biotype 1 (strain 16M / ATCC 23456 / NCTC 10094)	4.05361	0		621	Q8YBG1	ThuA protein (Thua)	Brucella melitensis biotype 1 (strain 16M / ATCC 23456 / NCTC 10094)	0	0.920281
									382	Q2YNA6	Uncharacterized protein	Brucella abortus (strain 2308)	4.93604	5.39287	5.39287	4.93604		IV. Poorly characterized							640	Q8YCG1	IolB protein KO (Iolb protein)	Brucella melitensis biotype 1 (strain 16M / ATCC 23456 / NCTC 10094)	1.35537	3.5721
									493	Q2YQC0	Uncharacterized protein	Brucella abortus (strain 2308)	3.08844	0.954174	2.93609	1.10653		S. Function unknown							652	Q8YCZ2	N-acetylglucosamine-6-phosphate deacetylase (EC 3.5.1.25) (GlcNAc 6-P deacetylase)	Brucella melitensis biotype 1 (strain 16M / ATCC 23456 / NCTC 10094)	7.43107	1.98133
									503	Q2YQI3	ATP/GTP-binding site motif A (P-loop):Amino acid-binding ACT:D-isomer specific 2-hydroxyacid dehydrogenasecatalytic domain (EC 1.1.1.95)	Brucella abortus (strain 2308)	3.21134	5.40602	3.63665	4.98071		69	D0B6R3	Cupin domain-containing protein	Brucella melitensis biotype 1 (strain 16M / ATCC 23456 / NCTC 10094)	4.0592	1.28513		765	Q8YHS0	Fructose-1,6-bisphosphatase	Brucella melitensis biotype 1 (strain 16M / ATCC 23456 / NCTC 10094)	-0.748271	3.8551
									569	Q2YRJ0	ATP/GTP-binding site motif A (P-loop)	Brucella abortus (strain 2308)	1.52023	1.37211	2.62715	0.265187		95	D0B8F7	Putative uncharacterized protein	Brucella melitensis biotype 1 (strain 16M / ATCC 23456 / NCTC 10094)	1.63228	1.27242		772	Q8YHX8	Fucose operon fucu protein (RbsD or FucU transporter)	Brucella melitensis biotype 1 (strain 16M / ATCC 23456 / NCTC 10094)	0.410269	1.25507
									574	Q2YRN2	Carbamoyl-phosphate synthase large chain (EC 6.3.5.5) (Carbamoyl-phosphate synthetase ammonia chain)	Brucella abortus (strain 2308)	5.68703	4.5385	3.10266	7.12287		165	Q2YJ22	OxidoreductaseN-terminal:OxidoreductaseC-terminal (EC 1.1.1.48)	Brucella abortus (strain 2308)	-3.74516	0		801	Q8YIX9	Glyceraldehyde-3-phosphate dehydrogenase (EC 1.2.1.-)	Brucella melitensis biotype 1 (strain 16M / ATCC 23456 / NCTC 10094)	-0.752707	-3.63497
									580	Q2YRP7	Ribosome-recycling factor (RRF) (Ribosome-releasing factor)	Brucella abortus (strain 2308)	2.34928	2.74299	1.91845	3.17382		213	Q2YKJ4	Uncharacterized protein	Brucella abortus (strain 2308)	-1.13855	0.429422		H. Coenzyme transport and metabolism
									716	Q8YFY7	Transcriptional regulator AbrB (Uncharacterized protein)	Brucella melitensis biotype 1 (strain 16M / ATCC 23456 / NCTC 10094)	5.38524	6.88022	6.88022	5.38524		217	Q2YKL5	UPF0173 metal-dependent hydrolase BAB2_0644	Brucella abortus (strain 2308)	1.77152	0.381082		126	D0BA38	Thiamine-binding periplasmic protein	Brucella melitensis biotype 1 (strain 16M / ATCC 23456 / NCTC 10094)	0.724506	0.88116
									739	Q8YGX2	Uncharacterized protein	Brucella melitensis biotype 1 (strain 16M / ATCC 23456 / NCTC 10094)	7.00989	7.95368	7.95368	7.00989		246	Q2YL59	UPF0434 protein BAB2_0345	Brucella abortus (strain 2308)	-3.9171	2.79066		230	Q2YKV1	6,7-dimethyl-8-ribityllumazine synthase 2 (DMRL synthase 2) (LS 2) (Lumazine synthase 2) (EC 2.5.1.78) (Type II lumazine synthase)	Brucella abortus (strain 2308)	-0.206016	3.77665
																		261	Q2YLG3	Eukaryotic thiol (Cysteine) protease:Short-chain dehydrogenase/reductase SDR:Glucose/ribitol dehydrogenase (EC 1.1.1.30)	Brucella abortus (strain 2308)	-3.81528	0.898855		274	Q2YLM5	Porphobilinogen deaminase (PBG) (EC 2.5.1.61) (Hydroxymethylbilane synthase) (HMBS) (Pre-uroporphyrinogen synthase)	Brucella abortus (strain 2308)	-0.388082	1.14439
																		275	Q2YLM7	Brucella melitensis biovar Abortus 2308 chromosome Icomplete sequencestrain 2308	Brucella abortus (strain 2308)	0.740785	0.900958		375	Q2YN50	4-hydroxythreonine-4-phosphate dehydrogenase (EC 1.1.1.262) (4-(phosphohydroxy)-L-threonine dehydrogenase)	Brucella abortus (strain 2308)	-0.0108798	2.58908
																		346	Q2YMM2	5-hydroxyisourate hydrolase (HIU hydrolase) (HIUHase) (EC 3.5.2.17)	Brucella abortus (strain 2308)	-3.32443	1.21787		644	Q8YCK0	Glutamate-cysteine ligase (EC 6.3.2.2)	Brucella melitensis biotype 1 (strain 16M / ATCC 23456 / NCTC 10094)	-0.831677	2.4144
																		358	Q2YMW1	Uncharacterized protein	Brucella abortus (strain 2308)	-8.73972	4.34392		769	Q8YHV3	ATP/GTP-binding site-containing protein A (Cobinamide kinase / cobinamide phosphate guanylyltransferase) (EC 2.7.1.-) (EC 2.7.7.-)	Brucella melitensis biotype 1 (strain 16M / ATCC 23456 / NCTC 10094)	0	2.32608
																		432	Q2YP75	Uncharacterized protein	Brucella abortus (strain 2308)	6.58054	0		I. Lipid transport and metabolism
																		451	Q2YPP2	Uncharacterized protein	Brucella abortus (strain 2308)	-0.625594	0.689149		43	D0B455	Beta-ketoacyl synthase	Brucella melitensis biotype 1 (strain 16M / ATCC 23456 / NCTC 10094)	0	-9.66941
																		457	Q2YPS1	Esterase/lipase/thioesteraseactive site	Brucella abortus (strain 2308)	3.4952	0		87	D0B7K8	Acyl-CoA dehydrogenase	Brucella melitensis biotype 1 (strain 16M / ATCC 23456 / NCTC 10094)	-0.677064	7.23572
																		482	Q2YQ49	Uncharacterized protein	Brucella abortus (strain 2308)	3.37709	1.98603		340	Q2YMI0	Phosphatidylserine decarboxylase proenzyme (EC 4.1.1.65) [Cleaved into: Phosphatidylserine decarboxylase alpha chain; Phosphatidylserine decarboxylase beta chain]	Brucella abortus (strain 2308)	-4.81649	-5.03671
																		492	Q2YQB9	Short-chain dehydrogenase/reductase SDR:Glucose/ribitol dehydrogenase	Brucella abortus (strain 2308)	-0.877312	0		575	Q2YRN3	Thioesterase superfamily	Brucella abortus (strain 2308)	0.324601	1.49543
																		505	Q2YQJ7	Uncharacterized protein	Brucella abortus (strain 2308)	-1.17542	-0.847603		753	Q8YHA5	Glutaryl-CoA dehydrogenase (EC 1.3.8.6)	Brucella melitensis biotype 1 (strain 16M / ATCC 23456 / NCTC 10094)	-1.41722	3.38993
																		510	Q2YQP2	Putative fluoride ion transporter CrcB	Brucella abortus (strain 2308)	4.7126	0		817	Q8YJC0	Acyl-CoA thioesterase (Acyl-CoA thioesterase ii) (EC 3.1.2.-)	Brucella melitensis biotype 1 (strain 16M / ATCC 23456 / NCTC 10094)	-1.23058	-1.76366
																		623	Q8YBI7	Uncharacterized protein	Brucella melitensis biotype 1 (strain 16M / ATCC 23456 / NCTC 10094)	3.02298	0		P. Inorganic ion transport and metabolism
																		626	Q8YBU9	Putative uroporphyrin-iii c-methyltransferase (EC 2.1.1.107) (Uroporphyrin-III C-methyltransferase)	Brucella melitensis biotype 1 (strain 16M / ATCC 23456 / NCTC 10094)	4.99021	2.69662		3	D0B215	Superoxide dismutase (EC 1.15.1.1)	Brucella melitensis biotype 1 (strain 16M / ATCC 23456 / NCTC 10094)	0.17244	-1.00208
																		633	Q8YC02	Uncharacterized protein	Brucella melitensis biotype 1 (strain 16M / ATCC 23456 / NCTC 10094)	4.01618	-0.274931		60	D0B5U0	Molybdenum ABC transporter	Brucella melitensis biotype 1 (strain 16M / ATCC 23456 / NCTC 10094)	0	-4.52748
																		650	Q8YCW4	Uncharacterized protein	Brucella melitensis biotype 1 (strain 16M / ATCC 23456 / NCTC 10094)	-1.35212	0.174397		72	D0B700	Ferroxidase (EC 1.16.3.1)	Brucella melitensis biotype 1 (strain 16M / ATCC 23456 / NCTC 10094)	2.42709	1.12425
																		787	Q8YIE8	Beta-lactamase domain-containing protein (Hydroxyacylglutathione hydrolase) (EC 3.1.2.6)	Brucella melitensis biotype 1 (strain 16M / ATCC 23456 / NCTC 10094)	8.01953	1.17681		177	Q2YJB2	Heme transporter BhuA (Brucella heme uptake protein A)	Brucella abortus (strain 2308)	0	6.218
																		802	Q8YIY6	Hypothetical cytosolic protein	Brucella melitensis biotype 1 (strain 16M / ATCC 23456 / NCTC 10094)	-1.23647	-1.09179		202	Q2YK32	Catalase (EC 1.11.1.6)	Brucella abortus (strain 2308)	0.501944	0.718899
																		No COG							203	Q2YK40	UPF0423 protein BAB2_0840	Brucella abortus (strain 2308)	0.0735998	1.03456
																		14	D0B2U0	Antifreeze protein	Brucella melitensis biotype 1 (strain 16M / ATCC 23456 / NCTC 10094)	4.26868	2.90339		227	Q2YKT4	Periplasmic binding protein	Brucella abortus (strain 2308)	-0.934452	3.98989
																		25	D0B3C1	Putative uncharacterized protein	Brucella melitensis biotype 1 (strain 16M / ATCC 23456 / NCTC 10094)	-0.543646	-1.11731		429	Q2YP60	ABC transporter substrate-binding protein KO: K02051 sulfonate/nitrate transport system substrate-binding protein	Brucella abortus (strain 2308)	0	3.39277
																		49	D0B4G6	Formate/nitrite transporter	Brucella melitensis biotype 1 (strain 16M / ATCC 23456 / NCTC 10094)	0.860765	-7.49092		520	Q2YQU1	Brucella melitensis biovar Abortus 2308 chromosome Icomplete sequencestrain 2308	Brucella abortus (strain 2308)	0.31737	0.873938
																		101	D0B8Y8	Putative uncharacterized protein	Brucella melitensis biotype 1 (strain 16M / ATCC 23456 / NCTC 10094)	-1.73524	0.847648		639	Q8YCE7	Bacterial extracellular solute-binding proteinfamily 1 (Iron(Iii)-binding periplasmic protein)	Brucella melitensis biotype 1 (strain 16M / ATCC 23456 / NCTC 10094)	0	2.44601
																		158	Q2YIV4	Lipoprotein	Brucella abortus (strain 2308)	-9.89807	0		742	Q8YH12	Arsenate reductase (EC 1.20.4.1)	Brucella melitensis biotype 1 (strain 16M / ATCC 23456 / NCTC 10094)	0	-2.4856
																		160	Q2YIW0	30S ribosomal protein S21	Brucella abortus (strain 2308)	-1.06323	-0.0416117		773	Q8YI04	ATP-dependent DNA ligase (Uncharacterized protein)	Brucella melitensis biotype 1 (strain 16M / ATCC 23456 / NCTC 10094)	3.53511	1.12207
																		171	Q2YJ77	Type IV secretion system putative lipoprotein virB7	Brucella abortus (strain 2308)	6.37572	6.75183		Q. Secondary metabolites biosynthesis, transport, and catabolism
																		194	Q2YJS2	Bacterial extracellular solute-binding proteinfamily 5	Brucella abortus (strain 2308)	-2.72744	-0.00447925		150	Q2YIP7	Homospermidine synthase (EC 2.5.1.44)	Brucella abortus (strain 2308)	0.529016	-4.18556
																		198	Q2YK02	Uncharacterized protein	Brucella abortus (strain 2308)	0.522221	0.113495		315	Q2YM22	Carbamoyl-phosphate synthase small chain (EC 6.3.5.5) (Carbamoyl-phosphate synthetase glutamine chain)	Brucella abortus (strain 2308)	0	-4.73631
																		211	Q2YKG0	Bacterial extracellular solute-binding proteinfamily 5	Brucella abortus (strain 2308)	0.721913	0.25246		618	Q8YBB2	Copper-containing nitrite reductase (EC 1.7.2.1)	Brucella melitensis biotype 1 (strain 16M / ATCC 23456 / NCTC 10094)	-2.56122	-5.01969
																		219	Q2YKN7	Uncharacterized protein	Brucella abortus (strain 2308)	5.58429	-1.55272		Multiple COG
																		220	Q2YKN9	Uncharacterized protein	Brucella abortus (strain 2308)	1.91245	-1.85891		KO
																		221	Q2YKP4	Solute-binding protein/glutamate receptor:Ionotropic glutamate receptor:Bacterial extracellular solute-binding proteinfamily 3	Brucella abortus (strain 2308)	-0.903703	0		437	Q2YPD2	Urease accessory protein UreG 1	Brucella abortus (strain 2308)	1.01177	1.68168
																		222	Q2YKP6	NAD binding site:UBA/THIF-type NAD/FAD binding fold:Pyridine nucleotide-disulphide oxidoreductaseclass I	Brucella abortus (strain 2308)	-6.55038	0		IV. Poorly characterized
																		229	Q2YKU9	Bacterial extracellular solute-binding proteinfamily 1	Brucella abortus (strain 2308)	-8.52337	0		S. Function unknown
																		237	Q2YKY2	Uncharacterized protein	Brucella abortus (strain 2308)	2.2838	2.68135		64	D0B666	Putative uncharacterized protein	Brucella melitensis biotype 1 (strain 16M / ATCC 23456 / NCTC 10094)	-0.692561	3.35338
																		241	Q2YL40	Uncharacterized protein	Brucella abortus (strain 2308)	4.79968	3.78515		69	D0B6R3	Cupin domain-containing protein	Brucella melitensis biotype 1 (strain 16M / ATCC 23456 / NCTC 10094)	4.0592	1.28513
																		259	Q2YLF8	Leu/Ile/Val-binding protein homolog 1	Brucella abortus (strain 2308)	-2.32181	-1.22149		95	D0B8F7	Putative uncharacterized protein	Brucella melitensis biotype 1 (strain 16M / ATCC 23456 / NCTC 10094)	1.63228	1.27242
																		260	Q2YLG0	Leu/Ile/Val-binding protein homolog 2	Brucella abortus (strain 2308)	-1.17703	-1.34902		144	Q2YIK0	Sulfoxide reductase catalytic subunit YedY (EC 1.8.-.-)	Brucella abortus (strain 2308)	0.124849	-3.60363
																		279	Q2YLP1	Uncharacterized protein	Brucella abortus (strain 2308)	-3.60443	0		159	Q2YIV8	RNA-binding region RNP-1 (RNA recognition motif):TPR repeat	Brucella abortus (strain 2308)	-0.00819651	1.27091
																		287	Q2YLS7	Dihydrolipoyl dehydrogenase (EC 1.8.1.4)	Brucella abortus (strain 2308)	1.69839	1.58206		206	Q2YKA8	Glyoxalase/Bleomycin resistance protein/dioxygenase domain	Brucella abortus (strain 2308)	0	5.44501
																		294	Q2YLX9	Lipoproteinputative	Brucella abortus (strain 2308)	3.24606	3.56337		210	Q2YKF7	ATP/GTP-binding site motif A (P-loop):ABC transporter:AAA ATPase	Brucella abortus (strain 2308)	2.03725	-4.85683
																		317	Q2YM39	Antifreeze proteintype I	Brucella abortus (strain 2308)	-2.49788	1.09972		266	Q2YLI0	Uncharacterized protein	Brucella abortus (strain 2308)	1.07069	2.44155
																		325	Q2YMB8	Uncharacterized protein	Brucella abortus (strain 2308)	-7.49558	0		275	Q2YLM7	Brucella melitensis biovar Abortus 2308 chromosome Icomplete sequencestrain 2308	Brucella abortus (strain 2308)	0.740785	0.900958
																		326	Q2YMC0	Uncharacterized protein	Brucella abortus (strain 2308)	3.40039	-0.589443		358	Q2YMW1	Uncharacterized protein	Brucella abortus (strain 2308)	-8.73972	4.34392
																		353	Q2YMR6	Superoxide dismutase (EC 1.15.1.1)	Brucella abortus (strain 2308)	1.34277	0		376	Q2YN54	Short-chain dehydrogenase/reductase SDR:Glucose/ribitol dehydrogenase	Brucella abortus (strain 2308)	-0.559964	2.32703
																		370	Q2YN31	Dihydroorotase (DHOase) (EC 3.5.2.3)	Brucella abortus (strain 2308)	0.35459	-0.128657		436	Q2YPC3	DNA gyrase inhibitor YacG	Brucella abortus (strain 2308)	-0.564946	-3.664
																		373	Q2YN45	Probable cytosol aminopeptidase (Leucine aminopeptidase) (Leucyl aminopeptidase)	Brucella abortus (strain 2308)	0.499934	0.654816		460	Q2YPS8	Electron transport protein SCO1/SenC	Brucella abortus (strain 2308)	0	3.70177
																		374	Q2YN49	Peptidyl-prolyl cis-trans isomeraseputative	Brucella abortus (strain 2308)	3.70382	1.27425		461	Q2YPT3	UPF0303 protein BAB1_1430	Brucella abortus (strain 2308)	-0.256875	2.3345
																		398	Q2YNH7	Solute-binding protein/glutamate receptor:Ionotropic glutamate receptor:Bacterial extracellular solute-binding proteinfamily 3	Brucella abortus (strain 2308)	-2.11362	-0.991012		499	Q2YQH0	CBS domain	Brucella abortus (strain 2308)	-0.293959	2.95743
																		404	Q2YNJ9	Arginine--tRNA ligase (EC 6.1.1.19) (Arginyl-tRNA synthetase) (ArgRS)	Brucella abortus (strain 2308)	-4.31211	1.18818		556	Q2YRD3	Uncharacterized protein	Brucella abortus (strain 2308)	2.25218	3.46702
																		425	Q2YP15	OstA-like protein	Brucella abortus (strain 2308)	0.806248	0.472578		568	Q2YRI6	Uncharacterized protein	Brucella abortus (strain 2308)	0.273982	5.68002
																		430	Q2YP66	Zinc-containing alcohol dehydrogenase superfamily:Zinc-containing alcohol dehydrogenase (EC 1.1.1.1)	Brucella abortus (strain 2308)	-1.53789	7.5399		605	Q2YRZ2	Uncharacterized protein	Brucella abortus (strain 2308)	-0.446067	1.03883
																		455	Q2YPR0	Uncharacterized protein	Brucella abortus (strain 2308)	6.34182	0		625	Q8YBS0	3-oxoacyl-(Acyl-carrier protein) reductase (EC 1.1.1.100) (Short-chain dehydrogenase/reductase SDR)	Brucella melitensis biotype 1 (strain 16M / ATCC 23456 / NCTC 10094)	0	-6.90674
																		465	Q2YPV0	Enolase (EC 4.2.1.11) (2-phospho-D-glycerate hydro-lyase) (2-phosphoglycerate dehydratase)	Brucella abortus (strain 2308)	0.825297	0.427249		626	Q8YBU9	Putative uroporphyrin-iii c-methyltransferase (EC 2.1.1.107) (Uroporphyrin-III C-methyltransferase)	Brucella melitensis biotype 1 (strain 16M / ATCC 23456 / NCTC 10094)	4.99021	2.69662
																		484	Q2YQ61	Uncharacterized protein	Brucella abortus (strain 2308)	-0.699608	0		659	Q8YD69	Cobalamin synthesis protein/P47K (Low affinity zinc transport membrane protein)	Brucella melitensis biotype 1 (strain 16M / ATCC 23456 / NCTC 10094)	0.122826	-3.87909
																		493	Q2YQC0	Uncharacterized protein	Brucella abortus (strain 2308)	1.98191	-0.15236		680	Q8YEN6	Putative membrane protein	Brucella melitensis biotype 1 (strain 16M / ATCC 23456 / NCTC 10094)	0.423936	7.17851
																		496	Q2YQE3	Periplasmic binding protein/LacI transcriptional regulator	Brucella abortus (strain 2308)	-0.570216	10.4926		734	Q8YGP8	Secretion activator protein	Brucella melitensis biotype 1 (strain 16M / ATCC 23456 / NCTC 10094)	0	5.31928
																		507	Q2YQM2	Brucella melitensis biovar Abortus 2308 chromosome Icomplete sequencestrain 2308	Brucella abortus (strain 2308)	1.33397	-3.09392		735	Q8YGT5	Uncharacterized protein	Brucella melitensis biotype 1 (strain 16M / ATCC 23456 / NCTC 10094)	2.02165	4.00024
																		512	Q2YQQ6	Glutelin:Lipoprotein YaeC family:NLPA lipoprotein	Brucella abortus (strain 2308)	-2.10955	-3.60556		752	Q8YH85	Nitrilotriacetate monooxygenase component B (Nitrilotriacetate monooxygenase component b) (EC 1.14.13.-)	Brucella melitensis biotype 1 (strain 16M / ATCC 23456 / NCTC 10094)	2.43108	2.99101
																		525	Q2YQX8	Adenosylhomocysteinase (EC 3.3.1.1) (S-adenosyl-L-homocysteine hydrolase) (AdoHcyase)	Brucella abortus (strain 2308)	-1.26905	-2.07974		764	Q8YHR0	Bacterial transferase hexapeptide repeat (Ferripyochelin binding protein)	Brucella melitensis biotype 1 (strain 16M / ATCC 23456 / NCTC 10094)	-0.884855	-5.23747
																		532	Q2YR20	Uncharacterized protein	Brucella abortus (strain 2308)	-1.66427	-1.05644		768	Q8YHV2	Cobw protein (Dynamin)	Brucella melitensis biotype 1 (strain 16M / ATCC 23456 / NCTC 10094)	-0.116353	4.10076
																		561	Q2YRE3	Uncharacterized protein	Brucella abortus (strain 2308)	-4.08234	1.99134		789	Q8YIF8	Laccase domain protein	Brucella melitensis biotype 1 (strain 16M / ATCC 23456 / NCTC 10094)	0	1.08653
																		569	Q2YRJ0	ATP/GTP-binding site motif A (P-loop)	Brucella abortus (strain 2308)	1.25504	1.10692		807	Q8YJ13	Glcg protein	Brucella melitensis biotype 1 (strain 16M / ATCC 23456 / NCTC 10094)	0.598031	1.60316
																		577	Q2YRN7	Uncharacterized protein	Brucella abortus (strain 2308)	3.13071	3.8958		816	Q8YJB3	Hypothetical cytosolic protein	Brucella melitensis biotype 1 (strain 16M / ATCC 23456 / NCTC 10094)	-0.0193634	0.589417
																		580	Q2YRP7	Ribosome-recycling factor (RRF) (Ribosome-releasing factor)	Brucella abortus (strain 2308)	-0.824544	-0.430829		No COG
																		598	Q2YRV2	Uncharacterized protein	Brucella abortus (strain 2308)	-1.67113	3.33416		25	D0B3C1	Putative uncharacterized protein	Brucella melitensis biotype 1 (strain 16M / ATCC 23456 / NCTC 10094)	-0.543646	-1.11731
																		616	Q8YB69	Hypothetical cytosolic protein (Inositol monophosphatase)	Brucella melitensis biotype 1 (strain 16M / ATCC 23456 / NCTC 10094)	-0.64384	-0.342219		31	D0B3I5	Putative uncharacterized protein	Brucella melitensis biotype 1 (strain 16M / ATCC 23456 / NCTC 10094)	0	0.50643
																		761	Q8YHJ3	Uncharacterized protein	Brucella melitensis biotype 1 (strain 16M / ATCC 23456 / NCTC 10094)	3.45269	-0.000479698		35	D0B3S9	ATP/GTP-binding site-containing protein A	Brucella melitensis biotype 1 (strain 16M / ATCC 23456 / NCTC 10094)	0	6.14426
																		797	Q8YIS5	Uncharacterized protein	Brucella melitensis biotype 1 (strain 16M / ATCC 23456 / NCTC 10094)	4.66352	2.47164		42	D0B431	Putative uncharacterized protein	Brucella melitensis biotype 1 (strain 16M / ATCC 23456 / NCTC 10094)	-1.54368	4.34849
																									49	D0B4G6	Formate/nitrite transporter	Brucella melitensis biotype 1 (strain 16M / ATCC 23456 / NCTC 10094)	0.860765	-7.49092
																									76	D0B756	Putative uncharacterized protein	Brucella melitensis biotype 1 (strain 16M / ATCC 23456 / NCTC 10094)	0	-6.04767
																									149	Q2YIN7	Molybdenum ABC transporterperiplasmic binding protein	Brucella abortus (strain 2308)	0.656325	-3.78827
																									156	Q2YIT6	Type IV secretion system protein virB2	Brucella abortus (strain 2308)	0	4.36643
																									161	Q2YIY2	Periplasmic binding protein/LacI transcriptional regulator	Brucella abortus (strain 2308)	0.0398461	0.501866
																									171	Q2YJ77	Type IV secretion system putative lipoprotein virB7	Brucella abortus (strain 2308)	6.37572	6.75183
																									182	Q2YJM2	Protein SlyX homolog	Brucella abortus (strain 2308)	2.27863	6.60853
																									197	Q2YJY6	ThuA	Brucella abortus (strain 2308)	0	9.67587
																									199	Q2YK18	Probable acid stress chaperone HdeA	Brucella abortus (strain 2308)	-0.413282	-0.904046
																									212	Q2YKI4	Ferroxidase (EC 1.16.3.1)	Brucella abortus (strain 2308)	1.71202	10.7703
																									219	Q2YKN7	Uncharacterized protein	Brucella abortus (strain 2308)	5.58429	-1.55272
																									220	Q2YKN9	Uncharacterized protein	Brucella abortus (strain 2308)	1.91245	-1.85891
																									223	Q2YKP7	Twin-arginine translocation pathway signal	Brucella abortus (strain 2308)	0	12.8752
																									224	Q2YKR5	sn-glycerol-3-phosphate-binding periplasmic protein UgpB	Brucella abortus (strain 2308)	-1.00387	-0.746181
																									237	Q2YKY2	Uncharacterized protein	Brucella abortus (strain 2308)	2.2838	2.68135
																									241	Q2YL40	Uncharacterized protein	Brucella abortus (strain 2308)	4.79968	3.78515
																									252	Q2YLB9	Leu/Ile/Val-binding protein family	Brucella abortus (strain 2308)	-0.154129	7.19647
																									259	Q2YLF8	Leu/Ile/Val-binding protein homolog 1	Brucella abortus (strain 2308)	-2.32181	-1.22149
																									260	Q2YLG0	Leu/Ile/Val-binding protein homolog 2	Brucella abortus (strain 2308)	-1.17703	-1.34902
																									283	Q2YLQ1	Succinate dehydrogenase flavoprotein subunit (EC 1.3.5.1)	Brucella abortus (strain 2308)	2.244	2.48773
																									285	Q2YLR9	Malate dehydrogenase (EC 1.1.1.37)	Brucella abortus (strain 2308)	-2.55112	5.51723
																									294	Q2YLX9	Lipoproteinputative	Brucella abortus (strain 2308)	3.24606	3.56337
																									295	Q2YLY1	Laccase domain protein	Brucella abortus (strain 2308)	0.610477	1.69342
																									307	Q2YM05	50S ribosomal protein L23	Brucella abortus (strain 2308)	0.295441	-1.36826
																									337	Q2YMG9	30S ribosomal protein S6	Brucella abortus (strain 2308)	-0.235027	0.726075
																									355	Q2YMS0	Uncharacterized protein	Brucella abortus (strain 2308)	0.81998	1.41693
																									368	Q2YN24	Uncharacterized protein	Brucella abortus (strain 2308)	-0.535108	7.31419
																									373	Q2YN45	Probable cytosol aminopeptidase (Leucine aminopeptidase) (Leucyl aminopeptidase)	Brucella abortus (strain 2308)	0.499934	0.654816
																									377	Q2YN61	Uncharacterized protein	Brucella abortus (strain 2308)	-0.669704	-1.98662
																									430	Q2YP66	Zinc-containing alcohol dehydrogenase superfamily:Zinc-containing alcohol dehydrogenase (EC 1.1.1.1)	Brucella abortus (strain 2308)	-1.53789	7.5399
																									444	Q2YPG1	Uncharacterized protein	Brucella abortus (strain 2308)	0.506873	0.922143
																									472	Q2YPX7	Single-stranded DNA-binding protein (SSB)	Brucella abortus (strain 2308)	0.7135	0.73535
																									478	Q2YQ34	Proline-rich region:Proline-rich extensin	Brucella abortus (strain 2308)	-1.96075	4.76022
																									496	Q2YQE3	Periplasmic binding protein/LacI transcriptional regulator	Brucella abortus (strain 2308)	-0.570216	10.4926
																									497	Q2YQF2	Prokaryotic sulfate-/thiosulfate-binding protein:Bacterial extracellular solute-binding proteinfamily 1	Brucella abortus (strain 2308)	0.26949	10.7454
																									507	Q2YQM2	Brucella melitensis biovar Abortus 2308 chromosome Icomplete sequencestrain 2308	Brucella abortus (strain 2308)	1.33397	-3.09392
																									512	Q2YQQ6	Glutelin:Lipoprotein YaeC family:NLPA lipoprotein	Brucella abortus (strain 2308)	-2.10955	-3.60556
																									519	Q2YQT3	Thermophilic metalloprotease (M29) (EC 3.4.11.-)	Brucella abortus (strain 2308)	-0.665969	5.77695
																									531	Q2YQZ9	Calcium-binding EF-hand	Brucella abortus (strain 2308)	0.257196	2.12322
																									532	Q2YR20	Uncharacterized protein	Brucella abortus (strain 2308)	-1.66427	-1.05644
																									569	Q2YRJ0	ATP/GTP-binding site motif A (P-loop)	Brucella abortus (strain 2308)	1.25504	1.10692
																									577	Q2YRN7	Uncharacterized protein	Brucella abortus (strain 2308)	3.13071	3.8958
																									580	Q2YRP7	Ribosome-recycling factor (RRF) (Ribosome-releasing factor)	Brucella abortus (strain 2308)	-0.824544	-0.430829
																									596	Q2YRU5	MotY protein:Bacterial outer membrane protein:OmpA/MotB domain	Brucella abortus (strain 2308)	0.499419	1.12396
																									610	Q7CNV0	Calcium binding protein	Brucella melitensis biotype 1 (strain 16M / ATCC 23456 / NCTC 10094)	-0.802445	-7.01256
																									781	Q8YIA9	Antifreeze protein (Uncharacterized protein)	Brucella melitensis biotype 1 (strain 16M / ATCC 23456 / NCTC 10094)	2.59008	4.29398
