# Supplementary material for: Pan-Proteomic Analysis and Elucidation of Protein Abundance among the Closely Related Brucella Species, Brucella abortus and Brucella melitensis
Source: Biomolecules. 2020 May 30;10(6):836. doi: 10.3390/biom10060836 (PMC7355635; doi:10.3390/biom10060836)
Supplement: Supplementary file 1 [file biomolecules-10-00836-s001.zip › Suplimentary table 3.xlsx]

## Sheet: Sheet1
Supplementary table 3: Virulence associate protein prediction result-S.No-number assigned alphabeticcaly to entry; Entry refers to the accession number at Uniprot database; Label free quantification is the output of Perseus software: t-test difference coloded with red to indicate significantly upregulated/ green represents downregulated (p < 0.05) and after filtering 1% FDR (False Discovery Rate)…
S.No.	Entry	Protein names	Organism	Statistical analysis						VirulentPred online analysis
				B. abortus 544 vs B. melitensis 16M (A vs M)	B. abortus 09R vs B. melitensis 09R (A2 vs M2)	B. abortus 544 vs B. melitensis 09R (A vs M2)	B. abortus 09R vs B. melitensis 16M (A2 vs M)	B. abortus 09R vs B. abortus 544 (A2 vs A)	B melitensis 09R vs B. melitensis 16M(M2 vs M)	Amino acid composition based	Dipeptide Composition Based	Highter order dipeptide compoas	Similarity based PSI-blast	PSI-BLAST created PSSM profiles	Cascade of SVMs and PSI-BLAST	Prediction
4	D0B248	LipA family protein	Brucella melitensis biotype 1 (strain 16M / ATCC 23456 / NCTC 10094)	-6.19129	-1.87115	-4.80969	-3.25275	-2.93854	1.3816	0.9963	13584	10612	Zero	0.6117	10327	Virulent
41	D0B430	Cell wall hydrolase SleB	Brucella melitensis biotype 1 (strain 16M / ATCC 23456 / NCTC 10094)	3.91353	0	0	3.91353	0	-3.91353	-0.279	0.5765	0.7640	Zero	0.6117	10764	Virulent
42	D0B431	Putative uncharacterized protein	Brucella melitensis biotype 1 (strain 16M / ATCC 23456 / NCTC 10094)	-5.67309	0.219082	-1.3246	-4.12941	-1.54368	4.34849	0.2782	-0.006	0.3821	Zero	0.6117	10561	Virulent
57	D0B5M6	Putative uncharacterized protein	Brucella melitensis biotype 1 (strain 16M / ATCC 23456 / NCTC 10094)	8.34452	7.34783	8.91051	6.78184	1.56268	0.565992	0.5712	0.4873	0.6481	Zero	0.6117	10468	Virulent
64	D0B666	Putative uncharacterized protein	Brucella melitensis biotype 1 (strain 16M / ATCC 23456 / NCTC 10094)	-3.4079	0.638044	-0.0545162	-2.71534	-0.692561	3.35338	0.1543	-0.022	0.3490	Zero	0.6117	10033	Virulent
95	D0B8F7	Putative uncharacterized protein	Brucella melitensis biotype 1 (strain 16M / ATCC 23456 / NCTC 10094)	0.637598	0.277739	1.91002	-0.994684	1.63228	1.27242	0.3126	0.4388	0.6105	Zero	0.6117	11190	Virulent
98	D0B8I3	Antifreeze protein	Brucella melitensis biotype 1 (strain 16M / ATCC 23456 / NCTC 10094)	2.35255	3.50812	3.50812	2.35255	0	1.15558	0.5389	0.2615	0.1557	Zero	0.6117	10626	Virulent
100	D0B8S2	TonB-dependent receptor protein	Brucella melitensis biotype 1 (strain 16M / ATCC 23456 / NCTC 10094)	-3.84578	-2.7882	-4.66363	-1.97036	-1.87543	-0.817846	0.4943	0.7891	0.5716	e-153	0.6117	10087	Virulent
101	D0B8Y8	Putative uncharacterized protein	Brucella melitensis biotype 1 (strain 16M / ATCC 23456 / NCTC 10094)	-3.73837	-1.15549	-2.89072	-2.00314	-1.73524	0.847648	0.5489	-0.009	0.5830	Zero	0.6117	10601	Virulent
102	D0B901	Putative uncharacterized protein	Brucella melitensis biotype 1 (strain 16M / ATCC 23456 / NCTC 10094)	-0.698323	-0.492337	-0.670455	-0.520204	-0.178118	0.0278673	0.3797	0.0223	0.6846	Zero	0.6117	10478	Virulent
120	D0B9S6	Extensin family protein	Brucella melitensis biotype 1 (strain 16M / ATCC 23456 / NCTC 10094)	1.04894	3.14868	3.14868	1.04894	0	2.09974	0.1587	10329	-0.026	Zero	0.6117	0.8411	Virulent
121	D0B9U0	Cold-shock DNA-binding domain-containing protein	Brucella melitensis biotype 1 (strain 16M / ATCC 23456 / NCTC 10094)	1.53308	0.397236	-2.30963	4.23994	-2.70687	-3.84271	0.4267	0.2422	0.5092	Zero	0.6117	10966	Virulent
127	D0BA40	Putative uncharacterized protein	Brucella melitensis biotype 1 (strain 16M / ATCC 23456 / NCTC 10094)	-0.859837	-0.225949	-1.06635	-0.0194381	-0.840398	-0.206511	0.3913	0.2847	0.4605	Zero	0.6117	11055	Virulent
133	P0C0Z6	30S ribosomal protein S15	Brucella abortus (strain 2308)	2.10668	0.570279	1.46402	1.21294	0.893742	-0.64266	0.9100	0.5553	0.3937	Zero	0.6117	10079	Virulent
143	Q2YIJ5	Uncharacterized protein	Brucella abortus (strain 2308)	-2.06773	-5.574	-3.87507	-3.76666	1.69893	-1.80734	0.4680	0.4289	0.4846	Zero	0.6117	10860	Virulent
151	Q2YIP8	Lipoprotein Omp10	Brucella abortus (strain 2308)	-5.5067	-4.32001	-4.88255	-4.94416	-0.562541	0.624147	12234	0.7486	0.8953	Zero	0.6117	10010	Virulent
159	Q2YIV8	RNA-binding region RNP-1 (RNA recognition motif):TPR repeat	Brucella abortus (strain 2308)	-0.639064	0.640042	0.631846	-0.630868	-0.00819651	1.27091	0.0381	0.1607	0.4416	Zero	0.6117	10573	Virulent
160	Q2YIW0	30S ribosomal protein S21	Brucella abortus (strain 2308)	-0.0142679	1.00735	-0.0558796	1.04896	-1.06323	-0.0416117	0.7590	0.4469	0.5093	Zero	0.6117	10280	Virulent
171	Q2YJ77	Type IV secretion system putative lipoprotein virB7	Brucella abortus (strain 2308)	1.15018	1.5263	7.90202	-5.22553	6.37572	6.75183	0.5131	0.4676	0.4835	Zero	0.6117	10730	Virulent
172	Q2YJ78	Type IV secretion system protein virB8	Brucella abortus (strain 2308)	0	3.21829	7.70817	-4.48989	4.48989	7.70817	0.6457	0.0031	0.4435	Zero	0.6117	10783	Virulent
173	Q2YJ79	Type IV secretion system protein virB9	Brucella abortus (strain 2308)	0	1.13093	5.83676	-4.70583	4.70583	5.83676	0.2814	0.2678	-0.064	2e-63	0.6117	10103	Virulent
174	Q2YJ81	Type IV secretion system protein virB10	Brucella abortus (strain 2308)	0	-1.9391	3.64353	-5.58264	5.58264	3.64353	0.8114	0.8624	0.5235	1e-88	0.6117	10058	Virulent
177	Q2YJB2	Heme transporter BhuA (Brucella heme uptake protein A)	Brucella abortus (strain 2308)	0	6.218	6.218	0	0	6.218	-0.097	0.0988	-0.386	e-158	0.6117	10139	Virulent
192	Q2YJR4	50S ribosomal protein L34	Brucella abortus (strain 2308)	0.353838	-2.22379	-2.2589	0.388944	-0.0351065	-2.61273	0.6670	0.5026	0.6508	Zero	0.6117	10266	Virulent
208	Q2YKD6	Cytochrome bd ubiquinol oxidase subunit X (EC 1.10.3.14)	Brucella abortus (strain 2308)	-1.95259	-2.78139	-1.46965	-3.26433	1.31174	0.482938	0.6575	0.4362	0.5554	Zero	0.6117	10397	Virulent
218	Q2YKM8	50S ribosomal protein L33	Brucella abortus (strain 2308)	0.869726	-0.447824	-1.30206	1.72396	-0.854237	-2.17179	0.6051	0.6026	0.6728	Zero	0.6117	10369	Virulent
231	Q2YKV9	Superoxide dismutase [Cu-Zn] (EC 1.15.1.1)	Brucella abortus (strain 2308)	-0.666353	-1.15429	-0.905858	-0.914782	0.248429	-0.239505	-0.334	0.2947	-0.208	4e-66	0.6117	10405	Virulent
238	Q2YKY9	Lectin-like protein BA14k	Brucella abortus (strain 2308)	0.745762	0.99655	0.996908	0.745403	0.000358264	0.251146	0.8017	0.5192	0.3351	Zero	0.6117	10210	Virulent
241	Q2YL40	Uncharacterized protein	Brucella abortus (strain 2308)	-0.705233	-1.71976	3.07991	-5.50491	4.79968	3.78515	0.3061	0.2523	0.2106	Zero	0.6117	10714	Virulent
246	Q2YL59	UPF0434 protein BAB2_0345	Brucella abortus (strain 2308)	-5.26348	1.44428	-2.47282	-1.34638	-3.9171	2.79066	13036	0.3954	0.5691	Zero	0.6117	10028	Virulent
253	Q2YLD3	50S ribosomal protein L32	Brucella abortus (strain 2308)	3.08881	-2.80417	0.544668	-0.260025	3.34884	-2.54414	10233	0.4707	0.6595	Zero	0.6117	10016	Virulent
273	Q2YLL8	50S ribosomal protein L27	Brucella abortus (strain 2308)	2.00315	-2.66162	-2.52031	1.86183	0.141319	-4.52346	0.4979	0.2810	0.2831	Zero	0.6117	10877	Virulent
275	Q2YLM7	Brucella melitensis biovar Abortus 2308 chromosome Icomplete sequencestrain 2308	Brucella abortus (strain 2308)	-0.108406	0.0517677	0.792552	-0.84919	0.740785	0.900958	0.1029	0.2118	0.4798	Zero	0.6117	10982	Virulent
294	Q2YLX9	Lipoproteinputative	Brucella abortus (strain 2308)	0	0.317308	3.56337	-3.24606	3.24606	3.56337	0.0039	0.0905	0.5310	Zero	0.6117	10285	Virulent
301	Q2YLZ8	30S ribosomal protein S12	Brucella abortus (strain 2308)	-0.998452	-0.886938	-1.58564	-0.299751	-0.698702	-0.587187	0.7498	0.2465	0.1379	Zero	0.6117	10439	Virulent
304	Q2YM02	30S ribosomal protein S10	Brucella abortus (strain 2308)	-0.444918	-0.372781	-0.719847	-0.0978527	-0.347065	-0.274929	0.5267	0.3898	0.7090	Zero	0.6117	10518	Virulent
308	Q2YM06	50S ribosomal protein L2	Brucella abortus (strain 2308)	0.746439	-0.386115	-0.571091	0.931414	-0.184975	-1.31753	0.8951	0.1969	0.0467	Zero	0.6117	10007	Virulent
317	Q2YM39	Antifreeze proteintype I	Brucella abortus (strain 2308)	-4.43297	-0.835373	-3.33326	-1.93509	-2.49788	1.09972	0.5735	0.2276	0.1601	Zero	0.6117	10644	Virulent
325	Q2YMB8	Uncharacterized protein	Brucella abortus (strain 2308)	-7.49558	0	-7.49558	0	-7.49558	0	-0.123	0.4837	0.7320	Zero	0.6117	11353	Virulent
326	Q2YMC0	Uncharacterized protein	Brucella abortus (strain 2308)	-6.13552	-10.1254	-6.72496	-9.53591	3.40039	-0.589443	0.3702	0.2867	0.5161	Zero	0.6117	11061	Virulent
333	Q2YME6	Uncharacterized protein	Brucella abortus (strain 2308)	1.88411	1.74492	1.77783	1.85119	0.0329119	-0.106277	0.2882	0.4207	0.2115	Zero	0.6117	10753	Virulent
335	Q2YMF9	Uncharacterized protein	Brucella abortus (strain 2308)	-1.55222	2.0423	-1.26247	1.75256	-3.30478	0.289744	0.3472	0.2915	0.3533	Zero	0.6117	11067	Virulent
338	Q2YMH0	30S ribosomal protein S18	Brucella abortus (strain 2308)	-2.30365	1.19716	0.430622	-1.53711	-0.766535	2.73427	0.9034	0.2263	0.1536	Zero	0.6117	10311	Virulent
345	Q2YMK7	Lipoproteinputative	Brucella abortus (strain 2308)	-1.13401	0.291109	1.0261	-1.869	0.734994	2.16011	10839	-0.006	0.2632	Zero	0.6117	10131	Virulent
357	Q2YMV2	Uncharacterized protein	Brucella abortus (strain 2308)	0.447797	-2.57792	-2.65853	0.528411	-0.0806135	-3.10633	0.1862	0.0376	0.3800	Zero	0.6117	10463	Virulent
358	Q2YMW1	Uncharacterized protein	Brucella abortus (strain 2308)	-5.96599	7.11765	-1.62207	2.77373	-8.73972	4.34392	0.7682	0.3144	0.3522	Zero	0.6117	10533	Virulent
368	Q2YN24	Uncharacterized protein	Brucella abortus (strain 2308)	-5.42071	2.42859	1.89348	-4.8856	-0.535108	7.31419	0.6668	0.4055	0.5930	Zero	0.6117	10368	Virulent
369	Q2YN28	Uncharacterized protein	Brucella abortus (strain 2308)	-1.79379	-2.46343	-1.79379	-2.46343	0.669641	0	0.6863	0.3220	0.3234	Zero	0.6117	10627	Virulent
379	Q2YN89	Brucella melitensis biovar Abortus 2308 chromosome Icomplete sequencestrain 2308	Brucella abortus (strain 2308)	1.338	1.87974	2.77753	0.440207	0.897789	1.43953	0.5299	0.4287	0.2388	Zero	0.6117	10648	Virulent
382	Q2YNA6	Uncharacterized protein	Brucella abortus (strain 2308)	4.93604	5.39287	5.39287	4.93604	0	0.456832	0.2383	0.0466	0.2233	Zero	0.6117	10240	Virulent
385	Q2YNC3	SmpA/OmlA	Brucella abortus (strain 2308)	0.853098	5.19259	3.18177	2.86391	-2.01081	2.32868	0.0562	0.2497	0.2161	Zero	0.6117	10002	Virulent
389	Q2YNC8	NADH-quinone oxidoreductase subunit B (EC 1.6.5.11) (NADH dehydrogenase I subunit B) (NDH-1 subunit B)	Brucella abortus (strain 2308)	-0.338583	-0.622179	-0.937881	-0.0228809	-0.315702	-0.599298	0.2720	0.2706	0.4794	Zero	0.6117	11177	Virulent
417	Q2YNS5	Heavy metal transport/detoxification protein:Heavy metal binding	Brucella abortus (strain 2308)	1.73387	0.657477	0.889133	1.50222	0.231656	-0.844739	0.3075	0.4620	0.2046	Zero	0.6117	10723	Virulent
436	Q2YPC3	DNA gyrase inhibitor YacG	Brucella abortus (strain 2308)	3.09906	0	-0.564946	3.664	-0.564946	-3.664	0.8365	0.4228	0.6213	Zero	0.6117	10133	Virulent
449	Q2YPM9	Nucleoid-associated protein BAB1_0030	Brucella abortus (strain 2308)	-0.338874	-0.899169	-0.429621	-0.808422	0.469548	-0.0907469	0.3212	-0.148	0.3120	Zero	0.6117	10054	Virulent
455	Q2YPR0	Uncharacterized protein	Brucella abortus (strain 2308)	0	-6.34182	0	-6.34182	6.34182	0	0.9879	0.8524	0.3811	e-104	0.6117	10035	Virulent
456	Q2YPR8	Uncharacterized protein	Brucella abortus (strain 2308)	-0.248552	0.893069	0.302189	0.342328	-0.59088	0.550741	0.7306	0.3983	0.2572	Zero	0.6117	10443	Virulent
478	Q2YQ34	Proline-rich region:Proline-rich extensin	Brucella abortus (strain 2308)	-1.52264	5.19833	3.23758	0.438107	-1.96075	4.76022	0.0839	0.3605	-0.243	6e-68	0.6117	10185	Virulent
488	Q2YQ99	Uncharacterized protein	Brucella abortus (strain 2308)	-5.67407	-5.05746	-5.67407	-5.05746	-0.616615	0	0.0676	0.4876	0.6926	Zero	0.6117	11627	Virulent
490	Q2YQA8	Uncharacterized protein	Brucella abortus (strain 2308)	-8.06382	-3.25103	-6.91905	-4.3958	-3.66802	1.14477	0.5881	0.9795	0.9169	Zero	0.6117	10751	Virulent
495	Q2YQE0	Urease subunit gamma 2 (EC 3.5.1.5) (Urea amidohydrolase subunit gamma 2)	Brucella abortus (strain 2308)	-3.92471	0	-3.92471	0	-3.92471	0	0.1915	-0.163	-0.072	3e-46	0.6117	10201	Virulent
501	Q2YQH5	TPR repeat:Molluscan rhodopsin C-terminal tail	Brucella abortus (strain 2308)	-1.203	-3.09922	-2.10965	-2.19256	0.989566	-0.906655	0.5145	0.2722	0.1288	3e-75	0.6117	10022	Virulent
505	Q2YQJ7	Uncharacterized protein	Brucella abortus (strain 2308)	-3.11295	-2.78513	-3.96055	-1.93753	-1.17542	-0.847603	-0.213	0.4648	0.6441	Zero	0.6117	10894	Virulent
507	Q2YQM2	Brucella melitensis biovar Abortus 2308 chromosome Icomplete sequencestrain 2308	Brucella abortus (strain 2308)	-1.3817	-5.80958	-4.47562	-2.71567	1.33397	-3.09392	0.1735	0.2654	0.3246	Zero	0.6117	10905	Virulent
511	Q2YQP6	30S ribosomal protein S20	Brucella abortus (strain 2308)	0.027921	-0.0280088	-0.350378	0.350291	-0.32237	-0.378299	0.5489	0.3862	0.1880	Zero	0.6117	10585	Virulent
523	Q2YQV8	50S ribosomal protein L35	Brucella abortus (strain 2308)	0.487657	-0.306698	-1.13101	1.31197	-0.824311	-1.61866	0.4506	0.3074	0.4690	Zero	0.6117	10954	Virulent
546	Q2YRA3	50S ribosomal protein L29	Brucella abortus (strain 2308)	2.1589	-1.97083	-0.140337	0.328405	1.83049	-2.29923	0.8031	0.3713	0.5813	Zero	0.6117	10240	Virulent
547	Q2YRA4	30S ribosomal protein S17	Brucella abortus (strain 2308)	0.0848118	-0.256984	-0.183877	0.0117048	0.0731071	-0.268689	0.5434	0.6814	0.5705	Zero	0.6117	10538	Virulent
561	Q2YRE3	Uncharacterized protein	Brucella abortus (strain 2308)	-6.7793	-0.70562	-4.78796	-2.69696	-4.08234	1.99134	0.5271	0.4585	0.3551	Zero	0.6117	10720	Virulent
572	Q2YRM0	Cold-shock DNA-binding domain	Brucella abortus (strain 2308)	-0.710533	0.188104	-0.619797	0.0973676	-0.8079	0.0907361	0.3034	0.3015	0.2538	Zero	0.6117	10879	Virulent
590	Q2YRT4	50S ribosomal protein L30	Brucella abortus (strain 2308)	-0.421181	0.155964	-0.775958	0.510741	-0.931922	-0.354777	0.1341	0.1811	0.2870	Zero	0.6117	10495	Virulent
602	Q2YRY7	50S ribosomal protein L36	Brucella abortus (strain 2308)	2.8662	-1.96893	-0.0706209	0.967886	1.89831	-2.93682	0.7628	0.5195	0.6550	Zero	0.6117	10121	Virulent
604	Q2YRZ0	Uncharacterized protein	Brucella abortus (strain 2308)	-1.77787	1.53293	-1.12048	0.87554	-2.65341	0.657389	0.6722	0.3975	0.1947	Zero	0.6117	10447	Virulent
605	Q2YRZ2	Uncharacterized protein	Brucella abortus (strain 2308)	-2.13373	-0.648827	-1.09489	-1.68766	-0.446067	1.03883	0.3231	0.3892	0.5406	Zero	0.6117	11177	Virulent
633	Q8YC02	Uncharacterized protein	Brucella melitensis biotype 1 (strain 16M / ATCC 23456 / NCTC 10094)	-1.5263	-5.81741	-1.80123	-5.54248	4.01618	-0.274931	0.5581	0.1310	0.4521	Zero	0.6117	10868	Virulent
675	Q8YEG0	Hypothetical cytosolic protein	Brucella melitensis biotype 1 (strain 16M / ATCC 23456 / NCTC 10094)	-1.00124	-0.0954189	-0.664234	-0.432429	-0.568815	0.33701	0.6633	0.3685	0.1935	Zero	0.6117	10496	Virulent
678	Q8YEJ9	Hypothetical cytosolic protein	Brucella melitensis biotype 1 (strain 16M / ATCC 23456 / NCTC 10094)	0.730973	1.77647	1.21395	1.29349	-0.562518	0.482979	0.1191	0.2608	0.2274	Zero	0.6117	10356	Virulent
679	Q8YEN3	AsnC family transcriptional regulator (Transcriptional regulatory proteinasnc family)	Brucella melitensis biotype 1 (strain 16M / ATCC 23456 / NCTC 10094)	0.426284	-1.85004	-0.356792	-1.06697	1.49325	-0.783077	0.1922	0.4580	0.4683	Zero	0.6117	11412	Virulent
696	Q8YF68	Uncharacterized protein	Brucella melitensis biotype 1 (strain 16M / ATCC 23456 / NCTC 10094)	1.07052	-5.10545	-3.44976	-0.585165	1.65569	-4.52029	0.3086	0.7141	0.5733	Zero	0.6117	11272	Virulent
701	Q8YFC3	Uncharacterized protein	Brucella melitensis biotype 1 (strain 16M / ATCC 23456 / NCTC 10094)	1.69187	-0.41076	2.14392	-0.862803	2.55468	0.452043	0.4472	0.4389	0.4977	Zero	0.6117	10901	Virulent
716	Q8YFY7	Transcriptional regulator AbrB (Uncharacterized protein)	Brucella melitensis biotype 1 (strain 16M / ATCC 23456 / NCTC 10094)	5.38524	6.88022	6.88022	5.38524	0	1.49498	0.3298	0.6571	0.4148	Zero	0.6117	11083	Virulent
720	Q8YGC8	ETC complex I subunit region (NADH-ubiquinone oxidoreductase 18 kd subunit) (EC 1.6.5.3) (EC 1.6.99.3)	Brucella melitensis biotype 1 (strain 16M / ATCC 23456 / NCTC 10094)	-1.97732	-0.751846	-1.23726	-1.4919	-0.485412	0.740058	0.4643	0.2911	0.4425	Zero	0.6117	10950	Virulent
724	Q8YGI4	Polysaccharide export protein (Putative capsule polysaccharide export protein)	Brucella melitensis biotype 1 (strain 16M / ATCC 23456 / NCTC 10094)	0	1.6678	3.05396	-1.38615	1.38615	3.05396	0.3392	10557	0.3653	2e-61	0.6117	10086	Virulent
726	Q8YGM2	Hypothetical cytosolic protein (Predicted protein)	Brucella melitensis biotype 1 (strain 16M / ATCC 23456 / NCTC 10094)	1.10367	1.09653	1.38269	0.817501	0.286167	0.279024	0.6821	0.4228	0.4386	Zero	0.6117	10462	Virulent
736	Q8YGU1	NADH-ubiquinone oxidoreductase subunit b17.2 like protein (NADH:ubiquinone oxidoreductase 17.2 kDa subunit)	Brucella melitensis biotype 1 (strain 16M / ATCC 23456 / NCTC 10094)	-0.451524	-1.92965	0.199195	-2.58037	2.12884	0.650719	0.7411	0.1552	0.4300	Zero	0.6117	10687	Virulent
742	Q8YH12	Arsenate reductase (EC 1.20.4.1)	Brucella melitensis biotype 1 (strain 16M / ATCC 23456 / NCTC 10094)	2.4856	0	0	2.4856	0	-2.4856	0.6570	0.3265	0.1439	Zero	0.6117	10458	Virulent
743	Q8YH19	Beta-lactamase domain-containing protein (Phnp protein)	Brucella melitensis biotype 1 (strain 16M / ATCC 23456 / NCTC 10094)	1.07579	-1.13512	0.384237	-0.44356	1.51935	-0.691558	0.7683	-0.309	0.3745	4e-21	0.6117	10196	Virulent
770	Q8YHW3	Uncharacterized protein	Brucella melitensis biotype 1 (strain 16M / ATCC 23456 / NCTC 10094)	6.47123	0.572457	2.79262	4.25107	2.22016	-3.67861	0.5474	0.0891	0.2753	Zero	0.6117	10885	Virulent
781	Q8YIA9	Antifreeze protein (Uncharacterized protein)	Brucella melitensis biotype 1 (strain 16M / ATCC 23456 / NCTC 10094)	-6.64943	-4.94552	-2.35544	-9.2395	2.59008	4.29398	0.4490	0.2272	0.3049	Zero	0.6117	10955	Virulent
784	Q8YIB9	Neutral zinc metallopeptidase (Zinc protease) (EC 3.4.-.-)	Brucella melitensis biotype 1 (strain 16M / ATCC 23456 / NCTC 10094)	0.2293	-0.860068	-0.524726	-0.106042	0.335342	-0.754026	0.5420	-0.254	0.2831	Zero	0.6117	10133	Virulent
792	Q8YIN8	7-alpha-hydroxysteroid dehydrogenase (EC 1.1.1.159) (Short-chain dehydrogenase/reductase SDR)	Brucella melitensis biotype 1 (strain 16M / ATCC 23456 / NCTC 10094)	3.63323	2.76071	2.46599	3.92795	-0.29472	-1.16724	-0.414	0.1826	-0.233	1e-94	0.6117	10340	Virulent
797	Q8YIS5	Uncharacterized protein	Brucella melitensis biotype 1 (strain 16M / ATCC 23456 / NCTC 10094)	3.01105	0.819166	5.48269	-1.65247	4.66352	2.47164	0.5327	0.6679	0.7702	Zero	0.6117	10555	Virulent
803	Q8YIY8	Uncharacterized protein	Brucella melitensis biotype 1 (strain 16M / ATCC 23456 / NCTC 10094)	1.77815	0.10944	0.763747	1.12385	0.654306	-1.01441	0.3581	0.4123	0.4781	Zero	0.6117	11120	Virulent
806	Q8YJ09	Ferredoxin II (Ferredoxin ii)	Brucella melitensis biotype 1 (strain 16M / ATCC 23456 / NCTC 10094)	-0.150931	-0.951278	-1.23579	0.133586	-0.284516	-1.08486	-0.243	-0.160	-0.108	1e-19	0.6117	10170	Virulent
811	Q8YJ49	Hypothetical cytosolic protein	Brucella melitensis biotype 1 (strain 16M / ATCC 23456 / NCTC 10094)	-2.36267	-3.37169	-2.36267	-3.37169	1.00903	0	0.4217	0.2996	0.0988	Zero	0.6117	10389	Virulent
818	Q8YJC4	Succinate dehydrogenase iron-sulfur subunit (EC 1.3.5.1)	Brucella melitensis biotype 1 (strain 16M / ATCC 23456 / NCTC 10094)	-0.901813	1.4526	2.63339	-2.0826	1.18079	3.5352	0.0132	0.3030	0.6118	Zero	0.6117	11205	Virulent
1	D0B1R5	30S ribosomal protein S6	Brucella melitensis biotype 1 (strain 16M / ATCC 23456 / NCTC 10094)	4.14227	0	0	4.14227	0	-4.14227	0.0984	0.0810	0.0030	7e-52	0.6117	-0.778	Non-virulent
2	D0B1V9	Polysaccharide deacetylase	Brucella melitensis biotype 1 (strain 16M / ATCC 23456 / NCTC 10094)	5.68326	5.64617	8.6466	2.68283	3.00043	2.96334	-1628	-0.511	-1388	Zero	0.6117	-0.483	Non-virulent
3	D0B215	Superoxide dismutase (EC 1.15.1.1)	Brucella melitensis biotype 1 (strain 16M / ATCC 23456 / NCTC 10094)	1.11217	-0.0623563	0.110084	0.939727	0.17244	-1.00208	-0.688	-0.251	-0.666	2e-83	0.6117	0.9413	Non-virulent
5	D0B272	Antifreeze protein	Brucella melitensis biotype 1 (strain 16M / ATCC 23456 / NCTC 10094)	-0.924453	-0.890828	0.058088	-1.87337	0.948916	0.982541	0.5668	0.5701	-0.235	Zero	0.6117	0.8270	Non-virulent
6	D0B2A2	Dihydroorotase (DHOase) (EC 3.5.2.3)	Brucella melitensis biotype 1 (strain 16M / ATCC 23456 / NCTC 10094)	0.886074	2.94627	2.94627	0.886074	0	2.0602	-1098	-1322	-1922	Zero	0.6117	-0.345	Non-virulent
7	D0B2B9	Probable cytosol aminopeptidase (Leucine aminopeptidase) (Leucyl aminopeptidase)	Brucella melitensis biotype 1 (strain 16M / ATCC 23456 / NCTC 10094)	6.22182	0	0	6.22182	0	-6.22182	-2007	-1118	-2179	Zero	0.6117	-0.360	Non-virulent
8	D0B2D1	Outer-membrane immunogenic protein	Brucella melitensis biotype 1 (strain 16M / ATCC 23456 / NCTC 10094)	0.556309	0.109125	0.766163	-0.100729	0.657039	0.209854	-0.829	0.2667	-0.018	Zero	0.6117	0.0348	Non-virulent
9	D0B2K1	Bacterial regulatory protein	Brucella melitensis biotype 1 (strain 16M / ATCC 23456 / NCTC 10094)	3.31015	3.90457	4.52199	2.69273	0.61742	1.21184	-0.433	-0.178	-0.669	5e-26	0.6117	0.9891	Non-virulent
10	D0B2L0	30S ribosomal protein S9	Brucella melitensis biotype 1 (strain 16M / ATCC 23456 / NCTC 10094)	7.69937	1.4204	7.38322	1.73655	5.96282	-0.316144	-0.679	-0.425	-0.355	Zero	0.6117	-0.157	Non-virulent
11	D0B2N9	Proline--tRNA ligase (EC 6.1.1.15) (Prolyl-tRNA synthetase)	Brucella melitensis biotype 1 (strain 16M / ATCC 23456 / NCTC 10094)	2.88897	-1.76154	1.98786	-0.860434	3.74941	-0.901109	-1744	-1383	-1032	e-159	0.6117	-0.436	Non-virulent
12	D0B2Q0	Glutaredoxin	Brucella melitensis biotype 1 (strain 16M / ATCC 23456 / NCTC 10094)	2.22389	3.08838	3.11198	2.20029	0.0235971	0.888089	0.1274	0.1649	0.1590	Zero	0.6117	0.9775	Non-virulent
13	D0B2S5	Bacterial extracellular solute-binding proteinfamily 3	Brucella melitensis biotype 1 (strain 16M / ATCC 23456 / NCTC 10094)	0.810738	-5.36469	0	-4.55395	5.36469	-0.810738	-1685	-0.741	-1301	4e-95	0.6117	-0.435	Non-virulent
14	D0B2U0	Antifreeze protein	Brucella melitensis biotype 1 (strain 16M / ATCC 23456 / NCTC 10094)	1.45352	0.088233	4.35691	-2.81516	4.26868	2.90339	-0.274	-0.284	-0.956	Zero	0.6117	-0.292	Non-virulent
15	D0B2U4	Sec-independent protein translocase protein TatA	Brucella melitensis biotype 1 (strain 16M / ATCC 23456 / NCTC 10094)	2.07222	1.39202	3.67251	-0.20827	2.28049	1.6003	-0.940	0.0445	0.3405	Zero	0.6117	0.2320	Non-virulent
16	D0B2U7	Serine--tRNA ligase (EC 6.1.1.11) (Seryl-tRNA synthetase) (Seryl-tRNA(Ser/Sec) synthetase)	Brucella melitensis biotype 1 (strain 16M / ATCC 23456 / NCTC 10094)	7.6235	7.97529	7.97529	7.6235	0	0.351792	-1456	-0.436	-0.947	3e-76	0.6117	-0.530	Non-virulent
17	D0B322	Outer membrane protein 25b	Brucella melitensis biotype 1 (strain 16M / ATCC 23456 / NCTC 10094)	10.0609	8.02195	10.0233	8.05958	2.00135	-0.0376291	-0.090	0.4812	0.3253	5e-42	0.6117	-0.479	Non-virulent
18	D0B325	Putative uncharacterized protein	Brucella melitensis biotype 1 (strain 16M / ATCC 23456 / NCTC 10094)	3.17228	3.12794	3.12794	3.17228	0	-0.0443381	-0.306	-0.227	-0.317	Zero	0.6117	0.0485	Non-virulent
19	D0B350	Ribose-5-phosphate isomerase A (EC 5.3.1.6) (Phosphoriboisomerase A)	Brucella melitensis biotype 1 (strain 16M / ATCC 23456 / NCTC 10094)	1.88602	0.0823876	2.43947	-0.471065	2.35708	0.553453	-1453	-1531	-0.858	Zero	0.6117	-0.360	Non-virulent
20	D0B351	Putative uncharacterized protein	Brucella melitensis biotype 1 (strain 16M / ATCC 23456 / NCTC 10094)	-0.400516	-0.299246	-0.424631	-0.275131	-0.125385	-0.0241146	0.0788	-0.164	-0.124	Zero	0.6117	0.5833	Non-virulent
21	D0B352	Glutathione reductase	Brucella melitensis biotype 1 (strain 16M / ATCC 23456 / NCTC 10094)	0.755305	-8.20343	0.63786	-8.08599	8.84129	-0.117446	-2219	-0.723	-1667	e-179	0.6117	-0.316	Non-virulent
22	D0B3A9	Threonine--tRNA ligase (EC 6.1.1.3) (Threonyl-tRNA synthetase)	Brucella melitensis biotype 1 (strain 16M / ATCC 23456 / NCTC 10094)	4.28784	0.828109	4.06969	1.04626	3.24158	-0.218151	-2210	-1312	-1967	e-140	0.6117	-0.252	Non-virulent
23	D0B3B4	Phosphoribosyl-AMP cyclohydrolase (PRA-CH) (EC 3.5.4.19)	Brucella melitensis biotype 1 (strain 16M / ATCC 23456 / NCTC 10094)	-0.111157	-0.333743	-0.386628	-0.0582727	-0.0528847	-0.27547	-0.424	0.5586	-0.457	Zero	0.6117	-0.147	Non-virulent
24	D0B3C0	Chaperone protein ClpB	Brucella melitensis biotype 1 (strain 16M / ATCC 23456 / NCTC 10094)	0.785616	0.458557	1.73054	-0.486367	1.27198	0.944925	-1545	-0.890	-2095	0.0	0.6117	-0.300	Non-virulent
25	D0B3C1	Putative uncharacterized protein	Brucella melitensis biotype 1 (strain 16M / ATCC 23456 / NCTC 10094)	0.0533692	-0.520296	-1.06394	0.597015	-0.543646	-1.11731	0.1646	-0.226	-0.032	Zero	0.6117	0.7060	Non-virulent
26	D0B3F1	Glyoxalase/bleomycin resistance protein/dioxygenase	Brucella melitensis biotype 1 (strain 16M / ATCC 23456 / NCTC 10094)	2.90224	3.54048	2.40405	4.03867	-1.13643	-0.498188	-0.655	-0.350	-0.291	Zero	0.6117	-0.115	Non-virulent
27	D0B3F3	Succinate dehydrogenase flavoprotein subunit (EC 1.3.5.1)	Brucella melitensis biotype 1 (strain 16M / ATCC 23456 / NCTC 10094)	1.72647	3.24253	6.07631	-1.10731	2.83379	4.34984	-1789	-0.673	-1335	0.0	0.6117	-0.414	Non-virulent
28	D0B3H4	2-oxoglutarate dehydrogenase E1 component (EC 1.2.4.2) (Alpha-ketoglutarate dehydrogenase)	Brucella melitensis biotype 1 (strain 16M / ATCC 23456 / NCTC 10094)	0.557061	-0.578794	2.11597	-2.1377	2.69476	1.55891	-2293	-1651	-1583	Zero	0.6117	-0.353	Non-virulent
29	D0B3H6	Succinyl-CoA ligase [ADP-forming] subunit beta (EC 6.2.1.5) (Succinyl-CoA synthetase subunit beta)	Brucella melitensis biotype 1 (strain 16M / ATCC 23456 / NCTC 10094)	-2.48244	-2.14262	-1.8774	-2.74766	0.265216	0.605037	-2144	-1793	-1431	Zero	0.6117	-0.351	Non-virulent
30	D0B3H7	Malate dehydrogenase (EC 1.1.1.37)	Brucella melitensis biotype 1 (strain 16M / ATCC 23456 / NCTC 10094)	-2.56928	-1.55526	-1.56593	-2.55861	-0.0106754	1.00335	-1487	-1426	-1234	e-104	0.6117	-0.407	Non-virulent
31	D0B3I5	Putative uncharacterized protein	Brucella melitensis biotype 1 (strain 16M / ATCC 23456 / NCTC 10094)	6.91912	7.42555	7.42555	6.91912	0	0.50643	-0.735	-0.558	-0.289	Zero	0.6117	-0.148	Non-virulent
32	D0B3L2	Cysteine synthase A	Brucella melitensis biotype 1 (strain 16M / ATCC 23456 / NCTC 10094)	-2.39904	2.5672	-2.09214	2.2603	-4.65934	0.3069	-1415	-0.533	-1576	e-129	0.6117	-0.373	Non-virulent
33	D0B3R6	Basic helix-loop-helix dimerization domain bHLH	Brucella melitensis biotype 1 (strain 16M / ATCC 23456 / NCTC 10094)	2.93939	-0.733392	-4.32866	6.53466	-3.59527	-7.26805	-0.734	0.0326	0.1219	Zero	0.6117	0.2050	Non-virulent
34	D0B3S1	Acetyl-coenzyme A carboxylase carboxyl transferase subunit alpha (ACCase subunit alpha) (Acetyl-CoA carboxylase carboxyltransferase subunit alpha) (EC 6.4.1.2)	Brucella melitensis biotype 1 (strain 16M / ATCC 23456 / NCTC 10094)	4.25301	2.82302	5.37536	1.70068	2.55234	1.12235	-1412	-1111	-0.733	Zero	0.6117	-0.394	Non-virulent
35	D0B3S9	ATP/GTP-binding site-containing protein A	Brucella melitensis biotype 1 (strain 16M / ATCC 23456 / NCTC 10094)	0	6.14426	6.14426	0	0	6.14426	0.4396	-0.371	0.0580	Zero	0.6117	0.8488	Non-virulent
36	D0B3U2	Putative uncharacterized protein	Brucella melitensis biotype 1 (strain 16M / ATCC 23456 / NCTC 10094)	5.11106	4.32298	4.32298	5.11106	0	-0.788083	-1393	-0.380	-1163	Zero	0.6117	-0.486	Non-virulent
37	D0B3W8	ATP-dependent protease ATPase subunit HslU (Unfoldase HslU)	Brucella melitensis biotype 1 (strain 16M / ATCC 23456 / NCTC 10094)	2.74105	1.02689	2.20454	1.5634	1.17765	-0.536507	-1879	-0.612	-1869	0.0	0.6117	-0.311	Non-virulent
38	D0B3X2	Imidazole glycerol phosphate synthase subunit HisH (EC 2.4.2.-) (IGP synthase glutamine amidotransferase subunit) (IGP synthase subunit HisH) (ImGP synthase subunit HisH)	Brucella melitensis biotype 1 (strain 16M / ATCC 23456 / NCTC 10094)	1.50201	1.92406	2.661	0.765065	0.736943	1.159	-1117	-0.653	-0.754	Zero	0.6117	-0.372	Non-virulent
39	D0B3Z5	Acetyl-coenzyme A carboxylase carboxyl transferase subunit beta (ACCase subunit beta) (Acetyl-CoA carboxylase carboxyltransferase subunit beta) (EC 6.4.1.2)	Brucella melitensis biotype 1 (strain 16M / ATCC 23456 / NCTC 10094)	0.0421228	2.77624	2.81725	0.00110753	0.0410153	2.77513	-1402	-0.747	-1071	Zero	0.6117	-0.470	Non-virulent
40	D0B418	Putative uncharacterized protein	Brucella melitensis biotype 1 (strain 16M / ATCC 23456 / NCTC 10094)	0.205333	3.14675	2.47828	0.873804	-0.66847	2.27295	-0.887	-0.360	-1235	Zero	0.6117	-0.461	Non-virulent
43	D0B455	Beta-ketoacyl synthase	Brucella melitensis biotype 1 (strain 16M / ATCC 23456 / NCTC 10094)	9.66941	0	0	9.66941	0	-9.66941	-0.704	-0.807	-0.814	e-178	0.6117	-0.608	Non-virulent
44	D0B466	Enoyl-CoA hydratase/isomerase	Brucella melitensis biotype 1 (strain 16M / ATCC 23456 / NCTC 10094)	0.00593694	4.42441	0.852	3.57835	-3.57241	0.846063	-1383	-1466	-1032	3e-82	0.6117	-0.455	Non-virulent
45	D0B469	DNA polymerase III subunit beta (EC 2.7.7.7)	Brucella melitensis biotype 1 (strain 16M / ATCC 23456 / NCTC 10094)	0.484873	0.810678	0.929814	0.365737	0.119135	0.444941	0.0551	0.3219	-0.020	e-164	0.6117	-0.641	Non-virulent
46	D0B479	Extracellular ligand-binding receptor	Brucella melitensis biotype 1 (strain 16M / ATCC 23456 / NCTC 10094)	8.9724	6.80115	6.80115	8.9724	0	-2.17125	-1222	-1178	-1683	e-171	0.6117	-0.336	Non-virulent
47	D0B485	Putative uncharacterized protein	Brucella melitensis biotype 1 (strain 16M / ATCC 23456 / NCTC 10094)	1.67101	2.89313	2.14026	2.42388	-0.752868	0.469249	-1196	0.1314	-0.575	Zero	0.6117	-0.436	Non-virulent
48	D0B493	30S ribosomal protein S1	Brucella melitensis biotype 1 (strain 16M / ATCC 23456 / NCTC 10094)	1.17807	-0.178497	-0.166945	1.16652	0.0115519	-1.34501	-1886	-1230	-1822	9e-28	0.6117	-0.301	Non-virulent
49	D0B4G6	Formate/nitrite transporter	Brucella melitensis biotype 1 (strain 16M / ATCC 23456 / NCTC 10094)	-1.59701	-9.94869	-9.08792	-2.45777	0.860765	-7.49092	-1355	-0.005	0.2919	Zero	0.6117	0.0209	Non-virulent
50	D0B4G8	Sulfate ABC transporter	Brucella melitensis biotype 1 (strain 16M / ATCC 23456 / NCTC 10094)	5.23899	4.35758	4.35758	5.23899	0	-0.881411	-1690	-0.814	-0.908	e-145	0.6117	-0.539	Non-virulent
51	D0B4I2	Peptidase M20/M25/M40	Brucella melitensis biotype 1 (strain 16M / ATCC 23456 / NCTC 10094)	1.1164	0.160805	1.10597	0.171228	0.94517	-0.0104235	-0.936	-1149	-1181	Zero	0.6117	-0.346	Non-virulent
52	D0B4L9	Predicted protein	Brucella melitensis biotype 1 (strain 16M / ATCC 23456 / NCTC 10094)	0.550502	0.834916	1.60678	-0.221366	0.771868	1.05628	0.1666	0.2622	-0.094	1e-52	0.6117	-0.685	Non-virulent
53	D0B4U3	ATP/GTP-binding site-containing protein A	Brucella melitensis biotype 1 (strain 16M / ATCC 23456 / NCTC 10094)	-0.911447	0.103436	-0.398404	-0.409606	-0.501841	0.513042	-0.371	-0.692	-0.305	Zero	0.6117	-0.051	Non-virulent
54	D0B4X9	Histidinol dehydrogenase (HDH) (EC 1.1.1.23)	Brucella melitensis biotype 1 (strain 16M / ATCC 23456 / NCTC 10094)	3.13417	3.1812	4.70298	1.61239	1.52178	1.56881	-1824	-1005	-1725	0.0	0.6117	-0.337	Non-virulent
55	D0B558	Invasion protein B	Brucella melitensis biotype 1 (strain 16M / ATCC 23456 / NCTC 10094)	0.139602	-0.21102	-0.0390622	-0.032355	0.171957	-0.178665	0.7371	0.9170	0.4732	Zero	0.6117	0.9938	Non-virulent
56	D0B5L1	Inosine/uridine-preferring nucleoside hydrolase	Brucella melitensis biotype 1 (strain 16M / ATCC 23456 / NCTC 10094)	-2.10562	-2.50442	-0.675265	-3.93477	1.82915	1.43035	-1446	-0.939	-1354	Zero	0.6117	-0.473	Non-virulent
58	D0B5T3	Neutral zinc metallopeptidase	Brucella melitensis biotype 1 (strain 16M / ATCC 23456 / NCTC 10094)	1.66517	1.75599	3.80775	-0.386596	2.05176	2.14258	-1586	-0.443	-1124	Zero	0.6117	-0.482	Non-virulent
59	D0B5T7	Keto-hydroxyglutarate-aldolase/keto-deoxy-phosphogluconate aldolase	Brucella melitensis biotype 1 (strain 16M / ATCC 23456 / NCTC 10094)	1.84995	2.96307	2.96307	1.84995	0	1.11312	-1047	-0.931	-0.642	Zero	0.6117	-0.315	Non-virulent
60	D0B5U0	Molybdenum ABC transporter	Brucella melitensis biotype 1 (strain 16M / ATCC 23456 / NCTC 10094)	7.3595	2.83202	2.83202	7.3595	0	-4.52748	0.0206	-0.497	-0.789	7e-87	0.6117	-0.629	Non-virulent
61	D0B622	Aldo/keto reductase	Brucella melitensis biotype 1 (strain 16M / ATCC 23456 / NCTC 10094)	-1.23197	-0.636484	-0.215336	-1.65312	0.421148	1.01664	-0.209	-0.166	0.3193	e-133	0.6117	-0.670	Non-virulent
62	D0B637	Isoleucine--tRNA ligase (EC 6.1.1.5) (Isoleucyl-tRNA synthetase)	Brucella melitensis biotype 1 (strain 16M / ATCC 23456 / NCTC 10094)	3.52572	2.33998	2.94245	2.92325	0.602468	-0.583265	-1238	-1018	-1637	0.0	0.6117	-0.359	Non-virulent
63	D0B643	Zinc protease	Brucella melitensis biotype 1 (strain 16M / ATCC 23456 / NCTC 10094)	-9.16012	-9.54721	-9.16012	-9.54721	0.387097	0	-1683	-1049	-1507	6e-96	0.6117	-0.382	Non-virulent
65	D0B6C5	NarG family protein	Brucella melitensis biotype 1 (strain 16M / ATCC 23456 / NCTC 10094)	-0.923094	4.99303	4.06994	0	-0.923094	4.99303	-0.817	-1249	-0.901	0.0	0.6117	-0.511	Non-virulent
66	D0B6E7	Putative uncharacterized protein	Brucella melitensis biotype 1 (strain 16M / ATCC 23456 / NCTC 10094)	4.24309	6.80806	6.80806	4.24309	0	2.56497	0.2185	0.1778	0.0360	Zero	0.6117	0.9384	Non-virulent
67	D0B6K7	Putative uncharacterized protein	Brucella melitensis biotype 1 (strain 16M / ATCC 23456 / NCTC 10094)	6.63695	5.42645	5.42645	6.63695	0	-1.2105	-1247	-0.558	-0.731	0.0	0.6117	-0.658	Non-virulent
68	D0B6M1	Outer membrane protein 31	Brucella melitensis biotype 1 (strain 16M / ATCC 23456 / NCTC 10094)	5.74831	6.36378	7.62754	4.48455	1.26376	1.87923	0.2384	-0.041	0.1975	Zero	0.6117	0.9840	Non-virulent
69	D0B6R3	Cupin domain-containing protein	Brucella melitensis biotype 1 (strain 16M / ATCC 23456 / NCTC 10094)	9.25596	6.4819	10.5411	5.19676	4.0592	1.28513	-0.595	0.0160	-0.250	Zero	0.6117	-0.063	Non-virulent
70	D0B6X5	Binding-protein-dependent transport system inner membrane component	Brucella melitensis biotype 1 (strain 16M / ATCC 23456 / NCTC 10094)	6.90571	3.4037	3.4037	6.90571	0	-3.50201	-1010	-0.070	-0.354	2e-85	0.6117	-0.687	Non-virulent
71	D0B6X8	Bacterial extracellular solute-binding proteinfamily 5	Brucella melitensis biotype 1 (strain 16M / ATCC 23456 / NCTC 10094)	4.22826	1.35856	1.09316	4.49366	-0.265403	-3.1351	-0.813	0.0355	-0.610	0.0	0.6117	-0.620	Non-virulent
72	D0B700	Ferroxidase (EC 1.16.3.1)	Brucella melitensis biotype 1 (strain 16M / ATCC 23456 / NCTC 10094)	1.45162	0.148775	2.57587	-0.975476	2.42709	1.12425	-0.866	-0.398	-0.671	Zero	0.6117	-0.334	Non-virulent
73	D0B711	Bacterial extracellular solute-binding proteinfamily 5	Brucella melitensis biotype 1 (strain 16M / ATCC 23456 / NCTC 10094)	1.97665	2.89512	3.58641	1.28536	0.691287	1.60976	-0.467	0.0189	-0.658	e-130	0.6117	-0.648	Non-virulent
74	D0B718	Bifunctional protein GlmU	Brucella melitensis biotype 1 (strain 16M / ATCC 23456 / NCTC 10094)	0.747333	3.13859	1.86339	2.02253	-1.27519	1.11606	-2211	-1994	-1614	Zero	0.6117	-0.306	Non-virulent
75	D0B734	Acyl-CoA dehydrogenase	Brucella melitensis biotype 1 (strain 16M / ATCC 23456 / NCTC 10094)	0	-0.536758	1.79669	-2.33345	2.33345	1.79669	-0.998	0.1503	-0.453	Zero	0.6117	-0.377	Non-virulent
76	D0B756	Putative uncharacterized protein	Brucella melitensis biotype 1 (strain 16M / ATCC 23456 / NCTC 10094)	6.04767	0	0	6.04767	0	-6.04767	-0.449	0.3790	0.3796	Zero	0.6117	0.7717	Non-virulent
77	D0B774	Amino acid ABC transporter	Brucella melitensis biotype 1 (strain 16M / ATCC 23456 / NCTC 10094)	5.88512	3.44735	5.38928	3.94319	1.94193	-0.49584	-1481	-0.687	-1641	e-136	0.6117	-0.371	Non-virulent
78	D0B781	sn-glycerol-3-phosphate-binding periplasmic protein ugpB	Brucella melitensis biotype 1 (strain 16M / ATCC 23456 / NCTC 10094)	5.68276	0	0	5.68276	0	-5.68276	-0.639	-0.521	-0.548	0.0	0.6117	-0.777	Non-virulent
79	D0B784	sn-glycerol-3-phosphate import ATP-binding protein UgpC (EC 3.6.3.20)	Brucella melitensis biotype 1 (strain 16M / ATCC 23456 / NCTC 10094)	-0.80408	3.96666	3.82063	-0.65805	-0.146029	4.62471	-1320	-0.814	-1095	e-124	0.6117	-0.520	Non-virulent
80	D0B7B1	Bacterial extracellular solute-binding proteinfamily 1	Brucella melitensis biotype 1 (strain 16M / ATCC 23456 / NCTC 10094)	2.64385	10.9762	-0.0198778	13.64	-10.9961	-2.66372	-1489	-0.913	-1450	Zero	0.6117	-0.473	Non-virulent
81	D0B7D7	ABC transporter	Brucella melitensis biotype 1 (strain 16M / ATCC 23456 / NCTC 10094)	6.21456	6.03874	6.03874	6.21456	0	-0.175821	-0.917	-0.318	-0.370	e-116	0.6117	-0.798	Non-virulent
82	D0B7E0	Glycine dehydrogenase (decarboxylating) (EC 1.4.4.2) (Glycine cleavage system P-protein) (Glycine decarboxylase) (Glycine dehydrogenase (aminomethyl-transferring))	Brucella melitensis biotype 1 (strain 16M / ATCC 23456 / NCTC 10094)	-3.58297	-6.11062	-6.36948	-3.32411	-0.258859	-2.7865	-2132	-2081	-1884	0.0	0.6117	-0.190	Non-virulent
83	D0B7F1	Putative uncharacterized protein	Brucella melitensis biotype 1 (strain 16M / ATCC 23456 / NCTC 10094)	6.80331	5.41193	5.92727	6.28797	0.515341	-0.87604	-1855	-0.888	-1250	e-125	0.6117	-0.428	Non-virulent
84	D0B7F5	Alanine racemase domain-containing protein	Brucella melitensis biotype 1 (strain 16M / ATCC 23456 / NCTC 10094)	3.25833	5.67296	5.67296	3.25833	0	2.41463	-1933	-1278	-1217	Zero	0.6117	-0.450	Non-virulent
85	D0B7F9	Putative uncharacterized protein	Brucella melitensis biotype 1 (strain 16M / ATCC 23456 / NCTC 10094)	0.821408	1.85673	1.97409	0.704041	0.117366	1.15268	-1396	-0.856	-1782	e-132	0.6117	-0.345	Non-virulent
86	D0B7K5	Acyl-CoA dehydrogenase	Brucella melitensis biotype 1 (strain 16M / ATCC 23456 / NCTC 10094)	5.41628	6.61103	6.61103	5.41628	0	1.19475	-1772	-1389	-1343	Zero	0.6117	-0.431	Non-virulent
87	D0B7K8	Acyl-CoA dehydrogenase	Brucella melitensis biotype 1 (strain 16M / ATCC 23456 / NCTC 10094)	-0.677064	7.23572	6.55866	0	-0.677064	7.23572	-1344	-0.953	-0.574	Zero	0.6117	-0.358	Non-virulent
88	D0B7Q2	Putative uncharacterized protein	Brucella melitensis biotype 1 (strain 16M / ATCC 23456 / NCTC 10094)	2.48402	5.07323	5.92135	1.6359	0.848117	3.43733	-0.778	-0.071	-0.447	Zero	0.6117	-0.283	Non-virulent
89	D0B7R0	Periplasmic binding protein/LacI transcriptional regulator	Brucella melitensis biotype 1 (strain 16M / ATCC 23456 / NCTC 10094)	4.43283	5.89364	5.89364	4.43283	0	1.46081	-1175	-0.890	-1442	e-102	0.6117	-0.405	Non-virulent
90	D0B7X4	Imidazolonepropionase (EC 3.5.2.7)	Brucella melitensis biotype 1 (strain 16M / ATCC 23456 / NCTC 10094)	-5.89851	-6.73888	-5.89851	-6.73888	0.840366	0	-1740	-1078	-1703	Zero	0.6117	-0.440	Non-virulent
91	D0B7Z3	Solute-binding protein/glutamate receptor	Brucella melitensis biotype 1 (strain 16M / ATCC 23456 / NCTC 10094)	2.68101	1.13106	1.13106	2.68101	0	-1.54995	-1252	0.2804	-1012	e-148	0.6117	-0.327	Non-virulent
92	D0B814	NAD(P) transhydrogenasealpha subunit	Brucella melitensis biotype 1 (strain 16M / ATCC 23456 / NCTC 10094)	5.05016	5.55973	4.06239	6.5475	-1.49734	-0.987771	-1250	-1805	-2084	0.0	0.6117	-0.220	Non-virulent
93	D0B883	Murein endopeptidase	Brucella melitensis biotype 1 (strain 16M / ATCC 23456 / NCTC 10094)	0	-1.47395	2.60625	-4.08019	4.08019	2.60625	-0.756	-0.638	-0.623	e-126	0.6117	-0.738	Non-virulent
94	D0B8A5	Peptide methionine sulfoxide reductase MsrA (Protein-methionine-S-oxide reductase) (EC 1.8.4.11) (Peptide-methionine (S)-S-oxide reductase)	Brucella melitensis biotype 1 (strain 16M / ATCC 23456 / NCTC 10094)	2.2841	1.10068	1.9635	1.42129	0.862817	-0.320602	-0.901	-0.304	-0.272	e-112	0.6117	-0.812	Non-virulent
96	D0B8G2	Putative uncharacterized protein	Brucella melitensis biotype 1 (strain 16M / ATCC 23456 / NCTC 10094)	-0.0927844	1.75476	2.79186	-1.12988	1.0371	2.88464	-0.559	0.4180	-0.044	Zero	0.6117	0.2246	Non-virulent
97	D0B8H4	ATP/GTP-binding site-containing protein A	Brucella melitensis biotype 1 (strain 16M / ATCC 23456 / NCTC 10094)	0.939336	1.83741	1.66274	1.114	-0.174668	0.723405	-1406	0.1091	-1407	e-105	0.6117	-0.280	Non-virulent
99	D0B8J1	UDP-N-acetylmuramoyl-L-alanyl-D-glutamate--2,6-diaminopimelate ligase (EC 6.3.2.13) (Meso-A2pm-adding enzyme) (Meso-diaminopimelate-adding enzyme) (UDP-MurNAc-L-Ala-D-Glu:meso-diaminopimelate ligase) (UDP-MurNAc-tripeptide synthetase) (UDP-N-acetylmuramyl-tripeptide synthetase)	Brucella melitensis biotype 1 (strain 16M / ATCC 23456 / NCTC 10094)	3.35784	4.85132	4.4517	3.75747	-0.399628	1.09385	-2022	-1654	-1845	Zero	0.6117	-0.340	Non-virulent
103	D0B911	50S ribosomal protein L1	Brucella melitensis biotype 1 (strain 16M / ATCC 23456 / NCTC 10094)	2.70144	-2.56987	-0.449467	0.581029	2.12041	-3.1509	-1221	-1261	-1794	Zero	0.6117	-0.382	Non-virulent
104	D0B915	DNA-directed RNA polymerase subunit beta' (RNAP subunit beta') (EC 2.7.7.6) (RNA polymerase subunit beta') (Transcriptase subunit beta')	Brucella melitensis biotype 1 (strain 16M / ATCC 23456 / NCTC 10094)	5.25284	5.59864	4.94845	5.90304	-0.650192	-0.304393	-1864	-1385	-1327	0.0	0.6117	-0.363	Non-virulent
105	D0B918	30S ribosomal protein S7	Brucella melitensis biotype 1 (strain 16M / ATCC 23456 / NCTC 10094)	8.72599	0	0	8.72599	0	-8.72599	-0.817	-0.705	-0.358	Zero	0.6117	-0.198	Non-virulent
106	D0B919	Elongation factor G (EF-G)	Brucella melitensis biotype 1 (strain 16M / ATCC 23456 / NCTC 10094)	7.19539	6.99073	6.99073	7.19539	0	-0.204666	-2416	-0.943	-1686	0.0	0.6117	-0.295	Non-virulent
107	D0B923	50S ribosomal protein L23	Brucella melitensis biotype 1 (strain 16M / ATCC 23456 / NCTC 10094)	6.58591	4.67746	4.67746	6.58591	0	-1.90846	-0.469	0.0995	0.4352	Zero	0.6117	0.6778	Non-virulent
108	D0B935	30S ribosomal protein S8	Brucella melitensis biotype 1 (strain 16M / ATCC 23456 / NCTC 10094)	4.33854	0	0	4.33854	0	-4.33854	0.0734	0.3664	-0.000	Zero	0.6117	0.8570	Non-virulent
109	D0B936	50S ribosomal protein L6	Brucella melitensis biotype 1 (strain 16M / ATCC 23456 / NCTC 10094)	3.67729	4.60395	2.59129	5.68995	-2.01266	-1.086	-0.665	-0.316	-0.510	Zero	0.6117	-0.241	Non-virulent
110	D0B950	Bacterial outer membrane protein	Brucella melitensis biotype 1 (strain 16M / ATCC 23456 / NCTC 10094)	5.47508	6.13714	6.13714	5.47508	0	0.662058	0.3665	-0.484	0.4843	1e-58	0.6117	-0.675	Non-virulent
111	D0B963	Putative uncharacterized protein	Brucella melitensis biotype 1 (strain 16M / ATCC 23456 / NCTC 10094)	0.496388	-2.26097	-0.483685	-1.28089	1.77728	-0.980073	-0.223	0.0162	-0.116	Zero	0.6117	0.3763	Non-virulent
112	D0B992	Ribosome-recycling factor (RRF) (Ribosome-releasing factor)	Brucella melitensis biotype 1 (strain 16M / ATCC 23456 / NCTC 10094)	8.31572	8.08737	8.08737	8.31572	0	-0.228351	-0.589	-0.606	-0.496	6e-81	0.6117	-0.795	Non-virulent
113	D0B9B4	Enolase (EC 4.2.1.11) (2-phospho-D-glycerate hydro-lyase) (2-phosphoglycerate dehydratase)	Brucella melitensis biotype 1 (strain 16M / ATCC 23456 / NCTC 10094)	8.86491	9.18913	9.18913	8.86491	0	0.324227	-1733	-0.794	-1848	Zero	0.6117	-0.435	Non-virulent
114	D0B9D7	ATP-dependent Clp protease proteolytic subunit (EC 3.4.21.92) (Endopeptidase Clp)	Brucella melitensis biotype 1 (strain 16M / ATCC 23456 / NCTC 10094)	1.48505	0.699458	2.71234	-0.527836	2.01288	1.22729	-1257	-0.232	-0.037	e-112	0.6117	-0.656	Non-virulent
115	D0B9E2	Single-stranded DNA-binding protein (SSB)	Brucella melitensis biotype 1 (strain 16M / ATCC 23456 / NCTC 10094)	3.46239	1.63765	1.63765	3.46239	0	-1.82473	12121	0.6726	0.9179	1e-56	0.6117	0.9955	Virulent
116	D0B9E7	DNA gyrase subunit A (EC 5.99.1.3)	Brucella melitensis biotype 1 (strain 16M / ATCC 23456 / NCTC 10094)	3.03741	1.05075	4.19662	-0.108458	3.14587	1.1592	-1111	-1462	-1168	0.0	0.6117	-0.415	Non-virulent
117	D0B9F0	Peptidyl-prolyl cis-trans isomerase (EC 5.2.1.8)	Brucella melitensis biotype 1 (strain 16M / ATCC 23456 / NCTC 10094)	0.0585712	-0.167904	0.196896	-0.306229	0.3648	0.138325	-0.984	-0.468	-0.856	7e-69	0.6117	-0.614	Non-virulent
118	D0B9G9	Dihydroxyacetone kinase	Brucella melitensis biotype 1 (strain 16M / ATCC 23456 / NCTC 10094)	-7.07764	-6.69735	-7.07764	-6.69735	-0.380287	0	-2180	-1785	-2433	e-169	0.6117	-0.173	Non-virulent
119	D0B9P3	Ribosomal protein P2	Brucella melitensis biotype 1 (strain 16M / ATCC 23456 / NCTC 10094)	-0.266356	0.246831	-0.311809	0.292283	-0.55864	-0.0454521	-1938	-1458	-0.985	Zero	0.6117	-0.414	Non-virulent
122	D0B9X2	Lytic murein transglycosylase	Brucella melitensis biotype 1 (strain 16M / ATCC 23456 / NCTC 10094)	3.71534	1.26311	4.1727	0.805748	2.90959	0.457366	0.1091	-0.866	-0.836	2e-62	0.6117	-0.534	Non-virulent
123	D0B9X6	30S ribosomal protein S16	Brucella melitensis biotype 1 (strain 16M / ATCC 23456 / NCTC 10094)	-0.124327	-1.9185	-1.31584	-0.726993	0.602666	-1.19151	0.4312	0.4363	-0.014	Zero	0.6117	0.9742	Non-virulent
124	D0BA05	ATP synthase subunit beta (EC 3.6.3.14) (ATP synthase F1 sector subunit beta) (F-ATPase subunit beta)	Brucella melitensis biotype 1 (strain 16M / ATCC 23456 / NCTC 10094)	0.281403	0.850274	-0.297555	1.42923	-1.14783	-0.578958	-2133	-1096	-1967	0.0	0.6117	-0.275	Non-virulent
125	D0BA16	Leu/Ile/Val-binding protein family	Brucella melitensis biotype 1 (strain 16M / ATCC 23456 / NCTC 10094)	4.2684	7.16195	2.9689	8.46145	-4.19305	-1.2995	-1300	-1360	-1025	e-173	0.6117	-0.479	Non-virulent
126	D0BA38	Thiamine-binding periplasmic protein	Brucella melitensis biotype 1 (strain 16M / ATCC 23456 / NCTC 10094)	0.947576	1.10423	1.82874	0.22307	0.724506	0.88116	-1413	-1015	-1158	Zero	0.6117	-0.460	Non-virulent
128	D0BA49	N5-carboxyaminoimidazole ribonucleotide synthase (N5-CAIR synthase) (EC 6.3.4.18) (5-(carboxyamino)imidazole ribonucleotide synthetase)	Brucella melitensis biotype 1 (strain 16M / ATCC 23456 / NCTC 10094)	5.10095	0.223025	5.50599	-0.182014	5.28297	0.405039	-2072	-0.544	-1897	e-155	0.6117	-0.289	Non-virulent
129	D0BA94	Protein TolB	Brucella melitensis biotype 1 (strain 16M / ATCC 23456 / NCTC 10094)	3.05841	0	0	3.05841	0	-3.05841	0.1080	0.1155	-0.122	Zero	0.6117	0.7044	Non-virulent
130	D0BAA7	Basic-leucine zipper transcription factor	Brucella melitensis biotype 1 (strain 16M / ATCC 23456 / NCTC 10094)	1.66694	0.864511	2.38813	0.143321	1.52362	0.72119	-1005	-0.578	-1004	Zero	0.6117	-0.413	Non-virulent
131	D0BAD5	Malate synthase G (EC 2.3.3.9)	Brucella melitensis biotype 1 (strain 16M / ATCC 23456 / NCTC 10094)	4.98127	3.36041	5.43525	2.90643	2.07484	0.453986	-1983	-2190	-1711	Zero	0.6117	-0.283	Non-virulent
132	P0C0Z4	50S ribosomal protein L16	Brucella abortus (strain 2308)	4.14665	-1.07668	2.0782	0.991767	3.15488	-2.06845	0.3186	0.0834	-0.376	Zero	0.6117	0.5657	Non-virulent
134	P0C126	Protein-export protein SecB	Brucella abortus (strain 2308)	-1.31518	-0.784598	-2.06111	-0.0386623	-1.27652	-0.745936	-1103	-0.347	0.1784	Zero	0.6117	-0.009	Non-virulent
135	Q2YIG4	ATP/GTP-binding site motif A (P-loop):Ornithine cyclodeaminase/mu-crystallin (EC 4.3.1.12)	Brucella abortus (strain 2308)	-5.47237	-3.75885	-5.47237	-3.75885	-1.71353	0	-1873	-0.351	-1674	Zero	0.6117	-0.425	Non-virulent
136	Q2YIG5	Arginase (EC 3.5.3.1)	Brucella abortus (strain 2308)	-6.5463	-6.28337	-6.5463	-6.28337	-0.262938	0	-1572	-1103	-1628	e-137	0.6117	-0.360	Non-virulent
137	Q2YIG6	Bacterial regulatory proteinsAsnC family:Binding-protein-dependent transport systems inner membrane component:Bacterial reg	Brucella abortus (strain 2308)	3.34197	3.43494	3.43494	3.34197	0	0.0929715	0.4015	0.0840	0.0427	Zero	0.6117	0.9936	Non-virulent
138	Q2YIG7	NADH:flavin oxidoreductase/NADH oxidase	Brucella abortus (strain 2308)	-2.68413	2.57362	7.23435	-7.34486	4.66073	9.91848	-1523	-1739	-1447	e-138	0.6117	-0.316	Non-virulent
139	Q2YIH8	ATP phosphoribosyltransferase regulatory subunit	Brucella abortus (strain 2308)	2.84001	0.114439	0.761041	2.19341	0.646602	-2.07897	-0.272	-0.629	-0.558	Zero	0.6117	-0.107	Non-virulent
140	Q2YIH9	Histidine--tRNA ligase (EC 6.1.1.21) (Histidyl-tRNA synthetase) (HisRS)	Brucella abortus (strain 2308)	2.34074	0.983307	1.35317	1.97087	0.369867	-0.987566	-1201	-1012	-1783	Zero	0.6117	-0.410	Non-virulent
141	Q2YIJ2	10 kDa chaperonin (GroES protein) (Protein Cpn10)	Brucella abortus (strain 2308)	-1.1226	-0.676372	-1.23599	-0.562978	-0.559619	-0.113393	-0.992	-0.203	-0.463	1e-33	0.6117	-0.724	Non-virulent
142	Q2YIJ3	60 kDa chaperonin (GroEL protein) (Protein Cpn60)	Brucella abortus (strain 2308)	0.0228125	0.34227	-0.427972	0.793054	-0.770242	-0.450784	-1511	-1123	-2011	0.0	0.6117	0.2081	Non-virulent
144	Q2YIK0	Sulfoxide reductase catalytic subunit YedY (EC 1.8.-.-)	Brucella abortus (strain 2308)	-1.25005	-4.97852	-4.85367	-1.37489	0.124849	-3.60363	-0.393	-1305	0.2190	Zero	0.6117	-0.096	Non-virulent
145	Q2YIL0	D-amino acid dehydrogenase (EC 1.4.99.1)	Brucella abortus (strain 2308)	2.01399	2.94459	4.52513	0.433456	1.58054	2.51114	-0.920	0.1710	-1454	Zero	0.6117	-0.568	Non-virulent
146	Q2YIL6	Histidine ammonia-lyase (Histidase) (EC 4.3.1.3)	Brucella abortus (strain 2308)	-5.96856	-5.93896	-5.96856	-5.93896	-0.0295998	0	-0.932	-0.234	-1188	Zero	0.6117	-0.494	Non-virulent
147	Q2YIL8	Urocanate hydratase (Urocanase) (EC 4.2.1.49) (Imidazolonepropionate hydrolase)	Brucella abortus (strain 2308)	-9.48632	-8.9201	-9.48632	-8.9201	-0.566221	0	-1631	-0.982	-1824	Zero	0.6117	-0.433	Non-virulent
148	Q2YIM5	Antifreeze proteintype I:Pollen allergen Poa pIX/Phl pVIC-terminal	Brucella abortus (strain 2308)	0.44247	3.07492	2.75373	0.763656	-0.321186	2.31126	-0.912	-0.150	-0.497	7e-41	0.6117	-0.712	Non-virulent
149	Q2YIN7	Molybdenum ABC transporterperiplasmic binding protein	Brucella abortus (strain 2308)	-0.876799	-5.3214	-4.66507	-1.53312	0.656325	-3.78827	-0.058	-0.434	-0.860	3e-87	0.6117	-0.585	Non-virulent
150	Q2YIP7	Homospermidine synthase (EC 2.5.1.44)	Brucella abortus (strain 2308)	3.13284	-1.58175	-1.05273	2.60382	0.529016	-4.18556	-2072	-0.848	-0.877	Zero	0.6117	-0.464	Non-virulent
152	Q2YIP9	Uncharacterized protein	Brucella abortus (strain 2308)	-0.0462351	1.42897	2.76912	-1.38638	1.34014	2.81535	-0.488	-0.635	-0.398	Zero	0.6117	-0.122	Non-virulent
153	Q2YIQ7	Ribose/galactose isomerase (EC 5.3.1.6)	Brucella abortus (strain 2308)	-0.564948	-0.268475	-0.113639	-0.719784	0.154836	0.45131	-1026	-0.457	-0.314	Zero	0.6117	-0.214	Non-virulent
154	Q2YIQ8	Ketose-bisphosphate aldolaseclass-II:Fructose-bisphosphate aldolaseclass IICalvin cycle subtype (EC 4.1.2.13)	Brucella abortus (strain 2308)	0.891012	3.31215	-0.0264788	4.22964	-3.33863	-0.91749	-1756	-0.594	-0.753	Zero	0.6117	-0.435	Non-virulent
155	Q2YIS9	Ferrochelatase (EC 4.99.1.1) (Heme synthase) (Protoheme ferro-lyase)	Brucella abortus (strain 2308)	1.87756	4.76689	4.76689	1.87756	0	2.88934	0.3449	-0.762	-0.806	e-137	0.6117	-0.597	Non-virulent
156	Q2YIT6	Type IV secretion system protein virB2	Brucella abortus (strain 2308)	0	4.36643	4.36643	0	0	4.36643	-0.299	0.1532	-0.031	Zero	0.6117	0.4411	Non-virulent
157	Q2YIU5	FMN-dependent alpha-hydroxy acid dehydrogenase:FMN/related compound-binding core (EC 1.1.2.3)	Brucella abortus (strain 2308)	1.0249	1.32107	1.07949	1.26648	-0.24158	0.0545864	-1111	-0.949	-0.499	Zero	0.6117	-0.296	Non-virulent
158	Q2YIV4	Lipoprotein	Brucella abortus (strain 2308)	-9.89807	0	-9.89807	0	-9.89807	0	-1620	-1121	-1813	e-120	0.6117	-0.326	Non-virulent
161	Q2YIY2	Periplasmic binding protein/LacI transcriptional regulator	Brucella abortus (strain 2308)	-1.16236	-0.70034	-0.660494	-1.20221	0.0398461	0.501866	-1222	-0.935	-1394	e-102	0.6117	-0.420	Non-virulent
162	Q2YJ13	Sugar isomerase (SIS) (EC 3.5.99.6)	Brucella abortus (strain 2308)	2.48397	-2.95424	1.79667	-2.26693	4.7509	-0.687306	-0.886	-0.998	-0.770	2e-67	0.6117	0.6163	Non-virulent
163	Q2YJ16	Aldehyde dehydrogenase (EC 1.2.1.-)	Brucella abortus (strain 2308)	-8.96938	-8.08249	-10.1059	-6.946	-2.02339	-1.1365	-1427	-0.557	-1064	e-149	0.6117	0.5076	Non-virulent
164	Q2YJ21	Dihydroxy-acid and 6-phosphogluconate dehydratase:ATP/GTP-binding site motif A (P-loop) (EC 4.2.1.6)	Brucella abortus (strain 2308)	-7.48322	-6.24338	-7.48322	-6.24338	-1.23985	0	-1412	-0.542	-1242	Zero	0.6117	-0.486	Non-virulent
165	Q2YJ22	OxidoreductaseN-terminal:OxidoreductaseC-terminal (EC 1.1.1.48)	Brucella abortus (strain 2308)	-5.90043	-2.15527	-5.90043	-2.15527	-3.74516	0	-1243	-0.113	-0.395	Zero	0.6117	-0.301	Non-virulent
166	Q2YJ23	Sugar transporter	Brucella abortus (strain 2308)	-3.50422	-2.44884	-3.50422	-2.44884	-1.05539	0	-1561	-1047	-1203	Zero	0.6117	-0.473	Non-virulent
167	Q2YJ33	Uncharacterized protein	Brucella abortus (strain 2308)	0.187372	-0.479184	-0.226648	-0.0651646	0.252536	-0.414019	0.8707	0.9039	0.5909	Zero	0.6117	0.9921	Non-virulent
168	Q2YJ40	ABC transporterperiplasmic substrate-binding protein	Brucella abortus (strain 2308)	0.516754	2.55392	2.38919	0.681481	-0.164728	1.87244	-1500	-0.564	-0.709	Zero	0.6117	-0.411	Non-virulent
169	Q2YJ52	Bacterial extracellular solute-binding proteinfamily 1	Brucella abortus (strain 2308)	-3.05199	-4.48551	-3.05199	-4.48551	1.43352	0	-1249	-1326	-1552	3e-51	0.6117	-0.349	Non-virulent
170	Q2YJ55	Biphenyl-2,3-diol 1,2-dioxygenase III (EC 1.13.11.39)	Brucella abortus (strain 2308)	-0.715475	0.261256	0.799546	-1.25377	0.53829	1.51502	-0.386	0.6186	-0.350	Zero	0.6117	0.0246	Non-virulent
175	Q2YJ83	Type IV secretion system putative outer membrane lipoprotein BAB2_0057	Brucella abortus (strain 2308)	0	-0.670903	5.79819	-6.46909	6.46909	5.79819	0.3832	0.8657	0.3204	1e-58	0.6117	-0.013	Non-virulent
176	Q2YJA9	Leu/Ile/Val-binding protein homolog 5	Brucella abortus (strain 2308)	0.013868	-9.4727	-9.93153	0.472695	-0.458827	-9.9454	-0.934	-0.263	-0.156	e-147	0.6117	-0.789	Non-virulent
178	Q2YJB6	Putative binding protein BAB2_1146	Brucella abortus (strain 2308)	2.90909	6.38488	4.79116	4.50281	-1.59372	1.88207	-1320	-1099	-1698	Zero	0.6117	-0.423	Non-virulent
179	Q2YJE8	ATP/GTP-binding site motif A (P-loop):Periplasmic binding protein/LacI transcriptional regulator:Twin-arginine translocation	Brucella abortus (strain 2308)	-4.00935	1.28643	-6.47967	3.75674	-7.76609	-2.47032	-1482	-0.665	-0.837	6e-92	0.6117	-0.591	Non-virulent
180	Q2YJH5	High-affinity zinc uptake system protein ZnuA	Brucella abortus (strain 2308)	0	-4.02153	0	-4.02153	4.02153	0	-1650	-1176	-1853	1e-86	0.6117	-0.314	Non-virulent
181	Q2YJI5	Lipocalin-related protein and Bos/Can/Equ allergen:Aminotransferase class-III (EC 5.4.3.8)	Brucella abortus (strain 2308)	-4.33056	2.49976	-1.83081	0	-4.33056	2.49976	-1548	-0.803	-1011	e-132	0.6117	-0.529	Non-virulent
182	Q2YJM2	Protein SlyX homolog	Brucella abortus (strain 2308)	-4.76959	-0.439691	1.83894	-7.04822	2.27863	6.60853	0.4011	0.2996	-0.029	Zero	0.6117	0.9630	Non-virulent
183	Q2YJN6	2,3-bisphosphoglycerate-dependent phosphoglycerate mutase (BPG-dependent PGAM) (PGAM) (Phosphoglyceromutase) (dPGM) (EC 5.4.2.11)	Brucella abortus (strain 2308)	-0.763063	-0.639299	-0.638986	-0.763376	0.000313123	0.124077	-0.795	-0.148	-0.165	Zero	0.6117	-0.077	Non-virulent
184	Q2YJN7	4-hydroxy-tetrahydrodipicolinate reductase (HTPA reductase) (EC 1.17.1.8)	Brucella abortus (strain 2308)	-4.88088	-5.35757	-5.38648	-4.85197	-0.028909	-0.505604	-1163	-1019	-1322	Zero	0.6117	-0.424	Non-virulent
185	Q2YJP0	Methylglyoxal synthase (MGS) (EC 4.2.3.3)	Brucella abortus (strain 2308)	-0.721863	6.7707	-0.471378	6.52022	-7.24208	0.250486	-1024	-0.435	-0.270	Zero	0.6117	-0.195	Non-virulent
186	Q2YJP7	NADH-ubiquinone oxidoreductase 39 kd subunit (EC 1.6.5.3)	Brucella abortus (strain 2308)	0.170711	-0.876881	-0.949377	0.243206	-0.0724958	-1.12009	-0.749	-1297	-1321	Zero	0.6117	-0.283	Non-virulent
187	Q2YJQ6	Succinyl-diaminopimelate desuccinylase (SDAP desuccinylase) (EC 3.5.1.18) (N-succinyl-LL-2,6-diaminoheptanedioate amidohydrolase)	Brucella abortus (strain 2308)	-0.455938	0.579272	-0.291628	0.414962	-0.8709	0.16431	-1124	-0.886	-0.620	9e-74	0.6117	-0.713	Non-virulent
188	Q2YJQ7	2,3,4,5-tetrahydropyridine-2,6-dicarboxylate N-succinyltransferase (EC 2.3.1.117) (Tetrahydrodipicolinate N-succinyltransferase) (THDP succinyltransferase) (THP succinyltransferase) (Tetrahydropicolinate succinylase)	Brucella abortus (strain 2308)	0.849451	3.32037	-0.0590375	4.22886	-3.37941	-0.908488	-1081	-0.662	-0.532	Zero	0.6117	-0.301	Non-virulent
189	Q2YJQ8	Uncharacterized protein	Brucella abortus (strain 2308)	0.688156	0.964591	1.37708	0.275663	0.412493	0.688927	-1833	-1382	-0.770	Zero	0.6117	-0.399	Non-virulent
190	Q2YJR0	Acetylglutamate kinase (EC 2.7.2.8) (N-acetyl-L-glutamate 5-phosphotransferase) (NAG kinase) (AGK)	Brucella abortus (strain 2308)	2.38145	-0.937616	1.64151	-0.197681	2.57913	-0.739935	-2077	-1021	-1695	Zero	0.6117	-0.429	Non-virulent
191	Q2YJR2	Membrane protein insertase YidC (Foldase YidC) (Membrane integrase YidC) (Membrane protein YidC)	Brucella abortus (strain 2308)	-0.0900431	3.90245	2.52972	1.2827	-1.37274	2.61976	-0.891	-0.306	-0.784	0.0	0.6117	-0.631	Non-virulent
193	Q2YJS1	DNA gyrasesubunit B:Short-chain dehydrogenase/reductase SDR:Glucose/ribitol dehydrogenase	Brucella abortus (strain 2308)	-5.04925	-3.91738	-5.12332	-3.84332	-1.20593	-0.0740614	-2020	-1131	-1472	e-103	0.6117	0.1620	Non-virulent
194	Q2YJS2	Bacterial extracellular solute-binding proteinfamily 5	Brucella abortus (strain 2308)	-4.62731	-1.90435	-4.63179	-1.89987	-2.72744	-0.00447925	-2082	-1253	-0.702	e-179	0.6117	-0.469	Non-virulent
195	Q2YJV3	Periplasmic binding protein/LacI transcriptional regulator	Brucella abortus (strain 2308)	-0.328571	-0.0830129	-0.608222	0.196638	-0.525209	-0.279651	-1259	-1087	-1181	e-106	0.6117	-0.472	Non-virulent
196	Q2YJW2	Nitrous-oxide reductase (EC 1.7.2.4) (N(2)OR) (N2O reductase)	Brucella abortus (strain 2308)	-8.19496	-3.35099	-8.19496	-3.35099	-4.84398	0	-0.920	-1061	-0.800	0.0	0.6117	-0.604	Non-virulent
197	Q2YJY6	ThuA	Brucella abortus (strain 2308)	0	9.67587	9.67587	0	0	9.67587	-0.669	-0.023	-0.947	Zero	0.6117	-0.509	Non-virulent
198	Q2YK02	Uncharacterized protein	Brucella abortus (strain 2308)	-2.25615	-2.66487	-2.14265	-2.77837	0.522221	0.113495	0.1291	0.1842	0.0691	Zero	0.6117	0.9191	Non-virulent
199	Q2YK18	Probable acid stress chaperone HdeA	Brucella abortus (strain 2308)	-0.688136	-1.1789	-1.59218	-0.274854	-0.413282	-0.904046	-0.995	0.1792	-0.661	Zero	0.6117	-0.498	Non-virulent
200	Q2YK26	Peptidase family T4	Brucella abortus (strain 2308)	-1.06783	-0.0102064	-1.38632	0.30828	-1.37611	-0.318486	-1233	-1126	-1329	Zero	0.6117	-0.424	Non-virulent
201	Q2YK29	Inosine-5'-monophosphate dehydrogenase (IMP dehydrogenase) (IMPD) (IMPDH) (EC 1.1.1.205)	Brucella abortus (strain 2308)	1.9429	1.7228	-0.00663122	3.67233	-1.72943	-1.94953	-1885	-0.699	-1275	5e-35	0.6117	0.2742	Non-virulent
202	Q2YK32	Catalase (EC 1.11.1.6)	Brucella abortus (strain 2308)	-0.429992	-0.213037	0.288907	-0.931936	0.501944	0.718899	-1071	-0.292	-0.340	0.0	0.6117	-0.761	Non-virulent
203	Q2YK40	UPF0423 protein BAB2_0840	Brucella abortus (strain 2308)	-0.951429	0.00953166	0.0831315	-1.02503	0.0735998	1.03456	-1291	-0.835	-0.470	Zero	0.6117	-0.322	Non-virulent
204	Q2YK44	Probable phosphoketolase (EC 4.1.2.-)	Brucella abortus (strain 2308)	1.00997	-0.641805	3.00671	-2.63855	3.64852	1.99674	-1597	-1129	-0.879	Zero	0.6117	-0.440	Non-virulent
205	Q2YK77	Peptide methionine sulfoxide reductase MsrB (EC 1.8.4.12) (Peptide-methionine (R)-S-oxide reductase)	Brucella abortus (strain 2308)	4.31342	5.4411	6.31555	3.43897	0.87445	2.00213	-0.160	0.1683	0.2631	Zero	0.6117	0.8650	Non-virulent
206	Q2YKA8	Glyoxalase/Bleomycin resistance protein/dioxygenase domain	Brucella abortus (strain 2308)	0	5.44501	5.44501	0	0	5.44501	-0.439	-0.334	-1501	Zero	0.6117	-0.360	Non-virulent
207	Q2YKD4	Cytochrome bd ubiquinol oxidasesubunit I (EC 1.10.3.-)	Brucella abortus (strain 2308)	-0.725583	-3.46942	-0.157713	-4.03729	3.3117	0.56787	-1935	-1654	-1476	Zero	0.6117	-0.378	Non-virulent
209	Q2YKD8	ATPaseBadF/BadG/BcrA/BcrD type (EC 2.7.1.59)	Brucella abortus (strain 2308)	7.5011	7.00422	7.00422	7.5011	0	-0.496873	-0.857	-1016	-1279	Zero	0.6117	-0.349	Non-virulent
210	Q2YKF7	ATP/GTP-binding site motif A (P-loop):ABC transporter:AAA ATPase	Brucella abortus (strain 2308)	7.07856	0.184482	2.22173	5.04131	2.03725	-4.85683	-1265	-0.714	-1420	3e-92	0.6117	-0.419	Non-virulent
211	Q2YKG0	Bacterial extracellular solute-binding proteinfamily 5	Brucella abortus (strain 2308)	1.09275	0.623298	1.34521	0.370839	0.721913	0.25246	-0.516	-0.364	-0.790	0.0	0.6117	-0.631	Non-virulent
212	Q2YKI4	Ferroxidase (EC 1.16.3.1)	Brucella abortus (strain 2308)	-9.82756	-0.769258	0.942765	-11.5396	1.71202	10.7703	-0.740	-0.608	-0.821	Zero	0.6117	-0.317	Non-virulent
213	Q2YKJ4	Uncharacterized protein	Brucella abortus (strain 2308)	-0.662866	0.90511	-0.233444	0.475688	-1.13855	0.429422	0.1920	0.5170	0.0707	Zero	0.6117	0.9835	Non-virulent
214	Q2YKK1	Glutamine--fructose-6-phosphate aminotransferase [isomerizing] (EC 2.6.1.16) (D-fructose-6-phosphate amidotransferase) (GFAT) (Glucosamine-6-phosphate synthase) (Hexosephosphate aminotransferase) (L-glutamine--D-fructose-6-phosphate amidotransferase)	Brucella abortus (strain 2308)	0.974075	-0.14833	-1.32705	2.15279	-1.17872	-2.30112	-2219	-1631	-1596	Zero	0.6117	-0.359	Non-virulent
215	Q2YKL3	Glutamyl-tRNA(Gln) amidotransferase subunit A (Glu-ADT subunit A) (EC 6.3.5.7)	Brucella abortus (strain 2308)	1.88522	4.05249	1.80095	4.13676	-2.25154	-0.0842778	-1700	-1585	-1693	0.0	0.6117	-0.290	Non-virulent
216	Q2YKL4	Aspartyl/glutamyl-tRNA(Asn/Gln) amidotransferase subunit C (Asp/Glu-ADT subunit C) (EC 6.3.5.-)	Brucella abortus (strain 2308)	-3.34452	0.783679	-1.56723	-0.993606	-2.35091	1.77729	-0.463	0.1282	-0.043	Zero	0.6117	0.2676	Non-virulent
217	Q2YKL5	UPF0173 metal-dependent hydrolase BAB2_0644	Brucella abortus (strain 2308)	-1.20864	-2.59907	-0.827556	-2.98015	1.77152	0.381082	-0.808	-0.728	-0.553	Zero	0.6117	-0.249	Non-virulent
219	Q2YKN7	Uncharacterized protein	Brucella abortus (strain 2308)	8.33194	1.19493	6.77922	2.74765	5.58429	-1.55272	-0.413	-0.746	0.2672	Zero	0.6117	0.0646	Non-virulent
220	Q2YKN9	Uncharacterized protein	Brucella abortus (strain 2308)	1.35678	-2.41458	-0.502127	-0.555673	1.91245	-1.85891	-0.131	0.2465	0.2072	Zero	0.6117	0.8743	Non-virulent
221	Q2YKP4	Solute-binding protein/glutamate receptor:Ionotropic glutamate receptor:Bacterial extracellular solute-binding proteinfamily 3	Brucella abortus (strain 2308)	-8.14997	-7.24627	-8.14997	-7.24627	-0.903703	0	-1138	-1115	-0.751	4e-90	0.6117	-0.623	Non-virulent
222	Q2YKP6	NAD binding site:UBA/THIF-type NAD/FAD binding fold:Pyridine nucleotide-disulphide oxidoreductaseclass I	Brucella abortus (strain 2308)	-6.55038	0	-6.55038	0	-6.55038	0	-2110	-0.671	-1458	Zero	0.6117	-0.456	Non-virulent
223	Q2YKP7	Twin-arginine translocation pathway signal	Brucella abortus (strain 2308)	0	12.8752	12.8752	0	0	12.8752	-1407	-1045	-1223	Zero	0.6117	-0.459	Non-virulent
224	Q2YKR5	sn-glycerol-3-phosphate-binding periplasmic protein UgpB	Brucella abortus (strain 2308)	2.77574	3.03343	2.02956	3.77961	-1.00387	-0.746181	-0.683	-0.598	-0.617	0.0	0.6117	-0.739	Non-virulent
225	Q2YKS6	Aminotransferaseclass IV (EC 2.6.1.42)	Brucella abortus (strain 2308)	-11.1873	-0.481756	0.286614	-11.9557	0.76837	11.4739	-1233	-0.436	-0.755	Zero	0.6117	-0.402	Non-virulent
226	Q2YKT2	Aldehyde dehydrogenase (EC 1.2.1.3)	Brucella abortus (strain 2308)	-8.52325	1.17386	1.24093	-8.59032	0.0670713	9.76418	-1616	-1113	-0.972	0.0	0.6117	0.2946	Non-virulent
227	Q2YKT4	Periplasmic binding protein	Brucella abortus (strain 2308)	-0.46042	4.46392	3.52947	0.474032	-0.934452	3.98989	-1656	-0.268	-2051	1e-88	0.6117	-0.260	Non-virulent
228	Q2YKU7	ATP/GTP-binding site motif A (P-loop):ABC transporter:AAA ATPase	Brucella abortus (strain 2308)	3.56179	0	0	3.56179	0	-3.56179	-0.838	-1103	-0.997	e-108	0.6117	-0.497	Non-virulent
229	Q2YKU9	Bacterial extracellular solute-binding proteinfamily 1	Brucella abortus (strain 2308)	-8.52337	0	-8.52337	0	-8.52337	0	-1432	-0.916	-1376	Zero	0.6117	-0.473	Non-virulent
230	Q2YKV1	6,7-dimethyl-8-ribityllumazine synthase 2 (DMRL synthase 2) (LS 2) (Lumazine synthase 2) (EC 2.5.1.78) (Type II lumazine synthase)	Brucella abortus (strain 2308)	-3.73331	0.249362	0.0433464	-3.52729	-0.206016	3.77665	-1157	-0.872	-0.551	8e-42	0.6117	-0.737	Non-virulent
232	Q2YKW2	Alkyl hydroperoxide reductase AhpD (EC 1.11.1.15) (Alkylhydroperoxidase AhpD)	Brucella abortus (strain 2308)	-5.08417	-6.27892	-7.33689	-4.02621	-1.05797	-2.25271	0.1356	-0.375	0.2136	Zero	0.6117	0.7303	Non-virulent
233	Q2YKW3	Alkyl hydroperoxide reductase/ Thiol specific antioxidant/ Mal allergen (EC 1.8.1.-)	Brucella abortus (strain 2308)	-5.43547	-6.29022	-5.43547	-6.29022	0.854748	0	-0.442	-0.574	-0.185	e-100	0.6117	0.9511	Non-virulent
234	Q2YKX5	Bacterial periplasmic spermidine/putrescine-binding protein:Gliadinalpha/beta:Bacterial extracellular solute-binding protei	Brucella abortus (strain 2308)	0.417013	1.02184	0.536011	0.902839	-0.485825	0.118997	-0.967	-0.379	-0.413	e-107	0.6117	-0.793	Non-virulent
235	Q2YKX6	Bacterial extracellular solute-binding proteinfamily 3:Aldehyde dehydrogenase:Proline dehydrogenase:delta-1-pyrroline-5-car (EC 1.5.99.8)	Brucella abortus (strain 2308)	-2.63468	2.3161	-0.318586	0	-2.63468	2.3161	-1774	-1065	-1476	0.0	0.6117	-0.380	Non-virulent
236	Q2YKY0	Glycine cleavage system H protein	Brucella abortus (strain 2308)	-5.6783	-2.59493	-3.45222	-4.82101	-0.857295	2.22608	-1254	-0.355	-0.619	Zero	0.6117	-0.367	Non-virulent
237	Q2YKY2	Uncharacterized protein	Brucella abortus (strain 2308)	0	0.397546	2.68135	-2.2838	2.2838	2.68135	0.8940	0.5650	0.8353	Zero	0.6117	0.9966	Non-virulent
239	Q2YL31	6-phosphogluconolactonase:Glucosamine/galactosami ne-6-phosphate isomerase (EC 3.1.1.31)	Brucella abortus (strain 2308)	0.564733	0.648394	2.4282	-1.21507	1.7798	1.86347	-1583	-0.867	-1287	e-107	0.6117	-0.447	Non-virulent
240	Q2YL33	Bifunctional protein FolD [Includes: Methylenetetrahydrofolate dehydrogenase (EC 1.5.1.5); Methenyltetrahydrofolate cyclohydrolase (EC 3.5.4.9)]	Brucella abortus (strain 2308)	-0.852355	-1.43273	0.0196775	-2.30476	1.45241	0.872033	-1671	-1717	-1212	Zero	0.6117	-0.374	Non-virulent
242	Q2YL46	Peptidase M3:Neutral zinc metallopeptidaseszinc-binding region (EC 3.4.15.5)	Brucella abortus (strain 2308)	0.272103	2.21616	3.59788	-1.10962	1.38172	3.32577	-1506	-1003	-1889	Zero	0.6117	-0.422	Non-virulent
243	Q2YL51	3-isopropylmalate dehydratase small subunit (EC 4.2.1.33) (Alpha-IPM isomerase) (IPMI) (Isopropylmalate isomerase)	Brucella abortus (strain 2308)	-2.58922	-3.20154	-2.58922	-3.20154	0.612316	0	0.2482	-0.666	-0.128	1e-98	0.6117	-0.810	Non-virulent
244	Q2YL53	Legume lectinbeta domain:OsmC-like protein	Brucella abortus (strain 2308)	-0.764445	-0.33145	-0.937571	-0.158325	-0.60612	-0.173125	-0.494	-0.627	0.2012	Zero	0.6117	0.0790	Non-virulent
245	Q2YL55	Aspartate-semialdehyde dehydrogenase (ASA dehydrogenase) (ASADH) (EC 1.2.1.11) (Aspartate-beta-semialdehyde dehydrogenase)	Brucella abortus (strain 2308)	1.84207	0.173727	-2.18635	4.20215	-2.36008	-4.02842	-1920	-0.672	-1384	Zero	0.6117	-0.477	Non-virulent
247	Q2YL61	Thioredoxin:Thioredoxin type domain:Thioredoxin domain 2	Brucella abortus (strain 2308)	-1.69791	-0.697242	-1.09382	-1.30134	-0.396577	0.604094	-1023	-0.634	-0.862	Zero	0.6117	-0.382	Non-virulent
248	Q2YL65	Thiolase (EC 2.3.1.16)	Brucella abortus (strain 2308)	5.85812	1.86543	6.97887	0.74467	5.11345	1.12076	-1532	-1077	-1376	Zero	0.6117	-0.465	Non-virulent
249	Q2YL86	Leu/Ile/Val-binding protein homolog 4	Brucella abortus (strain 2308)	-8.09699	-1.64805	-1.42523	-8.31981	0.222828	6.67176	-1299	-0.522	-0.980	e-137	0.6117	-0.550	Non-virulent
250	Q2YL87	Bacterial regulatory proteinGntR family	Brucella abortus (strain 2308)	0	3.17449	3.17449	0	0	3.17449	-1464	-1470	-0.614	2e-92	0.6117	-0.551	Non-virulent
251	Q2YLA1	Uncharacterized protein	Brucella abortus (strain 2308)	3.30289	2.22962	2.22962	3.30289	0	-1.07327	-1349	-0.098	-1206	Zero	0.6117	-0.507	Non-virulent
252	Q2YLB9	Leu/Ile/Val-binding protein family	Brucella abortus (strain 2308)	-8.63793	-1.28732	-1.44145	-8.4838	-0.154129	7.19647	-1471	-1327	-0.438	e-139	0.6117	-0.619	Non-virulent
254	Q2YLD7	DEAD/DEAH box helicase:HelicaseC-terminal:ATP/GTP-binding site motif A (P-loop):Aldehyde dehydrogenase	Brucella abortus (strain 2308)	3.35672	2.8396	2.8396	3.35672	0	-0.517116	-1340	-0.863	-1780	Zero	0.6117	-0.437	Non-virulent
255	Q2YLE1	Transcription factor CarD	Brucella abortus (strain 2308)	2.98686	0	-0.616989	3.60385	-0.616989	-3.60385	-0.834	-0.359	-0.512	Zero	0.6117	-0.271	Non-virulent
256	Q2YLE5	Peptidase family M48:Neutral zinc metallopeptidaseszinc-binding region	Brucella abortus (strain 2308)	-1.39597	1.55175	3.26624	-3.11045	1.71448	4.6622	-0.466	-0.014	-0.229	Zero	0.6117	0.0396	Non-virulent
257	Q2YLE7	ATP synthase epsilon chain (ATP synthase F1 sector epsilon subunit) (F-ATPase epsilon subunit)	Brucella abortus (strain 2308)	-0.910959	-1.1209	-2.05567	0.0238098	-0.934768	-1.14471	-0.887	0.1318	-0.763	1e-42	0.6117	-0.512	Non-virulent
258	Q2YLF3	4-hydroxyproline epimerase (EC 5.1.1.8) (Hydroxyproline-2-epimerase) (HyPRE)	Brucella abortus (strain 2308)	-7.9767	-4.51092	-7.9767	-4.51092	-3.46577	0	-1349	-1341	-0.326	Zero	0.6117	-0.270	Non-virulent
259	Q2YLF8	Leu/Ile/Val-binding protein homolog 1	Brucella abortus (strain 2308)	0.626283	1.7266	-0.595206	2.94809	-2.32181	-1.22149	-1305	-1448	-0.958	e-173	0.6117	-0.482	Non-virulent
260	Q2YLG0	Leu/Ile/Val-binding protein homolog 2	Brucella abortus (strain 2308)	0.198345	0.026351	-1.15068	1.37537	-1.17703	-1.34902	-1184	-0.923	-1456	e-172	0.6117	-0.401	Non-virulent
261	Q2YLG3	Eukaryotic thiol (Cysteine) protease:Short-chain dehydrogenase/reductase SDR:Glucose/ribitol dehydrogenase (EC 1.1.1.30)	Brucella abortus (strain 2308)	-1.62017	3.09396	-0.721319	2.1951	-3.81528	0.898855	-0.733	-1025	-0.676	e-106	0.6117	0.6763	Non-virulent
262	Q2YLG4	4-hydroxy-3-methylbut-2-en-1-yl diphosphate synthase (flavodoxin) (EC 1.17.7.3) (1-hydroxy-2-methyl-2-(E)-butenyl 4-diphosphate synthase)	Brucella abortus (strain 2308)	2.59882	1.96801	1.96801	2.59882	0	-0.630809	-1249	-0.646	-1496	Zero	0.6117	-0.467	Non-virulent
263	Q2YLH0	Bifunctional purine biosynthesis protein PurH [Includes: Phosphoribosylaminoimidazolecarboxamide formyltransferase (EC 2.1.2.3) (AICAR transformylase); IMP cyclohydrolase (EC 3.5.4.10) (ATIC) (IMP synthase) (Inosinicase)]	Brucella abortus (strain 2308)	-1.61937	4.02727	0.625258	1.78264	-3.40201	2.24462	-2113	-2141	-1851	Zero	0.6117	-0.273	Non-virulent
264	Q2YLH5	Acetyl-coenzyme A synthetase (AcCoA synthetase) (Acs) (EC 6.2.1.1) (Acetate--CoA ligase) (Acyl-activating enzyme)	Brucella abortus (strain 2308)	3.94439	4.37284	1.27174	7.04549	-3.1011	-2.67265	-0.884	-0.726	-1342	e-150	0.6117	-0.397	Non-virulent
265	Q2YLH9	Leucine--tRNA ligase (EC 6.1.1.4) (Leucyl-tRNA synthetase) (LeuRS)	Brucella abortus (strain 2308)	2.85636	2.68096	1.66736	3.86996	-1.0136	-1.189	-2360	-1863	-1574	0.0	0.6117	-0.226	Non-virulent
266	Q2YLI0	Uncharacterized protein	Brucella abortus (strain 2308)	0	1.37086	2.44155	-1.07069	1.07069	2.44155	-0.220	-0.240	-0.535	Zero	0.6117	-0.070	Non-virulent
267	Q2YLI1	Probable transaldolase (EC 2.2.1.2)	Brucella abortus (strain 2308)	0.55833	0.816338	0.727069	0.6476	-0.0892696	0.168738	-1275	-0.753	-1371	Zero	0.6117	-0.467	Non-virulent
268	Q2YLI4	ATP synthase subunit delta (ATP synthase F(1) sector subunit delta) (F-type ATPase subunit delta) (F-ATPase subunit delta)	Brucella abortus (strain 2308)	-0.105251	0.297086	0.647705	-0.455871	0.35062	0.752956	0.0890	-0.096	0.3817	3e-55	0.6117	-0.735	Non-virulent
269	Q2YLI5	ATP synthase subunit alpha (EC 3.6.3.14) (ATP synthase F1 sector subunit alpha) (F-ATPase subunit alpha)	Brucella abortus (strain 2308)	1.25128	1.7443	0.331649	2.66393	-1.41265	-0.919628	-1855	-1420	-1459	0.0	0.6117	-0.337	Non-virulent
270	Q2YLJ3	PDZ/DHR/GLGF domain:Tail specific protease:Carboxyl-terminal protease (EC 3.4.21.-)	Brucella abortus (strain 2308)	1.28094	0.32381	1.24997	0.354783	0.926156	-0.0309728	-0.262	-0.878	-0.391	Zero	0.6117	-0.059	Non-virulent
271	Q2YLK6	30S ribosomal protein S16	Brucella abortus (strain 2308)	-6.3028	-5.66807	-6.3028	-5.66807	-0.634733	0	0.3582	0.3666	-0.023	Zero	0.6117	0.9587	Non-virulent
272	Q2YLL7	50S ribosomal protein L21	Brucella abortus (strain 2308)	0.761168	0.0152651	-0.388961	1.16539	-0.404226	-1.15013	-0.132	-0.075	-0.611	Zero	0.6117	-0.070	Non-virulent
274	Q2YLM5	Porphobilinogen deaminase (PBG) (EC 2.5.1.61) (Hydroxymethylbilane synthase) (HMBS) (Pre-uroporphyrinogen synthase)	Brucella abortus (strain 2308)	-1.6934	-0.160927	-0.549009	-1.30531	-0.388082	1.14439	-0.075	-0.450	-1034	e-136	0.6117	-0.472	Non-virulent
276	Q2YLM8	Brucella melitensis biovar Abortus 2308 chromosome Icomplete sequencestrain 2308	Brucella abortus (strain 2308)	-0.113878	4.02354	2.98726	0.922403	-1.03628	3.10113	-0.717	-0.637	-1020	Zero	0.6117	-0.345	Non-virulent
277	Q2YLN2	Glutaredoxin:Thioredoxin type domain	Brucella abortus (strain 2308)	1.71002	0.922382	0.956022	1.67638	0.0336402	-0.753994	-1366	-0.450	0.1035	Zero	0.6117	-0.107	Non-virulent
278	Q2YLN5	Ubiquinone biosynthesis O-methyltransferase (2-polyprenyl-6-hydroxyphenol methylase) (EC 2.1.1.222) (3-demethylubiquinone 3-O-methyltransferase) (EC 2.1.1.64)	Brucella abortus (strain 2308)	-9.3264	-9.67732	-9.84846	-9.15526	-0.171142	-0.522058	-1844	-1454	-0.287	Zero	0.6117	-0.277	Non-virulent
279	Q2YLP1	Uncharacterized protein	Brucella abortus (strain 2308)	-3.60443	0	-3.60443	0	-3.60443	0	0.1024	-0.257	-0.117	Zero	0.6117	0.5669	Non-virulent
280	Q2YLP2	Chaperone protein ClpB	Brucella abortus (strain 2308)	-2.48472	-3.45122	-2.48472	-3.45122	0.966505	0	-1502	-0.894	-2066	0.0	0.6117	-0.304	Non-virulent
281	Q2YLP3	ErfK/YbiS/YcfS/YnhG	Brucella abortus (strain 2308)	-1.47163	-3.74641	2.91306	-8.1311	6.65947	4.38469	0.0112	-0.387	-0.718	Zero	0.6117	-0.042	Non-virulent
282	Q2YLP6	50S ribosomal protein L19	Brucella abortus (strain 2308)	0.615576	-0.0635548	-0.560224	1.11225	-0.496669	-1.1758	-0.483	-0.190	-0.384	Zero	0.6117	-0.111	Non-virulent
283	Q2YLQ1	Succinate dehydrogenase flavoprotein subunit (EC 1.3.5.1)	Brucella abortus (strain 2308)	0.509512	0.753243	2.99725	-1.73449	2.244	2.48773	-1858	-0.691	-1344	0.0	0.6117	-0.406	Non-virulent
284	Q2YLR6	Outer membrane lipoprotein omp19 (18 kDa immunoreactive antigen) (19 kDa OMP) (Minor outer membrane protein omp19)	Brucella abortus (strain 2308)	2.23298	1.21715	1.63767	1.81246	0.420515	-0.595309	11835	0.8035	0.5464	Zero	0.6117	0.9834	Virulent
285	Q2YLR9	Malate dehydrogenase (EC 1.1.1.37)	Brucella abortus (strain 2308)	-7.74329	0.325057	-2.22606	-5.19217	-2.55112	5.51723	-1517	-1492	-1245	e-103	0.6117	-0.392	Non-virulent
286	Q2YLS3	Dihydrolipoyllysine-residue succinyltransferase component of 2-oxoglutarate dehydrogenase complex (EC 2.3.1.61) (2-oxoglutarate dehydrogenase complex component E2)	Brucella abortus (strain 2308)	0.884652	0.155003	1.42474	-0.38509	1.26974	0.540092	-1588	-0.636	-1532	e-169	0.6117	-0.386	Non-virulent
287	Q2YLS7	Dihydrolipoyl dehydrogenase (EC 1.8.1.4)	Brucella abortus (strain 2308)	-4.97319	-5.08952	-3.39113	-6.67158	1.69839	1.58206	-1914	-2272	-2272	0.0	0.6117	-0.158	Non-virulent
288	Q2YLU2	Peptidylprolyl isomerase (EC 5.2.1.8)	Brucella abortus (strain 2308)	-1.66264	-1.95603	-2.97393	-0.644735	-1.0179	-1.31129	-0.511	-0.590	-1660	5e-50	0.6117	-0.224	Non-virulent
289	Q2YLU4	Arginine biosynthesis bifunctional protein ArgJ	Brucella abortus (strain 2308)	0.671256	0.488236	0.39805	0.761442	-0.0901858	-0.273206	-1516	-0.840	-1388	e-167	0.6117	-0.427	Non-virulent
290	Q2YLU8	Hydroxyacylglutathione hydrolase (EC 3.1.2.6) (Glyoxalase II) (Glx II)	Brucella abortus (strain 2308)	2.45372	2.43961	2.22281	2.67052	-0.216806	-0.230908	-1115	-0.571	-1579	e-117	0.6117	-0.360	Non-virulent
291	Q2YLX2	UPF0335 protein BAB1_1765	Brucella abortus (strain 2308)	-0.856289	-0.595697	-0.506976	-0.94501	0.0887216	0.349313	-0.621	0.4855	0.4285	Zero	0.6117	0.6530	Non-virulent
292	Q2YLX6	50S ribosomal protein L25 (General stress protein CTC)	Brucella abortus (strain 2308)	0.784983	-0.754515	-0.0877339	0.118202	0.666781	-0.872717	-2381	-0.883	-1992	Zero	0.6117	-0.367	Non-virulent
293	Q2YLX8	Ribose-phosphate pyrophosphokinase (RPPK) (EC 2.7.6.1) (5-phospho-D-ribosyl alpha-1-diphosphate) (Phosphoribosyl diphosphate synthase) (Phosphoribosyl pyrophosphate synthase)	Brucella abortus (strain 2308)	0.802859	2.1096	2.51042	0.402047	0.400812	1.70756	-0.494	-0.360	0.0269	Zero	0.6117	0.1473	Non-virulent
295	Q2YLY1	Laccase domain protein	Brucella abortus (strain 2308)	-1.6461	-0.563166	0.0473108	-2.25658	0.610477	1.69342	-1222	0.1744	-0.465	Zero	0.6117	-0.392	Non-virulent
296	Q2YLY4	Uncharacterized protein	Brucella abortus (strain 2308)	-4.97048	-3.76676	-3.18394	-5.55331	0.582828	1.78655	0.6631	0.9266	0.3456	Zero	0.6117	0.9872	Non-virulent
297	Q2YLY6	UDP-N-acetylmuramate--L-alanine ligase (EC 6.3.2.8) (UDP-N-acetylmuramoyl-L-alanine synthetase)	Brucella abortus (strain 2308)	2.6294	0.06966	1.64498	1.05409	1.57532	-0.984425	-2287	-1910	-1481	Zero	0.6117	-0.324	Non-virulent
298	Q2YLY8	D-alanine--D-alanine ligase (EC 6.3.2.4) (D-Ala-D-Ala ligase) (D-alanylalanine synthetase)	Brucella abortus (strain 2308)	2.22245	4.04432	2.60319	3.66358	-1.44113	0.380739	-0.794	-0.984	-0.372	Zero	0.6117	-0.202	Non-virulent
299	Q2YLZ1	Cell division protein FtsZ	Brucella abortus (strain 2308)	2.15431	1.32425	0.698902	2.77966	-0.625352	-1.45541	-0.584	-0.631	-0.885	e-128	0.6117	0.8528	Non-virulent
300	Q2YLZ4	Outer membrane protein assembly factor BamD	Brucella abortus (strain 2308)	0.887471	-1.27019	0.993676	-1.37639	2.26386	0.106205	-0.450	0.5484	-0.511	Zero	0.6117	-0.228	Non-virulent
302	Q2YLZ9	30S ribosomal protein S7	Brucella abortus (strain 2308)	-0.901714	-0.74871	-0.0240771	-1.62635	0.724633	0.877637	-0.706	-0.744	-0.399	Zero	0.6117	-0.185	Non-virulent
303	Q2YM00	Elongation factor G (EF-G)	Brucella abortus (strain 2308)	0.108614	0.75811	0.173485	0.693239	-0.584625	0.0648712	-2487	-1039	-1696	0.0	0.6117	-0.283	Non-virulent
305	Q2YM03	50S ribosomal protein L3	Brucella abortus (strain 2308)	0.340312	-0.523011	-0.890728	0.708029	-0.367717	-1.23104	-0.634	-0.524	-0.974	Zero	0.6117	-0.342	Non-virulent
306	Q2YM04	50S ribosomal protein L4	Brucella abortus (strain 2308)	0.952673	-0.648486	-0.641346	0.945533	0.00714048	-1.59402	-0.367	-0.440	-0.743	Zero	0.6117	-0.231	Non-virulent
307	Q2YM05	50S ribosomal protein L23	Brucella abortus (strain 2308)	0.722622	-0.941082	-0.64564	0.427181	0.295441	-1.36826	-0.443	0.0930	0.4477	Zero	0.6117	0.7032	Non-virulent
309	Q2YM07	30S ribosomal protein S19	Brucella abortus (strain 2308)	-0.64127	-0.611243	-0.155188	-1.09732	0.456055	0.486082	0.3196	0.3804	-0.062	Zero	0.6117	0.9185	Non-virulent
310	Q2YM08	Elongation factor Tu (EF-Tu)	Brucella abortus (strain 2308)	0.766816	0.66707	0.159748	1.27414	-0.507321	-0.607067	-2062	-1737	-1954	0.0	0.6117	-0.221	Non-virulent
311	Q2YM11	50S ribosomal protein L11	Brucella abortus (strain 2308)	1.2124	0.361419	0.0304422	1.54338	-0.330977	-1.18196	-0.136	-0.019	-0.345	Zero	0.6117	0.1877	Non-virulent
312	Q2YM13	50S ribosomal protein L10	Brucella abortus (strain 2308)	0.736561	-0.162242	-1.01922	1.59354	-0.856979	-1.75578	-0.971	-1234	-0.990	Zero	0.6117	-0.324	Non-virulent
313	Q2YM14	50S ribosomal protein L7/L12	Brucella abortus (strain 2308)	-0.350492	-0.202153	-0.777748	0.225103	-0.575595	-0.427256	0.5665	0.4456	-0.221	Zero	0.6117	0.8451	Non-virulent
314	Q2YM15	DNA-directed RNA polymerase subunit beta (RNAP subunit beta) (EC 2.7.7.6) (RNA polymerase subunit beta) (Transcriptase subunit beta)	Brucella abortus (strain 2308)	3.86602	3.4876	3.87686	3.47676	0.389257	0.0108449	-1889	-1838	-1937	0.0	0.6117	-0.222	Non-virulent
315	Q2YM22	Carbamoyl-phosphate synthase small chain (EC 6.3.5.5) (Carbamoyl-phosphate synthetase glutamine chain)	Brucella abortus (strain 2308)	4.73631	0	0	4.73631	0	-4.73631	-1772	-1236	-1770	Zero	0.6117	-0.414	Non-virulent
316	Q2YM23	GatB/Yqey	Brucella abortus (strain 2308)	3.25071	0.480547	1.02601	2.70525	0.545461	-2.2247	0.1559	-0.304	-0.478	Zero	0.6117	0.2431	Non-virulent
318	Q2YM44	Isochorismatase hydrolase family (EC 3.5.1.-)	Brucella abortus (strain 2308)	3.59602	2.80674	2.80674	3.59602	0	-0.789274	-0.050	-0.379	0.5029	Zero	0.6117	0.6428	Non-virulent
319	Q2YM54	Ubiquinol-cytochrome c reductase iron-sulfur subunit (EC 1.10.2.2)	Brucella abortus (strain 2308)	-1.86076	-0.557394	-1.85605	-0.562107	-1.29865	0.00471306	-0.537	-0.201	-0.760	Zero	0.6117	-0.355	Non-virulent
320	Q2YM78	Glyoxalase/Bleomycin resistance protein/dioxygenase domain:Glyoxalase I (EC 4.4.1.5)	Brucella abortus (strain 2308)	-0.944084	-1.19927	-0.914049	-1.2293	0.285217	0.0300353	-0.594	-0.620	-0.450	Zero	0.6117	-0.172	Non-virulent
321	Q2YM85	Cbb3-type cytochrome c oxidase subunit	Brucella abortus (strain 2308)	-2.37576	-0.647993	-2.63922	-0.384529	-1.99123	-0.263464	-1225	-0.694	-1578	1e-68	0.6117	-0.376	Non-virulent
322	Q2YMA8	TPR repeat	Brucella abortus (strain 2308)	1.42274	2.49881	1.98611	1.93544	-0.512701	0.563368	-0.471	0.0100	-1092	Zero	0.6117	-0.487	Non-virulent
323	Q2YMA9	Polyprenyl synthetase (EC 2.5.1.1)	Brucella abortus (strain 2308)	1.77946	0.744365	0.0593335	2.46449	-0.685031	-1.72013	-1309	-0.862	-1383	Zero	0.6117	-0.463	Non-virulent
324	Q2YMB0	Uncharacterized protein	Brucella abortus (strain 2308)	0.715382	0.390513	-0.614439	1.72033	-1.00495	-1.32982	-0.201	0.2150	0.2843	Zero	0.6117	0.8672	Non-virulent
327	Q2YMC4	ATP synthase subunit b 2 (ATP synthase F(0) sector subunit b 2) (ATPase subunit I 2) (F-type ATPase subunit b 2) (F-ATPase subunit b 2)	Brucella abortus (strain 2308)	2.59097	0.233205	-0.863879	3.68806	-1.09708	-3.45485	0.1540	-0.325	-0.360	Zero	0.6117	0.3469	Non-virulent
328	Q2YMC5	ATP synthase subunit b 1 (ATP synthase F(0) sector subunit b 1) (ATPase subunit I 1) (F-type ATPase subunit b 1) (F-ATPase subunit b 1)	Brucella abortus (strain 2308)	-1.53046	-1.77583	-2.62311	-0.683176	-0.847281	-1.09265	-0.013	-0.633	-0.332	Zero	0.6117	0.1437	Non-virulent
329	Q2YMD1	Pyridoxine/pyridoxamine 5'-phosphate oxidase (EC 1.4.3.5) (PNP/PMP oxidase) (PNPOx) (Pyridoxal 5'-phosphate synthase)	Brucella abortus (strain 2308)	-0.139641	0.482592	-0.127688	0.470638	-0.61028	0.0119534	-0.164	-0.317	-0.528	Zero	0.6117	-0.029	Non-virulent
330	Q2YME1	Threonylcarbamoyl-AMP synthase (TC-AMP synthase) (EC 2.7.7.87) (L-threonylcarbamoyladenylate synthase)	Brucella abortus (strain 2308)	-4.13783	-0.0193834	-0.781325	-3.37589	-0.761942	3.3565	-0.856	-0.441	-0.646	Zero	0.6117	-0.316	Non-virulent
331	Q2YME2	Glycine--tRNA ligase beta subunit (EC 6.1.1.14) (Glycyl-tRNA synthetase beta subunit)	Brucella abortus (strain 2308)	0.896588	0.551288	-0.253987	1.70186	-0.805275	-1.15058	-1404	-1357	-1523	Zero	0.6117	-0.409	Non-virulent
332	Q2YME5	Peptidoglycan-binding LysM	Brucella abortus (strain 2308)	2.43564	-0.409237	1.73726	0.289147	2.1465	-0.698383	-1274	-0.739	-0.504	Zero	0.6117	-0.328	Non-virulent
334	Q2YMF5	Exodeoxyribonuclease 7 small subunit (EC 3.1.11.6) (Exodeoxyribonuclease VII small subunit)	Brucella abortus (strain 2308)	-0.245573	-1.02987	0.0776889	-1.35313	1.10756	0.323262	-0.752	-0.005	-0.010	Zero	0.6117	0.0737	Non-virulent
336	Q2YMG5	Acyl carrier protein (ACP)	Brucella abortus (strain 2308)	-0.248071	-1.11126	1.2006	-2.55993	2.31186	1.44867	-0.104	0.1488	-0.106	Zero	0.6117	0.5420	Non-virulent
337	Q2YMG9	30S ribosomal protein S6	Brucella abortus (strain 2308)	-1.15288	-0.19178	-0.426807	-0.917856	-0.235027	0.726075	0.2199	0.0602	0.0928	7e-52	0.6117	-0.788	Non-virulent
339	Q2YMH2	50S ribosomal protein L9	Brucella abortus (strain 2308)	0.0419032	-0.843288	-0.609182	-0.192202	0.234105	-0.651086	-1739	-0.314	0.2750	1e-56	0.6117	-0.417	Non-virulent
340	Q2YMI0	Phosphatidylserine decarboxylase proenzyme (EC 4.1.1.65) [Cleaved into: Phosphatidylserine decarboxylase alpha chain; Phosphatidylserine decarboxylase beta chain]	Brucella abortus (strain 2308)	0.220218	0	-4.81649	5.03671	-4.81649	-5.03671	0.2118	-0.516	-0.952	Zero	0.6117	-0.047	Non-virulent
341	Q2YMI2	Alkyl hydroperoxide reductase/ Thiol specific antioxidant/ Mal allergen	Brucella abortus (strain 2308)	-0.225109	0.0964158	-0.0648406	-0.0638523	-0.161256	0.160268	-1152	-0.381	-0.689	3e-28	0.6117	0.7446	Non-virulent
342	Q2YMI9	Cytochrome c oxidase subunit 2 (EC 1.9.3.1)	Brucella abortus (strain 2308)	5.12935	5.46484	5.46484	5.12935	0	0.335493	-1798	-0.752	-0.582	4e-75	0.6117	-0.596	Non-virulent
343	Q2YMJ0	Uncharacterized protein	Brucella abortus (strain 2308)	-0.0660299	-0.676404	1.65131	-2.39374	2.32771	1.71734	-1131	-0.669	-0.184	Zero	0.6117	-0.203	Non-virulent
344	Q2YMJ7	DSBA oxidoreductase:Twin-arginine translocation pathway signal	Brucella abortus (strain 2308)	-0.112932	0.0701389	0.195487	-0.23828	0.125348	0.308419	-1450	-1125	-0.647	4e-72	0.6117	-0.624	Non-virulent
346	Q2YMM2	5-hydroxyisourate hydrolase (HIU hydrolase) (HIUHase) (EC 3.5.2.17)	Brucella abortus (strain 2308)	-1.15783	3.38446	0.0600335	2.16659	-3.32443	1.21787	0.0296	-0.084	0.2086	Zero	0.6117	0.8438	Non-virulent
347	Q2YMP3	GDP-mannose 4,6-dehydratase (EC 4.2.1.47) (GDP-D-mannose dehydratase)	Brucella abortus (strain 2308)	1.85399	1.88896	2.3108	1.43215	0.421843	0.456807	-1706	-0.082	-0.111	e-165	0.6117	0.6146	Non-virulent
348	Q2YMP4	DegT/DnrJ/EryC1/StrS aminotransferase	Brucella abortus (strain 2308)	3.03737	1.63945	2.6201	2.05673	0.980644	-0.417273	0.5642	-0.453	-0.597	Zero	0.6117	0.2854	Non-virulent
349	Q2YMQ1	Carbohydrate kinaseFGGY:Xylulokinase (EC 2.7.1.17)	Brucella abortus (strain 2308)	-7.32794	0	-7.32794	0	-7.32794	0	-0.894	-1135	-0.531	0.0	0.6117	-0.702	Non-virulent
350	Q2YMQ2	Xylose isomerase (EC 5.3.1.5)	Brucella abortus (strain 2308)	-10.2104	-0.732838	-11.0876	0.14433	-10.3547	-0.877168	-1640	-0.970	-0.766	Zero	0.6117	-0.437	Non-virulent
351	Q2YMQ4	Periplasmic binding protein/LacI transcriptional regulator	Brucella abortus (strain 2308)	-5.2753	0.494686	-4.78062	0	-5.2753	0.494686	-0.766	-0.290	-0.500	1e-88	0.6117	-0.773	Non-virulent
352	Q2YMR3	Transcriptional regulatory protein MucR	Brucella abortus (strain 2308)	1.65752	1.16115	2.15683	0.661848	0.995677	0.499305	-0.731	0.0050	-0.666	Zero	0.6117	-0.429	Non-virulent
353	Q2YMR6	Superoxide dismutase (EC 1.15.1.1)	Brucella abortus (strain 2308)	-6.09859	-7.44136	-6.09859	-7.44136	1.34277	0	-0.741	-0.193	-0.641	4e-83	0.6117	0.9426	Non-virulent
354	Q2YMR8	ErfK/YbiS/YcfS/YnhG:Twin-arginine translocation pathway signal	Brucella abortus (strain 2308)	-0.732859	-1.31135	-1.36451	-0.679691	-0.0531677	-0.631656	-0.770	-0.913	-0.503	Zero	0.6117	-0.222	Non-virulent
355	Q2YMS0	Uncharacterized protein	Brucella abortus (strain 2308)	-1.17814	-0.581189	0.238791	-1.99812	0.81998	1.41693	-0.445	-0.240	-0.482	Zero	0.6117	-0.160	Non-virulent
356	Q2YMU3	Uncharacterized protein	Brucella abortus (strain 2308)	0.90378	1.42737	2.70774	-0.376591	1.28037	1.80396	-0.231	-0.292	-0.223	Zero	0.6117	0.1726	Non-virulent
359	Q2YMW4	AMP nucleosidase (EC 3.2.2.4)	Brucella abortus (strain 2308)	1.74382	2.61186	4.12967	0.226015	1.5178	2.38585	-1444	-0.469	-0.578	Zero	0.6117	-0.365	Non-virulent
360	Q2YMX6	Probable periplasmic serine endoprotease DegP-like (EC 3.4.21.107) (Protease Do)	Brucella abortus (strain 2308)	-0.751046	-0.676463	-0.236122	-1.19139	0.44034	0.514923	-0.440	-0.358	-0.982	Zero	0.6117	-0.340	Non-virulent
361	Q2YMY1	4-hydroxy-tetrahydrodipicolinate synthase (HTPA synthase) (EC 4.3.3.7)	Brucella abortus (strain 2308)	-0.366944	-0.297479	-0.494544	-0.169879	-0.197065	-0.1276	-2132	-1070	-1837	Zero	0.6117	-0.402	Non-virulent
362	Q2YMY7	Porin Omp2b	Brucella abortus (strain 2308)	-2.80903	-2.65673	-2.54465	-2.92111	0.112082	0.264381	-0.467	-0.753	-0.578	Zero	0.6117	-0.172	Non-virulent
363	Q2YMZ0	Aminotransferaseclass-II:Aminotransferaseclass I and II (EC 2.6.1.9)	Brucella abortus (strain 2308)	-2.19254	0.761027	1.35404	-2.78555	0.593013	3.54658	-2191	-1428	-1580	Zero	0.6117	-0.392	Non-virulent
364	Q2YMZ2	Antifreeze proteintype I	Brucella abortus (strain 2308)	-2.72513	-4.55915	-2.72513	-4.55915	1.83402	0	0.5403	0.5840	-0.258	Zero	0.6117	0.8045	Non-virulent
365	Q2YN04	Holo-[acyl-carrier-protein] synthase (Holo-ACP synthase) (EC 2.7.8.7) (4'-phosphopantetheinyl transferase AcpS)	Brucella abortus (strain 2308)	2.41886	-0.0675611	3.73123	-1.37994	3.79879	1.31237	-1391	-0.734	-0.959	Zero	0.6117	-0.455	Non-virulent
366	Q2YN10	Orotate phosphoribosyltransferase (OPRT) (OPRTase) (EC 2.4.2.10)	Brucella abortus (strain 2308)	-0.649861	3.52109	2.87123	0	-0.649861	3.52109	-1242	0.0001	-1109	Zero	0.6117	-0.529	Non-virulent
367	Q2YN12	DNA-directed RNA polymerase subunit omega (RNAP omega subunit) (EC 2.7.7.6) (RNA polymerase omega subunit) (Transcriptase subunit omega)	Brucella abortus (strain 2308)	0.338565	0.46876	0.266813	0.540513	-0.201948	-0.0717522	-0.799	-0.383	-0.612	Zero	0.6117	-0.303	Non-virulent
370	Q2YN31	Dihydroorotase (DHOase) (EC 3.5.2.3)	Brucella abortus (strain 2308)	-0.5933	-1.07655	-0.721957	-0.94789	0.35459	-0.128657	-1125	-1343	-1909	Zero	0.6117	-0.348	Non-virulent
371	Q2YN33	OmpA-like transmembrane domain	Brucella abortus (strain 2308)	-3.9778	-4.85295	-3.9778	-4.85295	0.875147	0	-0.789	0.2448	-0.080	Zero	0.6117	-0.004	Non-virulent
372	Q2YN40	Nucleoside diphosphate kinase (NDK) (NDP kinase) (EC 2.7.4.6) (Nucleoside-2-P kinase)	Brucella abortus (strain 2308)	-1.1411	-0.959884	-0.92529	-1.1757	0.0345939	0.215811	-1163	-0.594	-0.389	1e-62	0.6117	-0.791	Non-virulent
373	Q2YN45	Probable cytosol aminopeptidase (Leucine aminopeptidase) (Leucyl aminopeptidase)	Brucella abortus (strain 2308)	-0.787179	-0.632297	-0.132363	-1.28711	0.499934	0.654816	-1997	-1064	-2182	Zero	0.6117	-0.364	Non-virulent
374	Q2YN49	Peptidyl-prolyl cis-trans isomeraseputative	Brucella abortus (strain 2308)	1.29433	-1.13524	2.56858	-2.40949	3.70382	1.27425	0.1171	0.0728	0.2760	e-103	0.6117	-0.751	Non-virulent
375	Q2YN50	4-hydroxythreonine-4-phosphate dehydrogenase (EC 1.1.1.262) (4-(phosphohydroxy)-L-threonine dehydrogenase)	Brucella abortus (strain 2308)	-3.24321	-0.643252	-0.654132	-3.23233	-0.0108798	2.58908	-0.784	-1056	-1484	Zero	0.6117	-0.329	Non-virulent
376	Q2YN54	Short-chain dehydrogenase/reductase SDR:Glucose/ribitol dehydrogenase	Brucella abortus (strain 2308)	-0.559964	2.32703	1.76707	0	-0.559964	2.32703	-0.574	-0.278	-0.253	3e-98	0.6117	0.9759	Non-virulent
377	Q2YN61	Uncharacterized protein	Brucella abortus (strain 2308)	-1.63048	-2.9474	-3.61711	-0.96078	-0.669704	-1.98662	0.3497	0.3681	-0.137	Zero	0.6117	0.8653	Non-virulent
378	Q2YN67	Aminoacyl-tRNA synthetaseclass I:Glutathione S-transferaseN-terminal	Brucella abortus (strain 2308)	0.0200599	2.15194	3.63558	-1.46358	1.48364	3.61552	-0.196	-0.383	-0.288	Zero	0.6117	0.1212	Non-virulent
380	Q2YN92	Rhodopsin-like GPCR superfamily:Lumazine-binding protein (EC 2.5.1.9)	Brucella abortus (strain 2308)	-0.195072	-1.18324	-0.202405	-1.17591	0.980835	-0.00733217	-1750	-0.218	-0.555	Zero	0.6117	-0.357	Non-virulent
381	Q2YN95	Serine hydroxymethyltransferase (SHMT) (Serine methylase) (EC 2.1.2.1)	Brucella abortus (strain 2308)	1.07368	0.379265	-0.0811922	1.53413	-0.460457	-1.15487	-1957	-1974	-0.867	0.0	0.6117	-0.335	Non-virulent
383	Q2YNA7	Aspartate--tRNA(Asp/Asn) ligase (EC 6.1.1.23) (Aspartyl-tRNA synthetase) (AspRS) (Non-discriminating aspartyl-tRNA synthetase) (ND-AspRS)	Brucella abortus (strain 2308)	2.35103	1.01854	1.23239	2.13718	0.213855	-1.11864	-1904	-1075	-1320	4e-33	0.6117	-0.397	Non-virulent
384	Q2YNB8	Integration host factor subunit alpha (IHF-alpha)	Brucella abortus (strain 2308)	4.59137	-0.112973	5.00499	-0.526594	5.11797	0.413621	0.0699	-0.199	0.1564	Zero	0.6117	0.7764	Non-virulent
386	Q2YNC4	K(+)-insensitive pyrophosphate-energized proton pump (EC 3.6.1.1) (Membrane-bound proton-translocating pyrophosphatase) (Pyrophosphate-energized inorganic pyrophosphatase)	Brucella abortus (strain 2308)	5.96628	6.04285	5.7979	6.21124	-0.244952	-0.168383	-1484	-1090	-1579	Zero	0.6117	-0.447	Non-virulent
387	Q2YNC6	6,7-dimethyl-8-ribityllumazine synthase 1 (DMRL synthase 1) (LS 1) (Lumazine synthase 1) (EC 2.5.1.78) (Type I lumazine synthase)	Brucella abortus (strain 2308)	-1.34879	-5.01833	-4.55639	-1.81073	0.461939	-3.2076	-1554	-0.421	-1250	6e-54	0.6117	-0.428	Non-virulent
388	Q2YNC7	NADH-quinone oxidoreductase subunit C (EC 1.6.5.11) (NADH dehydrogenase I subunit C) (NDH-1 subunit C)	Brucella abortus (strain 2308)	0.236898	-1.35012	-0.066569	-1.04666	1.28355	-0.303467	-0.077	0.5438	-0.796	Zero	0.6117	-0.110	Non-virulent
390	Q2YND4	Uncharacterized protein	Brucella abortus (strain 2308)	-1.56361	-2.08479	-2.21424	-1.43416	-0.129453	-0.650628	-0.903	-0.474	-0.286	Zero	0.6117	-0.180	Non-virulent
391	Q2YND8	50S ribosomal protein L13	Brucella abortus (strain 2308)	3.61984	-3.41883	-3.55435	3.75536	-0.135517	-7.17419	-0.741	-0.320	-0.229	Zero	0.6117	-0.105	Non-virulent
392	Q2YND9	30S ribosomal protein S9	Brucella abortus (strain 2308)	-0.845613	-0.86024	-1.24251	-0.463348	-0.382265	-0.396892	-0.721	-0.338	-0.527	Zero	0.6117	-0.259	Non-virulent
393	Q2YNE1	N-acetyl-gamma-glutamyl-phosphate reductase (AGPR) (EC 1.2.1.38) (N-acetyl-glutamate semialdehyde dehydrogenase) (NAGSA dehydrogenase)	Brucella abortus (strain 2308)	-0.154633	1.68364	0.24483	1.28418	-1.43881	0.399463	-1275	-1345	-1223	Zero	0.6117	-0.397	Non-virulent
394	Q2YNE3	Proline--tRNA ligase (EC 6.1.1.15) (Prolyl-tRNA synthetase) (ProRS)	Brucella abortus (strain 2308)	-4.09307	-4.37498	-4.09307	-4.37498	0.281907	0	-1709	-1449	-1111	e-160	0.6117	-0.412	Non-virulent
395	Q2YNF7	NADH-quinone oxidoreductase (EC 1.6.5.11)	Brucella abortus (strain 2308)	1.3631	-0.21688	1.95009	-0.803866	2.16697	0.586986	-2000	-1300	-1344	Zero	0.6117	-0.440	Non-virulent
396	Q2YNG6	Phosphoribosylformylglycinamidine synthase subunit PurL (FGAM synthase) (EC 6.3.5.3) (Formylglycinamide ribonucleotide amidotransferase subunit II) (FGAR amidotransferase II) (FGAR-AT II) (Glutamine amidotransferase PurL) (Phosphoribosylformylglycinamidine synthase subunit II)	Brucella abortus (strain 2308)	-1.04645	2.54694	1.52405	-0.023564	-1.02289	2.5705	-1558	-1254	-1459	Zero	0.6117	-0.440	Non-virulent
397	Q2YNH2	30S ribosomal protein S4	Brucella abortus (strain 2308)	-0.0679401	-0.338463	-0.362028	-0.0443751	-0.023565	-0.294088	-0.320	0.2169	-0.053	Zero	0.6117	0.4106	Non-virulent
398	Q2YNH7	Solute-binding protein/glutamate receptor:Ionotropic glutamate receptor:Bacterial extracellular solute-binding proteinfamily 3	Brucella abortus (strain 2308)	-3.71656	-2.59395	-4.70757	-1.60294	-2.11362	-0.991012	-1671	-0.692	-1240	1e-94	0.6117	-0.449	Non-virulent
399	Q2YNI1	Aldose 1-epimerase (EC 5.1.3.3) (Galactose mutarotase)	Brucella abortus (strain 2308)	-1.29405	1.64978	1.84629	-1.49055	0.196506	3.14034	-0.549	0.2739	-0.207	Zero	0.6117	0.0147	Non-virulent
400	Q2YNI3	Acyl carrier protein (ACP):Phosphopantetheine attachment site:Phosphopantetheine-binding domain	Brucella abortus (strain 2308)	-1.10013	0.0196946	1.12352	-2.20395	1.10383	2.22365	0.1022	-0.329	-0.074	Zero	0.6117	0.5663	Non-virulent
401	Q2YNJ3	HpcH/HpaI aldolase	Brucella abortus (strain 2308)	0.643378	0.0128269	3.36821	-2.71201	3.35538	2.72483	-0.072	-0.113	-0.309	Zero	0.6117	0.2691	Non-virulent
402	Q2YNJ4	Uncharacterized protein	Brucella abortus (strain 2308)	-6.24575	-7.49212	-6.24575	-7.49212	1.24637	0	0.3356	0.1305	-0.128	Zero	0.6117	0.8449	Non-virulent
403	Q2YNJ7	Beta-N-acetylhexosaminidase (EC 3.2.1.52)	Brucella abortus (strain 2308)	-0.774346	2.28181	1.32391	0.183551	-0.957897	2.09826	-1348	-1721	-1557	e-130	0.6117	-0.303	Non-virulent
404	Q2YNJ9	Arginine--tRNA ligase (EC 6.1.1.19) (Arginyl-tRNA synthetase) (ArgRS)	Brucella abortus (strain 2308)	-0.0667729	5.43352	1.12141	4.24534	-4.31211	1.18818	-1184	-0.805	-1594	Zero	0.6117	-0.442	Non-virulent
405	Q2YNK2	Uncharacterized protein	Brucella abortus (strain 2308)	0.864981	0.957242	4.34328	-2.52105	3.38604	3.4783	-1006	-0.618	-1334	Zero	0.6117	-0.438	Non-virulent
406	Q2YNK7	Nicotinate-nucleotide--dimethylbenzimidazole phosphoribosyltransferase (NN:DBI PRT) (EC 2.4.2.21) (N(1)-alpha-phosphoribosyltransferase)	Brucella abortus (strain 2308)	-3.15091	-1.27458	-2.59505	-1.83044	-1.32047	0.555859	-1406	-0.680	-1377	e-143	0.6117	-0.431	Non-virulent
407	Q2YNL2	Aspartyl/glutamyl-tRNA(Asn/Gln) amidotransferase subunit B (Asp/Glu-ADT subunit B) (EC 6.3.5.-)	Brucella abortus (strain 2308)	1.66954	1.89859	1.82081	1.74732	-0.0777802	0.151267	-2150	-1475	-1356	0.0	0.6117	-0.318	Non-virulent
408	Q2YNL3	Trigger factor (TF) (EC 5.2.1.8) (PPIase)	Brucella abortus (strain 2308)	1.41834	0.191849	-0.157178	1.76736	-0.349027	-1.57551	-1808	-0.991	-1893	Zero	0.6117	-0.419	Non-virulent
409	Q2YNM1	Immunogenic membrane protein YajC	Brucella abortus (strain 2308)	0.411825	0.940996	2.43759	-1.08476	1.49659	2.02576	-0.075	-0.311	-0.203	Zero	0.6117	0.3115	Non-virulent
410	Q2YNM5	5'-nucleotidase SurE (EC 3.1.3.5) (Nucleoside 5'-monophosphate phosphohydrolase)	Brucella abortus (strain 2308)	4.45101	5.14084	4.60687	4.98499	-0.533979	0.155858	-0.645	-0.401	-0.852	Zero	0.6117	-0.350	Non-virulent
411	Q2YNM6	Serine--tRNA ligase (EC 6.1.1.11) (Seryl-tRNA synthetase) (SerRS) (Seryl-tRNA(Ser/Sec) synthetase)	Brucella abortus (strain 2308)	-0.340648	-0.00704479	0.150999	-0.498692	0.158044	0.491647	-1456	-0.453	-0.958	4e-76	0.6117	-0.530	Non-virulent
412	Q2YNP0	DSBA oxidoreductase	Brucella abortus (strain 2308)	0	-0.680856	1.69684	-2.3777	2.3777	1.69684	-1883	-1365	-0.514	8e-76	0.6117	-0.513	Non-virulent
413	Q2YNP3	Acetyl-CoA carboxylasebiotin carboxylase:Carbamoyl-phosphate synthase L chainATP-binding:Carbamoyl-phosphate synthetase l (EC 6.3.4.14)	Brucella abortus (strain 2308)	1.65577	0.66171	1.62529	0.692191	0.963579	-0.0304813	-2130	-0.985	-1748	0.0	0.6117	-0.310	Non-virulent
414	Q2YNP5	Uncharacterized protein	Brucella abortus (strain 2308)	1.12163	-0.0700261	0.855376	0.196224	0.925402	-0.26625	-0.159	-0.060	-0.040	Zero	0.6117	0.4922	Non-virulent
415	Q2YNQ4	ATP/GTP-binding site motif A (P-loop):ABC transporter:AAA ATPase	Brucella abortus (strain 2308)	2.60667	2.77693	2.86743	2.51617	0.0905005	0.26076	-1598	-1027	-1138	1e-68	0.6117	-0.476	Non-virulent
416	Q2YNR0	Tyrosine--tRNA ligase (EC 6.1.1.1) (Tyrosyl-tRNA synthetase) (TyrRS)	Brucella abortus (strain 2308)	1.02602	3.03942	1.65452	2.41092	-1.3849	0.6285	-1270	0.3912	-0.921	0.0	0.6117	-0.307	Non-virulent
418	Q2YNU1	Aconitate hydratase (Aconitase) (EC 4.2.1.3)	Brucella abortus (strain 2308)	0.0453399	0.0378087	0.237553	-0.154404	0.199744	0.192213	-1272	-0.593	-1616	e-154	0.6117	-0.366	Non-virulent
419	Q2YNV0	Putative pterin-4-alpha-carbinolamine dehydratase (PHS) (EC 4.2.1.96) (4-alpha-hydroxy-tetrahydropterin dehydratase) (Pterin carbinolamine dehydratase) (PCD)	Brucella abortus (strain 2308)	0.86596	-1.70399	2.69557	-3.5336	4.39956	1.82961	-0.428	0.3600	0.2183	Zero	0.6117	0.6501	Non-virulent
420	Q2YNV2	Uncharacterized protein	Brucella abortus (strain 2308)	-0.617006	-0.569391	-0.538107	-0.64829	0.0312843	0.0788991	0.6901	-0.072	0.8815	Zero	0.6117	0.9767	Non-virulent
421	Q2YNV7	Cyclic beta 1-2 glucan synthetase	Brucella abortus (strain 2308)	-1.11156	2.64018	1.52862	0	-1.11156	2.64018	-1013	-1146	-1016	Zero	0.6117	-0.351	Non-virulent
422	Q2YNW1	Prokaryotic sulfate-/thiosulfate-binding protein:Bacterial extracellular solute-binding proteinfamily 1	Brucella abortus (strain 2308)	-6.14044	-6.94077	-7.43679	-5.64443	-0.496012	-1.29634	-1741	-0.833	-0.962	e-145	0.6117	-0.515	Non-virulent
423	Q2YNW9	Dihydroxy-acid dehydratase (DAD) (EC 4.2.1.9)	Brucella abortus (strain 2308)	-3.68952	1.20083	0.0803677	-2.56906	-1.12046	3.76989	-1411	-0.430	-1343	Zero	0.6117	-0.488	Non-virulent
424	Q2YNY6	Short-chain dehydrogenase/reductase SDR:Glucose/ribitol dehydrogenase	Brucella abortus (strain 2308)	1.05357	-2.63734	0.555153	-2.13892	3.19249	-0.498421	-0.101	-0.683	0.3875	2e-89	0.6117	0.9940	Non-virulent
425	Q2YP15	OstA-like protein	Brucella abortus (strain 2308)	-0.0435114	-0.377181	0.429067	-0.849759	0.806248	0.472578	-0.239	-0.248	-0.362	Zero	0.6117	0.0547	Non-virulent
426	Q2YP18	Integration host factor subunit beta (IHF-beta)	Brucella abortus (strain 2308)	0.068254	-3.12433	-1.18246	-1.87362	1.94188	-1.25071	-0.137	-0.104	-0.486	Zero	0.6117	0.0336	Non-virulent
427	Q2YP33	Ribonuclease PH (RNase PH) (EC 2.7.7.56) (tRNA nucleotidyltransferase)	Brucella abortus (strain 2308)	-1.7508	-0.426949	-1.80343	-0.374325	-1.37648	-0.0526236	-0.970	-0.580	-1175	Zero	0.6117	-0.428	Non-virulent
428	Q2YP35	Protein GrpE (HSP-70 cofactor)	Brucella abortus (strain 2308)	-0.311523	-0.789856	-0.316443	-0.784935	0.473412	-0.00492064	-0.775	-0.076	-0.859	7e-73	0.6117	-0.551	Non-virulent
429	Q2YP60	ABC transporter substrate-binding protein KO: K02051 sulfonate/nitrate transport system substrate-binding protein	Brucella abortus (strain 2308)	0	3.39277	3.39277	0	0	3.39277	-1263	-1390	-0.739	Zero	0.6117	-0.333	Non-virulent
430	Q2YP66	Zinc-containing alcohol dehydrogenase superfamily:Zinc-containing alcohol dehydrogenase (EC 1.1.1.1)	Brucella abortus (strain 2308)	-7.75261	1.32517	-0.212713	-6.21472	-1.53789	7.5399	-1383	-1077	-1315	e-113	0.6117	-0.436	Non-virulent
431	Q2YP67	Bacterial extracellular solute-binding proteinfamily 1	Brucella abortus (strain 2308)	0.949684	2.27882	0.640821	2.58768	-1.638	-0.308863	-1710	-0.886	-1178	e-137	0.6117	-0.462	Non-virulent
432	Q2YP75	Uncharacterized protein	Brucella abortus (strain 2308)	-1.39549	-7.97602	-1.39549	-7.97602	6.58054	0	-0.293	-0.204	0.5216	Zero	0.6117	0.6320	Non-virulent
433	Q2YP89	ATP/GTP-binding site motif A (P-loop):Fumarylacetoacetate (FAA) hydrolase (EC 4.1.1.-)	Brucella abortus (strain 2308)	-8.80692	-10.481	-8.80692	-10.481	1.67409	0	-0.365	-0.551	-0.377	Zero	0.6117	-0.060	Non-virulent
434	Q2YPB6	UDP-N-acetylglucosamine 1-carboxyvinyltransferase (EC 2.5.1.7) (Enoylpyruvate transferase) (UDP-N-acetylglucosamine enolpyruvyl transferase) (EPT)	Brucella abortus (strain 2308)	0.311466	-1.75239	-1.37796	-0.0629646	0.374431	-1.68943	-1337	-0.249	-0.247	Zero	0.6117	-0.227	Non-virulent
435	Q2YPC1	Translation initiation factor IF-1	Brucella abortus (strain 2308)	0.302453	0.0467447	0.158525	0.190673	0.11178	-0.143928	-0.321	-0.135	-0.212	3e-30	0.6117	-0.831	Non-virulent
437	Q2YPD2	Urease accessory protein UreG 1	Brucella abortus (strain 2308)	3.67318	4.34308	5.35485	2.6614	1.01177	1.68168	-1283	-0.009	-1302	2e-94	0.6117	-0.341	Non-virulent
438	Q2YPD5	Urease subunit alpha 1 (EC 3.5.1.5) (Urea amidohydrolase subunit alpha 1)	Brucella abortus (strain 2308)	0	6.00503	6.00503	0	0	6.00503	-1157	-1277	-1340	0.0	0.6117	0.3514	Non-virulent
439	Q2YPD7	Urease subunit gamma 1 (EC 3.5.1.5) (Urea amidohydrolase subunit gamma 1)	Brucella abortus (strain 2308)	-1.22257	6.78529	4.6503	0.912422	-2.13499	5.87286	-0.583	-0.404	-0.245	8e-48	0.6117	0.9530	Non-virulent
440	Q2YPE7	Secretion protein HlyD	Brucella abortus (strain 2308)	0.30277	-2.21163	0.560873	-2.46973	2.7725	0.258102	-1462	-1454	-1482	e-152	0.6117	-0.351	Non-virulent
441	Q2YPF3	Glucose-6-phosphate isomerase (GPI) (EC 5.3.1.9) (Phosphoglucose isomerase) (PGI) (Phosphohexose isomerase) (PHI)	Brucella abortus (strain 2308)	-0.342943	0.355561	2.23633	-2.22371	1.88076	2.57927	-1888	-1279	-1615	Zero	0.6117	-0.424	Non-virulent
442	Q2YPF8	Peptidase M20/M25/M40 (EC 3.5.1.6)	Brucella abortus (strain 2308)	-1.61061	-2.1961	-1.61061	-2.1961	0.585498	0	-1176	-0.700	-1606	Zero	0.6117	-0.448	Non-virulent
443	Q2YPG0	Proline iminopeptidase (EC 3.4.11.5)	Brucella abortus (strain 2308)	-0.00675631	1.96797	1.57666	0.384563	-0.391319	1.58341	-0.879	-0.974	-0.482	1e-46	0.6117	-0.760	Non-virulent
444	Q2YPG1	Uncharacterized protein	Brucella abortus (strain 2308)	-0.881444	-0.466174	0.040699	-1.38832	0.506873	0.922143	0.1989	0.2498	0.1060	Zero	0.6117	0.9916	Non-virulent
445	Q2YPH3	Acetylornithine aminotransferase (ACOAT) (EC 2.6.1.11)	Brucella abortus (strain 2308)	-2.97375	1.13308	-0.834654	-1.00602	-1.96773	2.13909	-1972	-1070	-1542	e-178	0.6117	-0.350	Non-virulent
446	Q2YPK5	Invasion protein B homolog BAB1_0368	Brucella abortus (strain 2308)	-5.08169	-7.63389	-5.08169	-7.63389	2.5522	0	0.7725	0.8882	0.4284	Zero	0.6117	0.9855	Non-virulent
447	Q2YPK6	Uncharacterized protein BAB1_0366	Brucella abortus (strain 2308)	-3.77574	4.6201	0.844359	0	-3.77574	4.6201	-0.586	-0.206	-0.671	Zero	0.6117	-0.328	Non-virulent
448	Q2YPL1	Enoyl-CoA hydratase/isomerase (EC 4.2.1.17)	Brucella abortus (strain 2308)	0	-3.87334	0	-3.87334	3.87334	0	-1461	-1423	-1498	3e-93	0.6117	-0.352	Non-virulent
450	Q2YPN6	3-phosphoshikimate 1-carboxyvinyltransferase (EC 2.5.1.19) (5-enolpyruvylshikimate-3-phosphate synthase) (EPSP synthase) (EPSPS)	Brucella abortus (strain 2308)	0.70093	3.2875	3.2875	0.70093	0	2.58657	-0.646	-0.807	-0.972	Zero	0.6117	-0.291	Non-virulent
451	Q2YPP2	Uncharacterized protein	Brucella abortus (strain 2308)	-2.44302	-1.12828	-1.75387	-1.81742	-0.625594	0.689149	-1421	-1109	-1148	Zero	0.6117	-0.450	Non-virulent
452	Q2YPP7	Uncharacterized protein	Brucella abortus (strain 2308)	-1.32976	-0.118067	0.490348	-1.93817	0.608416	1.8201	0.1322	0.1183	-0.183	Zero	0.6117	0.6564	Non-virulent
453	Q2YPP8	Bacterial surface antigen (D15)	Brucella abortus (strain 2308)	-1.03136	0.0289294	0.213561	-1.21599	0.184631	1.24492	0.2088	-0.317	-0.932	Zero	0.6117	-0.024	Non-virulent
454	Q2YPQ8	Argininosuccinate synthase (EC 6.3.4.5) (Citrulline--aspartate ligase)	Brucella abortus (strain 2308)	1.69649	2.94099	0.116996	4.52048	-2.82399	-1.57949	-2011	-1398	-1358	Zero	0.6117	-0.424	Non-virulent
457	Q2YPS1	Esterase/lipase/thioesteraseactive site	Brucella abortus (strain 2308)	-5.63103	-9.12623	-5.63103	-9.12623	3.4952	0	-1918	-1120	-1374	Zero	0.6117	-0.464	Non-virulent
458	Q2YPS4	Phosphoglucomutase/phosphomannomutase:Phosphogluc omutase/phosphomannomutase C terminal:Phosphoglucomutase/phosphomannomutase (EC 5.4.2.2)	Brucella abortus (strain 2308)	-0.579829	-2.19038	0.487232	-3.25744	2.67762	1.06706	-1116	-0.964	-0.526	Zero	0.6117	-0.302	Non-virulent
459	Q2YPS7	Ribosomal protein L11 methyltransferase (L11 Mtase) (EC 2.1.1.-)	Brucella abortus (strain 2308)	1.71665	-0.172601	0.887605	0.656444	1.06021	-0.829045	-0.967	-1436	-1213	Zero	0.6117	-0.314	Non-virulent
460	Q2YPS8	Electron transport protein SCO1/SenC	Brucella abortus (strain 2308)	0.596795	4.29857	4.29857	0.596795	0	3.70177	-0.545	-1244	-0.847	Zero	0.6117	-0.193	Non-virulent
461	Q2YPT3	UPF0303 protein BAB1_1430	Brucella abortus (strain 2308)	-1.26341	1.32796	1.07109	-1.00654	-0.256875	2.3345	-0.940	-0.742	-0.527	Zero	0.6117	-0.270	Non-virulent
462	Q2YPU4	Uncharacterized protein	Brucella abortus (strain 2308)	-0.430273	-1.09169	-0.974552	-0.547411	0.117138	-0.544278	-0.598	0.0806	0.1772	Zero	0.6117	0.3678	Non-virulent
463	Q2YPU8	CTP synthase (EC 6.3.4.2) (CTP synthetase) (UTP--ammonia ligase)	Brucella abortus (strain 2308)	2.46437	1.76774	3.5397	0.69241	1.77196	1.07533	-2287	-1186	-2031	0.0	0.6117	-0.251	Non-virulent
464	Q2YPU9	2-dehydro-3-deoxyphosphooctonate aldolase (EC 2.5.1.55) (3-deoxy-D-manno-octulosonic acid 8-phosphate synthase) (KDO-8-phosphate synthase) (KDO 8-P synthase) (KDOPS) (Phospho-2-dehydro-3-deoxyoctonate aldolase)	Brucella abortus (strain 2308)	2.56368	0.958688	3.71265	-0.190277	2.75396	1.14896	-1897	-0.291	-1127	Zero	0.6117	-0.451	Non-virulent
465	Q2YPV0	Enolase (EC 4.2.1.11) (2-phospho-D-glycerate hydro-lyase) (2-phosphoglycerate dehydratase)	Brucella abortus (strain 2308)	-0.0207399	-0.418788	0.406509	-0.846037	0.825297	0.427249	-1726	-0.755	-1871	Zero	0.6117	-0.432	Non-virulent
466	Q2YPV3	Pyruvate dehydrogenase E1 component subunit alpha (EC 1.2.4.1)	Brucella abortus (strain 2308)	3.14074	2.54942	4.91809	0.772075	2.36867	1.77734	-1410	-1234	-1270	Zero	0.6117	-0.436	Non-virulent
467	Q2YPV5	Acetyltransferase component of pyruvate dehydrogenase complex (EC 2.3.1.12)	Brucella abortus (strain 2308)	3.31846	2.25775	4.57865	0.997569	2.32089	1.26019	-1252	-1128	-1735	e-160	0.6117	-0.333	Non-virulent
468	Q2YPV6	Dihydrolipoyl dehydrogenase (EC 1.8.1.4)	Brucella abortus (strain 2308)	2.74867	3.1799	4.03245	1.89612	0.852548	1.28378	-1891	-1650	-1470	e-180	0.6117	-0.301	Non-virulent
469	Q2YPX1	ATP-dependent Clp protease proteolytic subunit (EC 3.4.21.92) (Endopeptidase Clp)	Brucella abortus (strain 2308)	-3.90307	-5.95489	-3.90307	-5.95489	2.05182	0	-1260	-0.296	-0.185	e-113	0.6117	-0.707	Non-virulent
470	Q2YPX2	ATP-dependent Clp protease ATP-binding subunit ClpX	Brucella abortus (strain 2308)	4.81409	2.65187	3.84233	3.62363	1.19046	-0.97176	-1827	-0.741	-1291	0.0	0.6117	-0.422	Non-virulent
471	Q2YPX4	Histone-like bacterial DNA-binding protein	Brucella abortus (strain 2308)	0.904672	0.233191	1.37263	-0.234772	1.13944	0.467962	-0.223	0.1132	-0.259	Zero	0.6117	0.2266	Non-virulent
472	Q2YPX7	Single-stranded DNA-binding protein (SSB)	Brucella abortus (strain 2308)	0.623928	0.645777	1.35928	-0.0895726	0.7135	0.73535	11721	0.6114	0.9092	3e-56	0.6117	0.9991	Virulent
473	Q2YPY6	Peptidyl-prolyl cis-trans isomerase (EC 5.2.1.8)	Brucella abortus (strain 2308)	-0.248175	-0.67945	-0.31343	-0.614194	0.36602	-0.0652558	-1281	-0.582	-0.670	3e-59	0.6117	-0.678	Non-virulent
474	Q2YQ01	Patatin	Brucella abortus (strain 2308)	2.15224	-0.0390984	0.428702	1.68443	0.467801	-1.72353	-1215	-0.954	-1375	Zero	0.6117	-0.441	Non-virulent
475	Q2YQ18	Sulfurtransferase	Brucella abortus (strain 2308)	0.555991	-0.377446	0.111325	0.0672213	0.48877	-0.444667	-0.883	-0.740	-1400	Zero	0.6117	-0.397	Non-virulent
476	Q2YQ20	Cysteine synthase/cystathionine beta-synthase P-phosphate attachment site:Pyridoxal-5'-phosphate-dependent enzymebeta family (EC 2.5.1.47)	Brucella abortus (strain 2308)	-3.36162	-2.1972	-2.13184	-3.42697	0.065354	1.22978	-1132	-0.428	-0.760	e-118	0.6117	-0.643	Non-virulent
477	Q2YQ23	NAD(P)H dehydrogenase (quinone) (EC 1.6.5.2) (Flavoprotein WrbA) (NAD(P)H:quinone oxidoreductase) (NQO)	Brucella abortus (strain 2308)	-3.5674	0	-3.5674	0	-3.5674	0	-0.659	-0.832	-0.396	1e-96	0.6117	-0.810	Non-virulent
479	Q2YQ44	Uncharacterized protein	Brucella abortus (strain 2308)	-1.72713	-3.13403	-0.485147	-4.37601	2.64888	1.24198	0.3436	-0.387	-0.421	Zero	0.6117	0.3868	Non-virulent
480	Q2YQ45	Cytochrome c heme-binding site:Ferredoxin:Adrenodoxin	Brucella abortus (strain 2308)	2.52805	2.03425	3.08673	1.47557	1.05248	0.558678	-0.214	-0.013	-0.076	Zero	0.6117	0.4212	Non-virulent
481	Q2YQ47	Brucella melitensis biovar Abortus 2308 chromosome Icomplete sequencestrain 2308	Brucella abortus (strain 2308)	0.506283	0.376966	1.58948	-0.706229	1.21251	1.0832	-0.866	-0.346	-0.386	e-103	0.6117	0.8878	Non-virulent
482	Q2YQ49	Uncharacterized protein	Brucella abortus (strain 2308)	1.72915	0.338093	3.71518	-1.64794	3.37709	1.98603	0.2651	0.1612	-0.158	Zero	0.6117	0.7844	Non-virulent
483	Q2YQ57	Nitrilase/cyanide hydratase and apolipoprotein N-acyltransferase:NAD+ synthase (EC 6.3.5.1)	Brucella abortus (strain 2308)	0.332431	4.15186	2.5108	1.9735	-1.64107	2.17837	-1579	-0.916	-1328	Zero	0.6117	-0.483	Non-virulent
484	Q2YQ61	Uncharacterized protein	Brucella abortus (strain 2308)	-9.16037	-8.46077	-9.16037	-8.46077	-0.699608	0	0.2194	-0.273	-0.017	Zero	0.6117	0.7333	Non-virulent
485	Q2YQ75	TatD-related deoxyribonuclease (EC 3.1.21.-)	Brucella abortus (strain 2308)	-1.02683	-1.81335	-1.11921	-1.72097	0.69414	-0.0923719	-1846	-1236	-0.837	Zero	0.6117	-0.432	Non-virulent
486	Q2YQ92	Uncharacterized protein	Brucella abortus (strain 2308)	-2.18333	0.991193	-0.0501664	-1.14197	-1.04136	2.13316	-0.356	-0.240	-0.618	Zero	0.6117	-0.204	Non-virulent
487	Q2YQ97	Short-chain dehydrogenase/reductase SDR:Glucose/ribitol dehydrogenase (EC 1.1.1.159)	Brucella abortus (strain 2308)	3.23535	2.33424	2.28106	3.28853	-0.0531753	-0.954289	-0.944	-0.170	-0.795	3e-88	0.6117	0.8749	Non-virulent
489	Q2YQA1	Putrescine-binding periplasmic protein	Brucella abortus (strain 2308)	-1.14122	-0.50056	-0.6077	-1.03408	-0.10714	0.533517	-0.688	-0.387	-0.687	e-167	0.6117	-0.698	Non-virulent
491	Q2YQB8	Periplasmic binding protein/LacI transcriptional regulator	Brucella abortus (strain 2308)	-5.05937	-6.90041	-5.06029	-6.89949	1.84012	-0.000923793	-1069	-1156	-1384	6e-95	0.6117	-0.390	Non-virulent
492	Q2YQB9	Short-chain dehydrogenase/reductase SDR:Glucose/ribitol dehydrogenase	Brucella abortus (strain 2308)	-7.55999	-6.68268	-7.55999	-6.68268	-0.877312	0	-0.439	-0.878	-1055	2e-95	0.6117	0.7834	Non-virulent
493	Q2YQC0	Uncharacterized protein	Brucella abortus (strain 2308)	3.08844	0.954174	2.93609	1.10653	1.98191	-0.15236	-1031	0.2102	0.2474	Zero	0.6117	0.1424	Non-virulent
494	Q2YQC2	OmpA-like transmembrane domain	Brucella abortus (strain 2308)	-4.90661	-6.30585	-4.90661	-6.30585	1.39925	0	0.5511	0.2821	0.4108	2e-64	0.6117	0.9998	Non-virulent
496	Q2YQE3	Periplasmic binding protein/LacI transcriptional regulator	Brucella abortus (strain 2308)	-9.74163	1.32114	0.750927	-9.17142	-0.570216	10.4926	-0.726	-0.219	-1387	3e-79	0.6117	-0.339	Non-virulent
497	Q2YQF2	Prokaryotic sulfate-/thiosulfate-binding protein:Bacterial extracellular solute-binding proteinfamily 1	Brucella abortus (strain 2308)	-10.5935	-0.117569	0.15192	-10.863	0.26949	10.7454	-2033	-0.297	-0.991	e-149	0.6117	-0.395	Non-virulent
498	Q2YQG2	Uncharacterized protein	Brucella abortus (strain 2308)	-0.619513	-3.63741	-0.618537	-3.63839	3.01887	0.000976245	-0.844	-0.618	-1010	Zero	0.6117	-0.375	Non-virulent
499	Q2YQH0	CBS domain	Brucella abortus (strain 2308)	-4.34821	-1.09682	-1.39078	-4.05425	-0.293959	2.95743	-0.759	-0.344	-0.131	Zero	0.6117	-0.058	Non-virulent
500	Q2YQH3	MotY protein:Bacterial outer membrane protein:OmpA/MotB domain	Brucella abortus (strain 2308)	0.804674	-0.497633	-1.35803	1.66507	-0.860396	-2.1627	-0.020	-0.099	-0.166	2e-57	0.6117	-0.840	Non-virulent
502	Q2YQH7	ATP-dependent zinc metalloprotease FtsH (EC 3.4.24.-)	Brucella abortus (strain 2308)	1.19605	1.30745	2.76265	-0.259155	1.4552	1.5666	-1002	-0.881	-1042	0.0	0.6117	-0.526	Non-virulent
503	Q2YQI3	ATP/GTP-binding site motif A (P-loop):Amino acid-binding ACT:D-isomer specific 2-hydroxyacid dehydrogenasecatalytic domain (EC 1.1.1.95)	Brucella abortus (strain 2308)	3.21134	5.40602	3.63665	4.98071	-1.76937	0.425313	-2085	-2056	-1490	Zero	0.6117	-0.311	Non-virulent
504	Q2YQI5	Adenylosuccinate synthetase (AMPSase) (AdSS) (EC 6.3.4.4) (IMP--aspartate ligase)	Brucella abortus (strain 2308)	-1.4489	0.236315	-1.15625	-0.0563345	-1.39256	0.292649	-1115	-1360	-1441	0.0	0.6117	-0.359	Non-virulent
506	Q2YQJ9	3-hydroxyisobutyrate dehydrogenase (HIBADH) (EC 1.1.1.31)	Brucella abortus (strain 2308)	1.18083	4.19128	1.90679	3.46533	-2.2845	0.725954	-0.974	-0.868	-1001	Zero	0.6117	-0.372	Non-virulent
508	Q2YQN2	Ketol-acid reductoisomerase (EC 1.1.1.86) (Acetohydroxy-acid isomeroreductase) (Alpha-keto-beta-hydroxylacyl reductoisomerase)	Brucella abortus (strain 2308)	-0.632704	1.78088	2.86451	-1.71633	1.08363	3.49721	-2310	-0.970	-1470	Zero	0.6117	-0.442	Non-virulent
509	Q2YQN4	Aminotransferaseclass I and II	Brucella abortus (strain 2308)	0.0308867	0.105572	0.270258	-0.133799	0.164685	0.239371	-1736	-1174	-1279	e-118	0.6117	-0.413	Non-virulent
510	Q2YQP2	Putative fluoride ion transporter CrcB	Brucella abortus (strain 2308)	0	-4.7126	0	-4.7126	4.7126	0	-0.806	-0.662	-0.986	Zero	0.6117	-0.356	Non-virulent
512	Q2YQQ6	Glutelin:Lipoprotein YaeC family:NLPA lipoprotein	Brucella abortus (strain 2308)	-4.42121	-5.91722	-8.02677	-2.31166	-2.10955	-3.60556	-1940	-0.771	-1128	e-132	0.6117	-0.444	Non-virulent
513	Q2YQQ8	3-hydroxydecanoyl-[acyl-carrier-protein] dehydratase (EC 4.2.1.59) (3-hydroxyacyl-[acyl-carrier-protein] dehydratase FabA) (Beta-hydroxydecanoyl thioester dehydrase) (Trans-2-decenoyl-[acyl-carrier-protein] isomerase) (EC 5.3.3.14)	Brucella abortus (strain 2308)	3.56129	1.15641	1.69566	3.02204	0.539248	-1.86563	-0.421	-0.605	0.3466	2e-48	0.6117	-0.642	Non-virulent
514	Q2YQQ9	Beta-ketoacyl synthase (EC 2.3.1.41)	Brucella abortus (strain 2308)	-0.249537	-0.144936	-0.0454938	-0.34898	0.0994425	0.204043	-0.732	-0.865	-0.823	e-178	0.6117	-0.599	Non-virulent
515	Q2YQR3	Polyribonucleotide nucleotidyltransferase (EC 2.7.7.8) (Polynucleotide phosphorylase) (PNPase)	Brucella abortus (strain 2308)	1.75583	0.884735	0.658099	1.98247	-0.226636	-1.09773	-2656	-2538	-2191	Zero	0.6117	-0.191	Non-virulent
516	Q2YQR7	Translation initiation factor IF-2	Brucella abortus (strain 2308)	3.70226	1.68268	2.32771	3.05723	0.645032	-1.37455	-1396	-1483	-1549	e-119	0.6117	-0.335	Non-virulent
517	Q2YQS2	S-adenosylmethionine synthase (EC 2.5.1.6)	Brucella abortus (strain 2308)	2.33999	1.00475	2.64127	0.703468	1.63653	0.301279	-1252	-0.721	-0.886	0.0	0.6117	-0.603	Non-virulent
518	Q2YQT2	Ferritin:DNA-binding protein Dps	Brucella abortus (strain 2308)	5.85101	2.18792	6.18682	1.85211	3.9989	0.335809	-0.475	-0.362	-0.649	3e-59	0.6117	0.9561	Non-virulent
519	Q2YQT3	Thermophilic metalloprotease (M29) (EC 3.4.11.-)	Brucella abortus (strain 2308)	-6.29419	0.148726	-0.517242	-5.62822	-0.665969	5.77695	-1714	-1556	-1331	0.0	0.6117	-0.352	Non-virulent
520	Q2YQU1	Brucella melitensis biovar Abortus 2308 chromosome Icomplete sequencestrain 2308	Brucella abortus (strain 2308)	-0.111588	0.444979	0.76235	-0.428959	0.31737	0.873938	-2152	-1514	-1514	Zero	0.6117	-0.388	Non-virulent
521	Q2YQV2	Chaperone protein DnaK (HSP70) (Heat shock 70 kDa protein) (Heat shock protein 70)	Brucella abortus (strain 2308)	0.72217	0.361863	0.393631	0.690402	0.0317675	-0.328539	-2040	-1560	-1989	0.0	0.6117	-0.237	Non-virulent
522	Q2YQV7	50S ribosomal protein L20	Brucella abortus (strain 2308)	2.53119	-1.53277	0.184409	0.814012	1.71718	-2.34678	0.2666	-0.002	-0.070	Zero	0.6117	0.8322	Non-virulent
524	Q2YQW0	Initiation factor 3	Brucella abortus (strain 2308)	2.63445	-0.920885	0.978163	0.735397	1.89905	-1.65628	-0.265	-0.280	-0.989	2e-55	0.6117	-0.504	Non-virulent
525	Q2YQX8	Adenosylhomocysteinase (EC 3.3.1.1) (S-adenosyl-L-homocysteine hydrolase) (AdoHcyase)	Brucella abortus (strain 2308)	-0.333783	-1.14447	-2.41352	0.935265	-1.26905	-2.07974	-1895	-1278	-1372	Zero	0.6117	-0.445	Non-virulent
526	Q2YQY0	PTS system fructose subfamily IIA component (EC 2.7.1.69)	Brucella abortus (strain 2308)	-0.117725	-1.13424	0.209789	-1.46175	1.34402	0.327513	-1707	-0.046	-0.480	Zero	0.6117	-0.337	Non-virulent
527	Q2YQY7	Phosphoribosyl-ATP pyrophosphatase (PRA-PH) (EC 3.6.1.31)	Brucella abortus (strain 2308)	-3.09723	-0.183303	-2.6598	-0.620737	-2.4765	0.437433	-0.196	0.1124	0.0617	Zero	0.6117	0.6324	Non-virulent
528	Q2YQY8	Imidazole glycerol phosphate synthase subunit HisF (EC 4.1.3.-) (IGP synthase cyclase subunit) (IGP synthase subunit HisF) (ImGP synthase subunit HisF) (IGPS subunit HisF)	Brucella abortus (strain 2308)	-1.5102	-3.15872	-2.19442	-2.4745	0.964302	-0.68422	-1723	-1462	-1438	Zero	0.6117	-0.414	Non-virulent
529	Q2YQZ0	Imidazole glycerol phosphate synthase subunit HisH (EC 2.4.2.-) (IGP synthase glutamine amidotransferase subunit) (IGP synthase subunit HisH) (ImGP synthase subunit HisH) (IGPS subunit HisH)	Brucella abortus (strain 2308)	-3.63216	-4.93236	-4.47376	-4.09076	0.458599	-0.841607	-1113	-0.622	-0.679	Zero	0.6117	-0.352	Non-virulent
530	Q2YQZ3	ATP-dependent protease subunit HslV (EC 3.4.25.2)	Brucella abortus (strain 2308)	3.66103	-0.390757	4.81744	-1.54717	5.20819	1.15641	-1289	0.4248	-0.672	Zero	0.6117	-0.498	Non-virulent
531	Q2YQZ9	Calcium-binding EF-hand	Brucella abortus (strain 2308)	-1.66331	0.202716	0.459911	-1.92051	0.257196	2.12322	-0.813	-0.613	-1106	Zero	0.6117	-0.383	Non-virulent
532	Q2YR20	Uncharacterized protein	Brucella abortus (strain 2308)	-1.19532	-0.587491	-2.25176	0.468949	-1.66427	-1.05644	-1464	-0.405	-1260	Zero	0.6117	-0.488	Non-virulent
533	Q2YR45	Basic helix-loop-helix dimerization domain bHLH:BolA-like protein	Brucella abortus (strain 2308)	-2.01203	-2.9021	-2.01203	-2.9021	0.890072	0	-0.701	-0.006	0.1708	Zero	0.6117	0.2574	Non-virulent
534	Q2YR49	Chaperonin clpA/B:ATP/GTP-binding site motif A (P-loop):Cobalt chelatasepCobS small subunit	Brucella abortus (strain 2308)	3.19449	2.43713	1.68041	3.95121	-0.756719	-1.51408	-0.650	-0.990	-0.820	2e-61	0.6117	-0.567	Non-virulent
535	Q2YR56	50S ribosomal protein L28	Brucella abortus (strain 2308)	5.00546	-2.60596	1.38125	1.01825	3.98721	-3.62421	13706	0.2402	11802	Zero	0.6117	0.9193	Virulent
536	Q2YR76	Inorganic pyrophosphatase (EC 3.6.1.1) (Pyrophosphate phospho-hydrolase)	Brucella abortus (strain 2308)	-0.0752989	0.161506	-0.50808	0.594288	-0.669586	-0.432781	-0.255	-0.907	-0.002	Zero	0.6117	0.0307	Non-virulent
537	Q2YR81	Histidinol-phosphate aminotransferase (EC 2.6.1.9) (Imidazole acetol-phosphate transaminase)	Brucella abortus (strain 2308)	-0.146375	3.51846	2.02387	1.34822	-1.49459	2.17024	-1891	-1069	-0.893	Zero	0.6117	-0.459	Non-virulent
538	Q2YR84	Brucella melitensis biovar Abortus 2308 chromosome Icomplete sequencestrain 2308	Brucella abortus (strain 2308)	-2.99021	-0.600681	-2.99021	-0.600681	-2.38953	0	-0.719	-0.698	0.1225	Zero	0.6117	-0.051	Non-virulent
539	Q2YR85	Diaminopimelate decarboxylase (DAP decarboxylase) (DAPDC) (EC 4.1.1.20)	Brucella abortus (strain 2308)	-3.52355	0.749183	1.6152	-4.38957	0.866021	5.13875	-1672	-1315	-1658	Zero	0.6117	-0.418	Non-virulent
540	Q2YR88	Sodium:dicarboxylate symporter:Thioredoxin type domain:Thioredoxin domain 2	Brucella abortus (strain 2308)	3.66371	-3.19671	-0.57767	1.04467	2.61904	-4.24138	-0.809	-0.276	-0.746	Zero	0.6117	-0.382	Non-virulent
541	Q2YR93	Uncharacterized protein	Brucella abortus (strain 2308)	4.91858	-1.32305	1.30992	2.2856	2.63297	-3.60865	-0.338	-0.295	0.5012	Zero	0.6117	0.5133	Non-virulent
542	Q2YR97	Electron transfer flavoprotein beta-subunit	Brucella abortus (strain 2308)	-0.271244	-0.0885007	-0.228942	-0.130803	-0.140442	0.0423021	-1297	-1040	-1128	Zero	0.6117	-0.439	Non-virulent
543	Q2YR98	Antifreeze proteintype I:Electron transfer flavoproteinalpha subunit	Brucella abortus (strain 2308)	0.422867	0.308909	0.464527	0.267249	0.155618	0.0416597	-0.801	-0.134	-1003	3e-84	0.6117	-0.493	Non-virulent
544	Q2YRA0	50S ribosomal protein L22	Brucella abortus (strain 2308)	2.36294	-1.91365	-0.311194	0.760484	1.60246	-2.67413	-0.173	-0.683	0.0207	Zero	0.6117	0.1862	Non-virulent
545	Q2YRA1	30S ribosomal protein S3	Brucella abortus (strain 2308)	2.67791	0.143937	1.98845	0.833391	1.84452	-0.689453	-0.396	-0.581	-0.768	Zero	0.6117	-0.224	Non-virulent
548	Q2YRA5	50S ribosomal protein L14	Brucella abortus (strain 2308)	1.83992	0.232958	-0.280519	2.3534	-0.513477	-2.12044	0.1197	0.0200	0.2746	Zero	0.6117	0.9834	Non-virulent
549	Q2YRA6	50S ribosomal protein L24	Brucella abortus (strain 2308)	0.909335	-0.818332	-0.541644	0.632647	0.276688	-1.45098	-0.267	0.4157	-0.042	Zero	0.6117	0.5221	Non-virulent
550	Q2YRA7	50S ribosomal protein L5	Brucella abortus (strain 2308)	2.21938	-0.403169	0.698806	1.11741	1.10197	-1.52058	-1041	-1015	-0.878	Zero	0.6117	-0.353	Non-virulent
551	Q2YRA8	30S ribosomal protein S14	Brucella abortus (strain 2308)	-0.722053	0.522627	-0.965631	0.766205	-1.48826	-0.243578	15072	0.1982	0.7932	Zero	0.6117	0.9467	Virulent
552	Q2YRA9	30S ribosomal protein S8	Brucella abortus (strain 2308)	-0.981154	0.937137	0.76662	-0.810637	-0.170517	1.74777	-0.056	0.3012	0.0275	Zero	0.6117	0.7789	Non-virulent
553	Q2YRB0	50S ribosomal protein L6	Brucella abortus (strain 2308)	-3.72563	-4.70491	-3.72563	-4.70491	0.979273	0	-0.518	-0.347	-0.471	Zero	0.6117	-0.171	Non-virulent
554	Q2YRB8	OxidoreductaseN-terminal:OxidoreductaseC-terminal	Brucella abortus (strain 2308)	1.94831	1.79983	2.44525	1.30289	0.645416	0.496942	-1762	-0.475	-1388	Zero	0.6117	-0.474	Non-virulent
555	Q2YRB9	DegT/DnrJ/EryC1/StrS aminotransferase	Brucella abortus (strain 2308)	0.416872	1.37895	-0.533228	2.32905	-1.91218	-0.950099	-2221	-1894	-2193	3e-93	0.6117	-0.177	Non-virulent
556	Q2YRD3	Uncharacterized protein	Brucella abortus (strain 2308)	-0.765469	0.449379	2.70156	-3.01765	2.25218	3.46702	-0.955	-0.286	-0.407	Zero	0.6117	-0.251	Non-virulent
557	Q2YRD6	Proline-rich region:Proline-rich extensin:Histamine H3 receptor	Brucella abortus (strain 2308)	0.0691485	-2.53768	-1.08616	-1.38238	1.45152	-1.15531	-0.012	-0.289	0.2441	6e-39	0.6117	-0.745	Non-virulent
558	Q2YRD7	Protein TolB	Brucella abortus (strain 2308)	-3.16984	-0.823708	-0.353413	-3.64014	0.470295	2.81643	0.0798	0.1141	-0.140	Zero	0.6117	0.6609	Non-virulent
559	Q2YRD9	Phosphoglycerate kinase (EC 2.7.2.3)	Brucella abortus (strain 2308)	2.1971	0.0836857	1.29341	0.987372	1.20973	-0.903686	-2013	-1554	-1630	Zero	0.6117	-0.378	Non-virulent
560	Q2YRE1	Transketolase (EC 2.2.1.1)	Brucella abortus (strain 2308)	0.282025	0.00607681	0.142162	0.145939	0.136086	-0.139862	-1674	-0.812	-0.917	0.0	0.6117	-0.539	Non-virulent
562	Q2YRF2	Probable transcriptional regulatory protein BAB1_1729	Brucella abortus (strain 2308)	-1.25351	0.330013	-0.457786	-0.465713	-0.787799	0.795726	-1833	0.1615	-1670	Zero	0.6117	-0.376	Non-virulent
563	Q2YRF3	50S ribosomal protein L31	Brucella abortus (strain 2308)	0.413561	-0.427344	-0.375002	0.361219	0.0523421	-0.788563	0.9043	0.7644	0.4991	Zero	0.6117	0.9895	Non-virulent
564	Q2YRG0	Methionine aminopeptidase (MAP) (MetAP) (EC 3.4.11.18) (Peptidase M)	Brucella abortus (strain 2308)	0.0808813	-2.07827	-0.955037	-1.04235	1.12323	-1.03592	-0.701	-0.699	-0.649	Zero	0.6117	-0.252	Non-virulent
565	Q2YRG4	Deoxyuridine 5'-triphosphate nucleotidohydrolase (dUTPase) (EC 3.6.1.23) (dUTP pyrophosphatase)	Brucella abortus (strain 2308)	-1.19768	-0.268242	-0.437978	-1.02794	-0.169736	0.759701	-0.516	-0.095	-0.314	1e-60	0.6117	-0.796	Non-virulent
566	Q2YRH4	Brucella melitensis biovar Abortus 2308 chromosome Icomplete sequencestrain 2308	Brucella abortus (strain 2308)	-3.63223	-3.18568	-3.63223	-3.18568	-0.44655	0	-0.919	-0.976	-0.932	Zero	0.6117	-0.335	Non-virulent
567	Q2YRI3	Aldehyde dehydrogenase (EC 1.2.1.16)	Brucella abortus (strain 2308)	1.56265	0.692449	2.55068	-0.295579	1.85823	0.988028	-1999	-1244	-1984	0.0	0.6117	0.1234	Non-virulent
568	Q2YRI6	Uncharacterized protein	Brucella abortus (strain 2308)	-5.66605	-0.26002	0.0139621	-5.94004	0.273982	5.68002	-1384	-0.017	0.3289	Zero	0.6117	0.0273	Non-virulent
569	Q2YRJ0	ATP/GTP-binding site motif A (P-loop)	Brucella abortus (strain 2308)	1.52023	1.37211	2.62715	0.265187	1.25504	1.10692	-0.447	-0.822	-0.953	Zero	0.6117	-0.239	Non-virulent
570	Q2YRJ1	30S ribosomal protein S2	Brucella abortus (strain 2308)	0.839801	1.74474	1.11179	1.47276	-0.632957	0.271985	-1208	0.2744	-0.644	Zero	0.6117	-0.490	Non-virulent
571	Q2YRJ5	Histidine triad (HIT) protein	Brucella abortus (strain 2308)	0.449211	1.026	0.85143	0.623786	-0.174574	0.402219	-1308	-0.484	-0.815	Zero	0.6117	-0.423	Non-virulent
573	Q2YRM6	1-aminocyclopropane-1-carboxylate synthase:Aminotransferaseclass-I:Aminotransferaseclass I and II (EC 2.6.1.1)	Brucella abortus (strain 2308)	-0.818234	0.409387	0.0528377	-0.461684	-0.35655	0.871071	-1766	-1951	-1553	6e-42	0.6117	-0.261	Non-virulent
574	Q2YRN2	Carbamoyl-phosphate synthase large chain (EC 6.3.5.5) (Carbamoyl-phosphate synthetase ammonia chain)	Brucella abortus (strain 2308)	5.68703	4.5385	3.10266	7.12287	-1.43583	-2.58437	-2304	-2030	-2156	e-108	0.6117	-0.165	Non-virulent
575	Q2YRN3	Thioesterase superfamily	Brucella abortus (strain 2308)	-0.566884	0.603949	0.92855	-0.891485	0.324601	1.49543	-0.312	0.1386	-0.179	Zero	0.6117	0.2445	Non-virulent
576	Q2YRN4	Uncharacterized protein	Brucella abortus (strain 2308)	-0.648424	-2.52203	-0.648424	-2.52203	1.8736	0	0.2046	0.9676	-0.027	Zero	0.6117	0.8652	Non-virulent
577	Q2YRN7	Uncharacterized protein	Brucella abortus (strain 2308)	-2.53844	-1.77335	1.35735	-5.66915	3.13071	3.8958	0.2475	0.0322	-0.586	Zero	0.6117	0.2832	Non-virulent
578	Q2YRN8	Transcription elongation factor GreA (Transcript cleavage factor GreA)	Brucella abortus (strain 2308)	-0.255651	-0.747639	-0.920232	-0.083059	-0.172592	-0.66458	-1524	-0.571	-0.573	Zero	0.6117	-0.374	Non-virulent
579	Q2YRP5	Elongation factor Ts (EF-Ts)	Brucella abortus (strain 2308)	0.627443	-0.259891	-0.976976	1.34453	-0.717085	-1.60442	-0.527	-0.732	-1332	e-111	0.6117	-0.322	Non-virulent
580	Q2YRP7	Ribosome-recycling factor (RRF) (Ribosome-releasing factor)	Brucella abortus (strain 2308)	2.34928	2.74299	1.91845	3.17382	-0.824544	-0.430829	-0.645	-0.556	-0.412	1e-81	0.6117	-0.837	Non-virulent
581	Q2YRQ8	Citrate synthase (EC 2.3.3.16)	Brucella abortus (strain 2308)	3.16005	1.80206	2.70777	2.25434	0.905707	-0.452282	-1492	-0.567	-0.972	Zero	0.6117	-0.467	Non-virulent
582	Q2YRQ9	Glutamate--tRNA ligase 2 (EC 6.1.1.17) (Glutamyl-tRNA synthetase 2) (GluRS 2)	Brucella abortus (strain 2308)	0.248585	2.57401	1.36725	1.45535	-1.20676	1.11866	-1210	-1301	-2145	e-147	0.6117	-0.257	Non-virulent
583	Q2YRR5	Anthranilate phosphoribosyltransferase (EC 2.4.2.18)	Brucella abortus (strain 2308)	-0.664821	2.26331	1.29798	0.300509	-0.96533	1.9628	-0.799	0.0273	-0.825	e-125	0.6117	0.9372	Non-virulent
584	Q2YRR6	Peptidyl-prolyl cis-trans isomerase D (EC 5.2.1.8)	Brucella abortus (strain 2308)	-1.5774	-3.32526	-1.5774	-3.32526	1.74786	0	-1499	-0.587	-1819	Zero	0.6117	-0.445	Non-virulent
585	Q2YRR7	Triosephosphate isomerase (TIM) (EC 5.3.1.1) (Triose-phosphate isomerase)	Brucella abortus (strain 2308)	-0.123383	-0.37654	-0.00702556	-0.492897	0.369514	0.116357	-1379	-0.599	-0.894	Zero	0.6117	-0.445	Non-virulent
586	Q2YRS7	Bacterial regulatory proteinsAsnC family:Bacterial regulatory protein LysRHTH motif	Brucella abortus (strain 2308)	3.61631	0	0	3.61631	0	-3.61631	0.6613	0.7031	0.0872	Zero	0.6117	0.9720	Non-virulent
587	Q2YRT1	2-isopropylmalate synthase (EC 2.3.3.13) (Alpha-IPM synthase) (Alpha-isopropylmalate synthase)	Brucella abortus (strain 2308)	-4.66661	-2.78616	-2.53716	-4.9156	0.248995	2.12944	-1201	-1509	-0.598	0.0	0.6117	-0.575	Non-virulent
588	Q2YRT2	50S ribosomal protein L18	Brucella abortus (strain 2308)	2.57008	-0.970615	0.944485	0.654976	1.9151	-1.62559	-0.864	0.0374	-0.023	Zero	0.6117	0.0084	Non-virulent
589	Q2YRT3	30S ribosomal protein S5	Brucella abortus (strain 2308)	0.0413262	0.00188573	-0.237143	0.280355	-0.239029	-0.278469	-0.598	-0.590	-1205	Zero	0.6117	-0.345	Non-virulent
591	Q2YRT5	50S ribosomal protein L15	Brucella abortus (strain 2308)	1.023	-1.13592	-0.761501	0.648575	0.37442	-1.7845	0.0972	-0.124	-0.706	Zero	0.6117	0.0405	Non-virulent
592	Q2YRT7	Adenylate kinase (AK) (EC 2.7.4.3) (ATP-AMP transphosphorylase) (ATP:AMP phosphotransferase) (Adenylate monophosphate kinase)	Brucella abortus (strain 2308)	0.134092	2.93466	0.121545	2.94721	-2.81312	-0.012547	-1175	-0.386	-0.911	1e-87	0.6117	-0.567	Non-virulent
593	Q2YRT8	30S ribosomal protein S13	Brucella abortus (strain 2308)	0.166285	-0.678296	-0.406482	-0.105529	0.271814	-0.572767	0.0904	0.5993	-0.066	Zero	0.6117	0.8203	Non-virulent
594	Q2YRU0	DNA-directed RNA polymerase subunit alpha (RNAP subunit alpha) (EC 2.7.7.6) (RNA polymerase subunit alpha) (Transcriptase subunit alpha)	Brucella abortus (strain 2308)	2.16903	1.71603	2.50671	1.37835	0.790676	0.337681	-1781	-0.269	-1265	e-135	0.6117	-0.371	Non-virulent
595	Q2YRU1	50S ribosomal protein L17	Brucella abortus (strain 2308)	1.3351	-1.33957	-1.02365	1.01918	0.31592	-2.35875	-0.566	-0.978	-0.409	Zero	0.6117	-0.156	Non-virulent
596	Q2YRU5	MotY protein:Bacterial outer membrane protein:OmpA/MotB domain	Brucella abortus (strain 2308)	0.095002	0.71954	1.21896	-0.404417	0.499419	1.12396	0.5031	-0.372	0.5386	9e-59	0.6117	-0.730	Non-virulent
597	Q2YRU8	Alanine--tRNA ligase (EC 6.1.1.7) (Alanyl-tRNA synthetase) (AlaRS)	Brucella abortus (strain 2308)	1.37534	3.08387	1.82695	2.63227	-1.25692	0.451607	-1844	-1698	-1511	Zero	0.6117	-0.370	Non-virulent
598	Q2YRV2	Uncharacterized protein	Brucella abortus (strain 2308)	-4.75454	0.250752	-1.42038	-3.08341	-1.67113	3.33416	-2096	-1362	-1521	Zero	0.6117	-0.413	Non-virulent
599	Q2YRV5	Tetracycline resistance protein TetB	Brucella abortus (strain 2308)	-0.725634	1.30955	-0.528389	1.11231	-1.83794	0.197245	-0.921	-0.696	-0.736	Zero	0.6117	-0.324	Non-virulent
600	Q2YRW5	NADPH-dependent 7-cyano-7-deazaguanine reductase (EC 1.7.1.13) (7-cyano-7-carbaguanine reductase) (NADPH-dependent nitrile oxidoreductase) (PreQ(0) reductase)	Brucella abortus (strain 2308)	6.144	5.90427	5.90427	6.144	0	-0.239724	-0.126	-0.563	-0.531	Zero	0.6117	-0.025	Non-virulent
601	Q2YRY0	Substrate-binding region of ABC-type glycine betaine transport system	Brucella abortus (strain 2308)	1.05058	-0.498514	0.0855684	0.466493	0.584083	-0.965007	-0.472	-0.057	-0.626	Zero	0.6117	-0.304	Non-virulent
603	Q2YRY9	N5-carboxyaminoimidazole ribonucleotide mutase (N5-CAIR mutase) (EC 5.4.99.18) (5-(carboxyamino)imidazole ribonucleotide mutase)	Brucella abortus (strain 2308)	0.359211	-1.90432	-5.1783	3.63319	-3.27398	-5.53751	-0.339	-0.372	-0.312	4e-68	0.6117	-0.858	Non-virulent
606	Q2YS10	Oxygen-dependent coproporphyrinogen-III oxidase (CPO) (Coprogen oxidase) (Coproporphyrinogenase) (EC 1.3.3.3)	Brucella abortus (strain 2308)	3.61874	3.34858	2.50663	4.46068	-0.841945	-1.1121	-0.839	-0.795	-0.584	Zero	0.6117	-0.260	Non-virulent
607	Q2YS20	Choloylglycine hydrolase (EC 3.5.1.24)	Brucella abortus (strain 2308)	5.44729	0.912259	4.79826	1.56129	3.886	-0.649031	0.1730	-0.311	0.0682	Zero	0.6117	0.7349	Non-virulent
608	Q2YS25	Protein HflC	Brucella abortus (strain 2308)	2.26758	1.49257	2.89196	0.868189	1.39939	0.62438	0.2130	-0.351	-0.723	Zero	0.6117	0.0767	Non-virulent
609	Q2YS27	Serine proteasesV8 family:Serine proteasetrypsin family:PDZ/DHR/GLGF domain:HtrA/DegQ protease:Glucose/ribitol dehydrogenase (EC 3.4.21.-)	Brucella abortus (strain 2308)	-0.872417	0.635002	0.494093	-0.731507	-0.14091	1.36651	-1071	-1207	-1473	Zero	0.6117	-0.380	Non-virulent
610	Q7CNV0	Calcium binding protein	Brucella melitensis biotype 1 (strain 16M / ATCC 23456 / NCTC 10094)	-0.0640297	-6.27415	-7.07659	0.738415	-0.802445	-7.01256	-0.115	-0.098	-0.020	Zero	0.6117	0.5363	Non-virulent
611	Q8YAX7	6-phosphogluconate dehydrogenasedecarboxylating (EC 1.1.1.44)	Brucella melitensis biotype 1 (strain 16M / ATCC 23456 / NCTC 10094)	3.51149	-1.59704	1.42622	0.488228	3.02327	-2.08527	-1575	-0.581	-1561	Zero	0.6117	-0.474	Non-virulent
612	Q8YAY1	Bacterial extracellular solute-binding proteinfamily 1 (Iron(Iii)-binding periplasmic protein)	Brucella melitensis biotype 1 (strain 16M / ATCC 23456 / NCTC 10094)	0.16889	0.262974	-0.336998	0.768862	-0.599971	-0.505888	-1265	-1344	-1510	3e-51	0.6117	-0.357	Non-virulent
613	Q8YB09	Hydroxypyruvate isomerase (EC 5.3.1.22)	Brucella melitensis biotype 1 (strain 16M / ATCC 23456 / NCTC 10094)	7.7921	2.28318	7.55345	2.52182	5.27027	-0.238643	-1759	-1537	-0.717	Zero	0.6117	-0.361	Non-virulent
614	Q8YB25	Alpha-methylacyl-CoA racemase (EC 5.1.99.4) (L-carnitine dehydratase/bile acid-inducible protein F)	Brucella melitensis biotype 1 (strain 16M / ATCC 23456 / NCTC 10094)	0	1.04093	3.2544	-2.21347	2.21347	3.2544	-1143	-0.624	-0.806	0.0	0.6117	-0.642	Non-virulent
615	Q8YB27	Citrate lyase beta chain (EC 4.1.3.6) (HpcH/HpaI aldolase)	Brucella melitensis biotype 1 (strain 16M / ATCC 23456 / NCTC 10094)	2.57407	1.1125	1.65217	2.03439	0.539679	-0.921894	-0.464	-0.876	-1428	Zero	0.6117	-0.267	Non-virulent
616	Q8YB69	Hypothetical cytosolic protein (Inositol monophosphatase)	Brucella melitensis biotype 1 (strain 16M / ATCC 23456 / NCTC 10094)	-0.104121	0.1975	-0.44634	0.539719	-0.64384	-0.342219	0.0632	-0.247	0.0096	Zero	0.6117	0.6452	Non-virulent
617	Q8YB94	Dihydrodipicolinate synthase (EC 4.3.3.7) (Dihydrodipicolinate synthetase)	Brucella melitensis biotype 1 (strain 16M / ATCC 23456 / NCTC 10094)	-8.46382	0	-8.46382	0	-8.46382	0	-2129	-1111	-0.942	Zero	0.6117	-0.455	Non-virulent
618	Q8YBB2	Copper-containing nitrite reductase (EC 1.7.2.1)	Brucella melitensis biotype 1 (strain 16M / ATCC 23456 / NCTC 10094)	-3.17482	-5.63329	-8.19452	-0.613603	-2.56122	-5.01969	-1566	-0.939	-1475	Zero	0.6117	-0.473	Non-virulent
619	Q8YBC0	Glucose/ribitol dehydrogenase (Ribitol 2-dehydrogenase) (EC 1.1.1.56)	Brucella melitensis biotype 1 (strain 16M / ATCC 23456 / NCTC 10094)	-2.48201	-1.66074	-1.82472	-2.31803	-0.163977	0.657294	-1512	-0.531	-1139	3e-86	0.6117	0.4673	Non-virulent
620	Q8YBF5	Maltose-binding periplasmic protein (Sugar ABC transporter)	Brucella melitensis biotype 1 (strain 16M / ATCC 23456 / NCTC 10094)	4.10093	-4.18263	-0.854746	0.773045	3.32789	-4.95568	-1341	-0.580	-0.925	Zero	0.6117	-0.447	Non-virulent
621	Q8YBG1	ThuA protein (Thua)	Brucella melitensis biotype 1 (strain 16M / ATCC 23456 / NCTC 10094)	9.48232	10.4026	10.4026	9.48232	0	0.920281	-0.604	0.1091	-1004	Zero	0.6117	-0.549	Non-virulent
622	Q8YBH7	Bacterial extracellular solute-binding proteinfamily 1 (Spermidine/putrescine-binding periplasmic protein)	Brucella melitensis biotype 1 (strain 16M / ATCC 23456 / NCTC 10094)	0.739685	1.1615	-0.449125	2.35031	-1.61062	-1.18881	-1723	-1919	-1710	e-104	0.6117	-0.247	Non-virulent
623	Q8YBI7	Uncharacterized protein	Brucella melitensis biotype 1 (strain 16M / ATCC 23456 / NCTC 10094)	-6.10033	-9.12331	-6.10033	-9.12331	3.02298	0	-1383	-0.347	-0.606	Zero	0.6117	-0.371	Non-virulent
624	Q8YBL9	Acetate kinase (EC 2.7.2.1) (Acetokinase)	Brucella melitensis biotype 1 (strain 16M / ATCC 23456 / NCTC 10094)	4.2338	1.37994	5.86946	-0.255719	4.48952	1.63566	-0.855	-0.295	-0.760	0.0	0.6117	-0.643	Non-virulent
625	Q8YBS0	3-oxoacyl-(Acyl-carrier protein) reductase (EC 1.1.1.100) (Short-chain dehydrogenase/reductase SDR)	Brucella melitensis biotype 1 (strain 16M / ATCC 23456 / NCTC 10094)	6.90674	0	0	6.90674	0	-6.90674	-1059	-0.842	-0.711	4e-67	0.6117	0.6096	Non-virulent
626	Q8YBU9	Putative uroporphyrin-iii c-methyltransferase (EC 2.1.1.107) (Uroporphyrin-III C-methyltransferase)	Brucella melitensis biotype 1 (strain 16M / ATCC 23456 / NCTC 10094)	0.933461	-1.36012	3.63008	-4.05675	4.99021	2.69662	-1004	0.0230	0.1499	Zero	0.6117	0.0742	Non-virulent
627	Q8YBW3	Molybdenum cofactor biosynthesis protein (Molybdopterin biosynthesis mog protein)	Brucella melitensis biotype 1 (strain 16M / ATCC 23456 / NCTC 10094)	0.164145	1.62132	1.39243	0.393036	-0.22889	1.22828	0.3119	-0.906	-0.576	Zero	0.6117	0.0807	Non-virulent
628	Q8YBW4	Hypothetical cytosolic protein	Brucella melitensis biotype 1 (strain 16M / ATCC 23456 / NCTC 10094)	-0.182443	2.05962	2.63476	-0.757583	0.57514	2.81721	-1284	-0.948	-0.810	Zero	0.6117	-0.401	Non-virulent
629	Q8YBY8	2-oxoisovalerate dehydrogenase E1 component (2-oxoisovalerate dehydrogenase alpha subunit) (EC 1.2.4.4)	Brucella melitensis biotype 1 (strain 16M / ATCC 23456 / NCTC 10094)	7.48537	1.81238	1.81238	7.48537	0	-5.67298	-1369	-0.325	-1181	Zero	0.6117	-0.489	Non-virulent
630	Q8YBY9	2-oxoisovalerate dehydrogenase beta subunit (EC 1.2.4.4) (Transketolase)	Brucella melitensis biotype 1 (strain 16M / ATCC 23456 / NCTC 10094)	6.45636	1.65057	2.08874	6.01819	0.438169	-4.36761	-1850	-1346	-1075	2e-89	0.6117	-0.420	Non-virulent
631	Q8YBZ0	Dihydrolipoamide acetyltransferase (Lipoamide acyltransferase component of branched-chain alpha-keto acid dehydrogenase complex) (EC 2.3.1.-)	Brucella melitensis biotype 1 (strain 16M / ATCC 23456 / NCTC 10094)	7.37799	8.61715	7.17891	8.81623	-1.43824	-0.199084	-1797	-2384	-1711	e-161	0.6117	-0.200	Non-virulent
632	Q8YC00	Bacterial extracellular solute-binding proteinfamily 5 (Periplasmic oligopeptide-binding protein)	Brucella melitensis biotype 1 (strain 16M / ATCC 23456 / NCTC 10094)	10.1791	0	0	10.1791	0	-10.1791	-0.557	-0.384	-0.861	0.0	0.6117	-0.589	Non-virulent
634	Q8YC27	Antibiotic biosynthesis monooxygenase (Hypothetical cytosolic protein)	Brucella melitensis biotype 1 (strain 16M / ATCC 23456 / NCTC 10094)	-0.864559	-0.776315	1.56914	-3.21002	2.34546	2.4337	0.6395	0.7133	0.0767	Zero	0.6117	0.9693	Non-virulent
635	Q8YC42	DSBA oxidoreductase (Frne)	Brucella melitensis biotype 1 (strain 16M / ATCC 23456 / NCTC 10094)	0	-4.05361	0	-4.05361	4.05361	0	-1366	-1099	-1434	Zero	0.6117	-0.446	Non-virulent
636	Q8YCA6	Membrane dipeptidase (EC 3.4.13.19) (Renal dipeptidase)	Brucella melitensis biotype 1 (strain 16M / ATCC 23456 / NCTC 10094)	-2.49485	-3.85073	-2.49485	-3.85073	1.35588	0	0.1162	-0.912	-0.360	Zero	0.6117	0.1142	Non-virulent
637	Q8YCC3	Uncharacterized protein	Brucella melitensis biotype 1 (strain 16M / ATCC 23456 / NCTC 10094)	3.89813	0.932098	3.46045	1.36978	2.52835	-0.437681	-0.661	-0.075	-0.051	Zero	0.6117	0.0799	Non-virulent
638	Q8YCD1	Cystine-binding periplasmic protein (Solute-binding protein/glutamate receptor)	Brucella melitensis biotype 1 (strain 16M / ATCC 23456 / NCTC 10094)	11.5475	5.09297	10.6545	5.98594	5.56156	-0.892966	-1329	-1947	-1108	1e-91	0.6117	-0.355	Non-virulent
639	Q8YCE7	Bacterial extracellular solute-binding proteinfamily 1 (Iron(Iii)-binding periplasmic protein)	Brucella melitensis biotype 1 (strain 16M / ATCC 23456 / NCTC 10094)	5.18491	7.63091	7.63091	5.18491	0	2.44601	-1977	-1140	-1641	Zero	0.6117	-0.432	Non-virulent
640	Q8YCG1	IolB protein KO (Iolb protein)	Brucella melitensis biotype 1 (strain 16M / ATCC 23456 / NCTC 10094)	0	2.21673	3.5721	-1.35537	1.35537	3.5721	-1293	-0.684	-1033	Zero	0.6117	-0.455	Non-virulent
641	Q8YCH0	Aminomethyltransferase (EC 2.1.2.10)	Brucella melitensis biotype 1 (strain 16M / ATCC 23456 / NCTC 10094)	3.37787	-2.69903	2.73831	-2.05947	5.43735	-0.639556	-1531	-0.883	-1456	Zero	0.6117	-0.477	Non-virulent
642	Q8YCI5	Alpha-catenin (Short-chain dehydrogenase)	Brucella melitensis biotype 1 (strain 16M / ATCC 23456 / NCTC 10094)	0.419573	-0.745633	1.10635	-1.43241	1.85198	0.686775	-1082	-1019	-0.783	1e-95	0.6117	0.5292	Non-virulent
643	Q8YCJ3	Iron(Iii) dicitrate-binding periplasmic protein (Periplasmic binding protein)	Brucella melitensis biotype 1 (strain 16M / ATCC 23456 / NCTC 10094)	0.642937	-1.33755	2.84425	-3.53887	4.1818	2.20131	-2182	-0.902	-1954	Zero	0.6117	-0.388	Non-virulent
644	Q8YCK0	Glutamate-cysteine ligase (EC 6.3.2.2)	Brucella melitensis biotype 1 (strain 16M / ATCC 23456 / NCTC 10094)	-0.831677	2.4144	1.58272	0	-0.831677	2.4144	-0.977	-0.295	-0.923	Zero	0.6117	-0.446	Non-virulent
645	Q8YCK5	Glutamine synthetase (EC 6.3.1.2)	Brucella melitensis biotype 1 (strain 16M / ATCC 23456 / NCTC 10094)	1.3033	3.73531	3.12826	1.91035	-0.60705	1.82496	-1002	-0.798	-0.649	e-153	0.6117	0.6571	Non-virulent
646	Q8YCL5	Glucose-6-phosphate 1-dehydrogenase (G6PD) (EC 1.1.1.49)	Brucella melitensis biotype 1 (strain 16M / ATCC 23456 / NCTC 10094)	-0.693383	0.957878	2.18969	-1.92519	1.23181	2.88307	-1687	-1049	-1159	Zero	0.6117	-0.478	Non-virulent
647	Q8YCN1	Enoyl-CoA hydratase / 3-hydroxyacyl-CoA dehydrogenase / 3-hydroxybutyryl-CoA epimerase (EC 1.1.1.35) (EC 4.2.1.17) (EC 5.1.2.3) (FadB family protein)	Brucella melitensis biotype 1 (strain 16M / ATCC 23456 / NCTC 10094)	5.11037	5.30092	6.94953	3.46176	1.64861	1.83916	-1876	-2075	-2578	0.0	0.6117	-0.156	Non-virulent
648	Q8YCP1	Nickel ABC transporter (Nickel-binding periplasmic protein)	Brucella melitensis biotype 1 (strain 16M / ATCC 23456 / NCTC 10094)	2.62049	8.45692	8.45692	2.62049	0	5.83642	-1989	-1429	-1431	e-180	0.6117	-0.328	Non-virulent
649	Q8YCV9	GTP-binding protein TYPA/BIPA (Gtp-binding protein typa/bipa)	Brucella melitensis biotype 1 (strain 16M / ATCC 23456 / NCTC 10094)	2.39319	1.61612	0.964277	3.04504	-0.651847	-1.42891	-1736	-1640	-1376	e-122	0.6117	-0.330	Non-virulent
650	Q8YCW4	Uncharacterized protein	Brucella melitensis biotype 1 (strain 16M / ATCC 23456 / NCTC 10094)	-0.102294	1.42422	0.0721025	1.24982	-1.35212	0.174397	-0.784	0.5424	0.1510	Zero	0.6117	0.2612	Non-virulent
651	Q8YCW5	ATP/GTP-binding site-containing protein A (Citrate lyase beta chain / citryl-CoA lyase subunit) (EC 4.1.3.34) (EC 4.1.3.6)	Brucella melitensis biotype 1 (strain 16M / ATCC 23456 / NCTC 10094)	1.47961	1.1386	1.06591	1.5523	-0.0726951	-0.413701	-1541	-1229	-1992	Zero	0.6117	-0.388	Non-virulent
652	Q8YCZ2	N-acetylglucosamine-6-phosphate deacetylase (EC 3.5.1.25) (GlcNAc 6-P deacetylase)	Brucella melitensis biotype 1 (strain 16M / ATCC 23456 / NCTC 10094)	4.46055	-0.989181	6.44189	-2.97051	7.43107	1.98133	-1094	-1405	-1035	0.0	0.6117	0.3824	Non-virulent
653	Q8YD14	Aminotransferase (D-alanine aminotransferase) (EC 2.6.1.21)	Brucella melitensis biotype 1 (strain 16M / ATCC 23456 / NCTC 10094)	-0.369418	0.981079	1.13477	-0.523106	0.153687	1.50418	-1143	-1253	-1064	Zero	0.6117	-0.374	Non-virulent
654	Q8YD19	2-dehydro-3-deoxyphosphogalactonate aldolase (EC 4.1.2.21) (KDPG and KHG aldolase)	Brucella melitensis biotype 1 (strain 16M / ATCC 23456 / NCTC 10094)	-6.63094	-5.96401	-6.1663	-6.42864	-0.202297	0.464635	-1411	-0.752	-1447	Zero	0.6117	-0.477	Non-virulent
655	Q8YD26	Acetolactate synthase II large subunit (Acetolactate synthase large subunit) (EC 2.2.1.6)	Brucella melitensis biotype 1 (strain 16M / ATCC 23456 / NCTC 10094)	-4.60556	-0.219026	-0.604429	-4.22016	-0.385403	4.00113	-1450	-0.948	-1388	Zero	0.6117	-0.471	Non-virulent
656	Q8YD39	Lipoprotein	Brucella melitensis biotype 1 (strain 16M / ATCC 23456 / NCTC 10094)	-4.3579	-3.59492	-3.48807	-4.46475	0.106853	0.86983	-1639	-1101	-1868	e-119	0.6117	-0.319	Non-virulent
657	Q8YD42	Glyoxalase (Uncharacterized protein)	Brucella melitensis biotype 1 (strain 16M / ATCC 23456 / NCTC 10094)	-0.400972	0.316346	-1.20661	1.12199	-1.52296	-0.805641	0.6905	0.3655	-0.204	Zero	0.6117	0.8687	Non-virulent
658	Q8YD52	NAD(P) transhydrogenase subunit beta (EC 1.6.1.2) (Nicotinamide nucleotide transhydrogenase subunit beta)	Brucella melitensis biotype 1 (strain 16M / ATCC 23456 / NCTC 10094)	0.643287	3.31946	3.31946	0.643287	0	2.67617	-1702	-1719	-1512	Zero	0.6117	-0.367	Non-virulent
659	Q8YD69	Cobalamin synthesis protein/P47K (Low affinity zinc transport membrane protein)	Brucella melitensis biotype 1 (strain 16M / ATCC 23456 / NCTC 10094)	4.11651	0.11459	0.237416	3.99368	0.122826	-3.87909	-0.049	-1047	-1150	Zero	0.6117	-0.151	Non-virulent
660	Q8YD99	Endoribonuclease L-PSP (Translation initiation inhibitor)	Brucella melitensis biotype 1 (strain 16M / ATCC 23456 / NCTC 10094)	11.6377	10.9111	10.9111	11.6377	0	-0.726655	-0.952	-0.074	-0.371	Zero	0.6117	-0.266	Non-virulent
661	Q8YDH3	Bacterial extracellular solute-binding proteinfamily 5 (Putative binding protein ydds)	Brucella melitensis biotype 1 (strain 16M / ATCC 23456 / NCTC 10094)	5.81376	1.74862	1.74862	5.81376	0	-4.06514	-1587	-1405	-1248	e-171	0.6117	-0.401	Non-virulent
662	Q8YDU2	Adenine nucleotide translocator (Basic membrane protein a)	Brucella melitensis biotype 1 (strain 16M / ATCC 23456 / NCTC 10094)	-2.24593	-2.38162	-2.24593	-2.38162	0.135689	0	-0.507	-0.636	-0.038	Zero	0.6117	-0.002	Non-virulent
663	Q8YDY2	Heat shock protein a (Small heat shock protein)	Brucella melitensis biotype 1 (strain 16M / ATCC 23456 / NCTC 10094)	0.87234	0.548721	1.14032	0.280744	0.591595	0.267977	-1356	0.4782	-0.084	9e-65	0.6117	-0.306	Non-virulent
664	Q8YDY3	L-threonine aldolase (EC 4.1.2.48)	Brucella melitensis biotype 1 (strain 16M / ATCC 23456 / NCTC 10094)	-4.15203	-4.5059	-3.54454	-5.11339	0.961366	0.607493	-1816	-1879	-1474	Zero	0.6117	-0.344	Non-virulent
665	Q8YDZ7	UTP--glucose-1-phosphate uridylyltransferase (EC 2.7.7.9) (UDP-glucose pyrophosphorylase)	Brucella melitensis biotype 1 (strain 16M / ATCC 23456 / NCTC 10094)	-0.114477	1.40776	-0.00655715	1.29984	-1.41431	0.10792	-2306	-0.636	-1297	e-151	0.6117	0.1952	Non-virulent
666	Q8YE01	SPFH domain-containing protein (Stomatin like protein)	Brucella melitensis biotype 1 (strain 16M / ATCC 23456 / NCTC 10094)	4.59166	3.9823	5.62407	2.94989	1.64177	1.03241	-0.846	-0.520	-0.748	Zero	0.6117	-0.334	Non-virulent
667	Q8YE42	Transcriptional regulatory protein (Transcriptional regulatory protein chvi)	Brucella melitensis biotype 1 (strain 16M / ATCC 23456 / NCTC 10094)	4.06006	-0.260554	1.67529	2.12421	1.93585	-2.38476	-0.319	-0.927	-0.601	8e-75	0.6117	-0.652	Non-virulent
668	Q8YE44	ATP/GTP-binding site-containing protein A (Sensor protein chvg) (EC 2.7.3.-)	Brucella melitensis biotype 1 (strain 16M / ATCC 23456 / NCTC 10094)	-1.13463	-1.83494	-1.38884	-1.58072	0.446094	-0.254217	0.7802	0.1368	-0.313	4e-49	0.6117	-0.523	Non-virulent
669	Q8YE56	Thioredoxin	Brucella melitensis biotype 1 (strain 16M / ATCC 23456 / NCTC 10094)	-0.615056	-0.241289	-1.12371	0.26737	-0.882426	-0.508658	-0.425	0.1263	0.0563	Zero	0.6117	0.4143	Non-virulent
670	Q8YEB1	Transcription termination/antitermination protein NusA	Brucella melitensis biotype 1 (strain 16M / ATCC 23456 / NCTC 10094)	3.6532	3.67402	2.86062	4.4666	-0.813399	-0.792581	-1349	-2174	-1553	Zero	0.6117	-0.279	Non-virulent
671	Q8YEC0	Enoyl-[acyl-carrier-protein] reductase [NADH] (EC 1.3.1.9)	Brucella melitensis biotype 1 (strain 16M / ATCC 23456 / NCTC 10094)	3.31108	2.73204	1.86646	4.17666	-0.865581	-1.44461	-1190	-0.360	-0.695	2e-95	0.6117	0.7345	Non-virulent
672	Q8YEC8	Gamma-d-glutamyl-l-diamino acid endopeptidase ii	Brucella melitensis biotype 1 (strain 16M / ATCC 23456 / NCTC 10094)	1.52836	0.414422	2.21917	-0.276388	1.80475	0.69081	-0.014	-0.218	-0.494	e-119	0.6117	-0.800	Non-virulent
673	Q8YED0	Cytosol aminopeptidase (EC 3.4.11.1)	Brucella melitensis biotype 1 (strain 16M / ATCC 23456 / NCTC 10094)	6.93742	7.86294	7.86294	6.93742	0	0.925522	-1045	-0.934	-1244	Zero	0.6117	-0.406	Non-virulent
674	Q8YEE4	Bacterial extracellular solute-binding proteinfamily 5 (Periplasmic oligopeptide-binding protein)	Brucella melitensis biotype 1 (strain 16M / ATCC 23456 / NCTC 10094)	0.539709	0.270447	2.01489	-1.20473	1.74444	1.47518	-1483	-0.495	-1005	1e-31	0.6117	-0.518	Non-virulent
676	Q8YEH5	Cytochrome c class I (Cytochrome c-552)	Brucella melitensis biotype 1 (strain 16M / ATCC 23456 / NCTC 10094)	-3.9304	0.0059522	-2.42476	-1.49969	-2.43071	1.50564	-0.691	0.5824	-0.814	Zero	0.6117	-0.554	Non-virulent
677	Q8YEJ0	Glyoxalase/bleomycin resistance protein/dioxygenase (Lactoylglutathione lyase) (EC 4.4.1.5)	Brucella melitensis biotype 1 (strain 16M / ATCC 23456 / NCTC 10094)	4.29949	7.03967	7.03967	4.29949	0	2.74018	-0.874	0.0167	-0.599	Zero	0.6117	-0.417	Non-virulent
680	Q8YEN6	Putative membrane protein	Brucella melitensis biotype 1 (strain 16M / ATCC 23456 / NCTC 10094)	0.581295	7.33586	7.7598	0.157358	0.423936	7.17851	-0.440	-0.200	-0.579	Zero	0.6117	-0.227	Non-virulent
681	Q8YEP9	25 kDa outer-membrane immunogenic protein	Brucella melitensis biotype 1 (strain 16M / ATCC 23456 / NCTC 10094)	0.409337	-1.36946	1.04223	-2.00235	2.41168	0.632888	-0.536	-0.309	-0.101	4e-33	0.6117	0.9873	Non-virulent
682	Q8YEQ5	DNA gyrase subunit B (EC 5.99.1.3)	Brucella melitensis biotype 1 (strain 16M / ATCC 23456 / NCTC 10094)	3.81638	4.10617	3.92295	3.9996	-0.183227	0.106569	-1232	-0.406	-1192	0.0	0.6117	-0.462	Non-virulent
683	Q8YEQ9	S-(hydroxymethyl)glutathione dehydrogenase (EC 1.1.1.284)	Brucella melitensis biotype 1 (strain 16M / ATCC 23456 / NCTC 10094)	2.92602	3.0389	1.73588	4.22904	-1.30302	-1.19014	-1167	-1005	-1621	e-124	0.6117	-0.356	Non-virulent
684	Q8YER6	Acid tolerance regulatory protein actr (Response regulator receiver)	Brucella melitensis biotype 1 (strain 16M / ATCC 23456 / NCTC 10094)	3.75918	2.23358	3.44818	2.54458	1.2146	-0.310995	-1111	-0.102	-0.881	5e-52	0.6117	0.8082	Non-virulent
685	Q8YER9	Nifu protein (Nitrogen-fixing NifU)	Brucella melitensis biotype 1 (strain 16M / ATCC 23456 / NCTC 10094)	-0.0848026	1.55494	0.492843	0.977296	-1.0621	0.577645	-1009	-1052	-0.523	Zero	0.6117	-0.273	Non-virulent
686	Q8YEU0	Putative sigma54 modulation protein / ssu ribosomal protein s30p (Sigma 54 modulation protein/ribosomal protein S30EA)	Brucella melitensis biotype 1 (strain 16M / ATCC 23456 / NCTC 10094)	-1.69152	-0.565411	-1.2567	-1.00024	-0.691285	0.434827	-0.874	0.1344	0.1661	Zero	0.6117	0.1678	Non-virulent
687	Q8YEU1	Nitrogen regulatory IIA protein (Nitrogen regulatory iia protein) (EC 2.7.1.69)	Brucella melitensis biotype 1 (strain 16M / ATCC 23456 / NCTC 10094)	2.8699	3.78206	3.97911	2.67284	0.197052	1.10921	-0.607	0.3297	-0.947	2e-33	0.6117	-0.402	Non-virulent
688	Q8YEW4	Stress responsive alpha-beta barrel domain-containing protein (Uncharacterized protein)	Brucella melitensis biotype 1 (strain 16M / ATCC 23456 / NCTC 10094)	-2.92718	-1.29704	-2.92718	-1.29704	-1.63014	0	-0.547	-0.012	-0.489	Zero	0.6117	-0.250	Non-virulent
689	Q8YEW7	Uncharacterized protein	Brucella melitensis biotype 1 (strain 16M / ATCC 23456 / NCTC 10094)	-1.2997	-0.392987	-0.954289	-0.738397	-0.561303	0.34541	11233	0.9402	0.3932	Zero	0.6117	0.9508	Virulent
690	Q8YEX0	Aminotransferase class-III (Omega-amino acid-pyruvate aminotransferase) (EC 2.6.1.18)	Brucella melitensis biotype 1 (strain 16M / ATCC 23456 / NCTC 10094)	0.0840693	-0.215565	0.333273	-0.464768	0.548838	0.249203	-1709	-0.993	-1015	e-150	0.6117	-0.498	Non-virulent
691	Q8YEY0	Aldehyde dehydrogenase (EC 1.2.1.3)	Brucella melitensis biotype 1 (strain 16M / ATCC 23456 / NCTC 10094)	-0.957429	9.86246	6.4786	2.42643	-3.38386	7.43603	-2339	-0.667	-1209	0.0	0.6117	0.1945	Non-virulent
692	Q8YEY7	Aldehyde dehydrogenase (EC 1.2.1.3)	Brucella melitensis biotype 1 (strain 16M / ATCC 23456 / NCTC 10094)	0.482062	-1.30696	-1.04154	0.21664	0.265422	-1.5236	-1842	-1273	-1430	e-178	0.6117	0.1803	Non-virulent
693	Q8YEZ7	Copper-transporting atpase (EC 3.6.3.10) (Heavy metal translocating P-type ATPase)	Brucella melitensis biotype 1 (strain 16M / ATCC 23456 / NCTC 10094)	2.29926	3.48837	3.48837	2.29926	0	1.1891	-1960	-2240	-1939	0.0	0.6117	-0.182	Non-virulent
694	Q8YF02	ABC transporter (Glycine betaine-binding protein)	Brucella melitensis biotype 1 (strain 16M / ATCC 23456 / NCTC 10094)	-4.13646	-6.76201	-2.40233	-8.49614	4.35968	1.73413	-1357	-0.581	-0.782	Zero	0.6117	-0.418	Non-virulent
695	Q8YF16	Uncharacterized protein	Brucella melitensis biotype 1 (strain 16M / ATCC 23456 / NCTC 10094)	1.37535	1.26402	3.05956	-0.420193	1.79555	1.68421	0.0857	0.1557	0.2357	Zero	0.6117	0.9990	Non-virulent
697	Q8YF78	D-hydantoinase (EC 3.5.2.2) (Dihydropyrimidinase)	Brucella melitensis biotype 1 (strain 16M / ATCC 23456 / NCTC 10094)	6.05432	0	0	6.05432	0	-6.05432	-2196	-1531	-1444	Zero	0.6117	-0.389	Non-virulent
698	Q8YF79	N-carbamoyl-l-amino acid amidohydrolase (EC 3.5.1.-) (Peptidase M20/M25/M40)	Brucella melitensis biotype 1 (strain 16M / ATCC 23456 / NCTC 10094)	6.39142	4.01784	5.46066	4.9486	1.44282	-0.930759	-1134	-0.670	-1592	Zero	0.6117	-0.446	Non-virulent
699	Q8YF87	Arginine/ornithine transport operon protein aot	Brucella melitensis biotype 1 (strain 16M / ATCC 23456 / NCTC 10094)	4.44296	2.94724	2.27369	5.11651	-0.673551	-2.16928	-1683	-1152	-0.833	Zero	0.6117	-0.436	Non-virulent
700	Q8YFA6	Deoxycytidine triphosphate deaminase (EC 3.5.4.13) (dCTP deaminase)	Brucella melitensis biotype 1 (strain 16M / ATCC 23456 / NCTC 10094)	2.47209	3.48428	3.3556	2.60078	-0.128688	0.883506	-0.046	-0.774	-0.853	Zero	0.6117	-0.123	Non-virulent
702	Q8YFD1	Ferredoxin-NADP reductase (Ferredoxin-nadp reductase) (EC 1.18.1.2)	Brucella melitensis biotype 1 (strain 16M / ATCC 23456 / NCTC 10094)	-1.45728	-0.289087	0.596958	-2.34333	0.886045	2.05424	-0.125	-0.788	-0.501	Zero	0.6117	-0.034	Non-virulent
703	Q8YFD4	ATP/GTP-binding site-containing protein A (Carboxynorspermidine dehydrogenase) (EC 1.1.1.-)	Brucella melitensis biotype 1 (strain 16M / ATCC 23456 / NCTC 10094)	3.82452	2.78312	5.22277	1.38487	2.43965	1.39825	-1333	-1367	-1299	Zero	0.6117	-0.405	Non-virulent
704	Q8YFE4	Glyoxylate induced protein	Brucella melitensis biotype 1 (strain 16M / ATCC 23456 / NCTC 10094)	-0.447976	-0.854817	-1.45593	0.153135	-0.601111	-1.00795	-1179	-0.531	-0.753	Zero	0.6117	-0.389	Non-virulent
705	Q8YFJ5	Hypothetical cytosolic protein	Brucella melitensis biotype 1 (strain 16M / ATCC 23456 / NCTC 10094)	1.33535	-1.96111	0.201999	-0.827764	2.16311	-1.13335	0.4083	-0.247	-0.095	Zero	0.6117	0.7931	Non-virulent
706	Q8YFK7	Chaperone protein dnaj (Heat shock protein DnaJ)	Brucella melitensis biotype 1 (strain 16M / ATCC 23456 / NCTC 10094)	3.51493	3.88163	2.52779	4.86877	-1.35384	-0.987138	-0.049	-0.537	-1108	2e-61	0.6117	-0.420	Non-virulent
707	Q8YFK8	Enoyl-[acyl-carrier-protein] reductase [NADH] (EC 1.3.1.9)	Brucella melitensis biotype 1 (strain 16M / ATCC 23456 / NCTC 10094)	0.929479	1.4286	0.536972	1.82111	-0.891626	-0.392507	-1732	-0.388	-1334	3e-94	0.6117	0.3875	Non-virulent
708	Q8YFK9	Phosphoglycerate mutase/fructose-2,6-bisphosphatase (Phosphoglycerate/bisphosphoglycerate mutase)	Brucella melitensis biotype 1 (strain 16M / ATCC 23456 / NCTC 10094)	2.0924	2.4645	2.78662	1.77028	0.322117	0.69422	-0.691	-0.169	-0.469	Zero	0.6117	-0.253	Non-virulent
709	Q8YFN3	Colicin V production protein (Colicin v production protein)	Brucella melitensis biotype 1 (strain 16M / ATCC 23456 / NCTC 10094)	-1.26093	-0.274835	0.270768	-1.80653	0.545603	1.5317	-0.649	-0.398	-0.009	Zero	0.6117	0.0349	Non-virulent
710	Q8YFP2	Malonyl CoA-acyl carrier protein transacylase (EC 2.3.1.39)	Brucella melitensis biotype 1 (strain 16M / ATCC 23456 / NCTC 10094)	2.71896	1.0392	2.44848	1.30967	1.40928	-0.270472	-0.449	-0.674	-1149	e-110	0.6117	0.8570	Non-virulent
711	Q8YFP3	Short-chain dehydrogenase (Short-chain dehydrogenase/reductase SDR)	Brucella melitensis biotype 1 (strain 16M / ATCC 23456 / NCTC 10094)	-0.0677611	0.346678	0.23537	0.0435473	-0.111308	0.303131	-1449	-0.656	-0.574	e-101	0.6117	0.5317	Non-virulent
712	Q8YFP7	3-oxoacyl-[acyl-carrier-protein] synthase 2 (EC 2.3.1.179)	Brucella melitensis biotype 1 (strain 16M / ATCC 23456 / NCTC 10094)	1.43542	-0.977608	-0.870183	1.328	0.107425	-2.3056	-1385	-0.790	-1156	e-166	0.6117	-0.498	Non-virulent
713	Q8YFP9	4-amino-4-deoxychorismate lyase (EC 4.-.-.-) (Aminodeoxychorismate lyase)	Brucella melitensis biotype 1 (strain 16M / ATCC 23456 / NCTC 10094)	-0.255939	-0.0589593	-2.01546	1.70056	-1.9565	-1.75952	-0.175	-1529	0.4306	Zero	0.6117	-0.056	Non-virulent
714	Q8YFQ2	Microcin-processing peptidase 2 (Tldd protein)	Brucella melitensis biotype 1 (strain 16M / ATCC 23456 / NCTC 10094)	4.81455	4.90761	4.36865	5.35351	-0.538955	-0.445905	-0.885	-0.797	-0.512	Zero	0.6117	-0.253	Non-virulent
715	Q8YFX4	Oxidoreductase (EC 1.1.1.-)	Brucella melitensis biotype 1 (strain 16M / ATCC 23456 / NCTC 10094)	3.74824	2.10633	2.10633	3.74824	0	-1.64191	-1717	-0.916	-1219	5e-43	0.6117	0.2796	Non-virulent
717	Q8YG42	Electron transfer flavoprotein (Electron transfer flavoprotein-ubiquinone oxidoreductase) (EC 1.5.5.1)	Brucella melitensis biotype 1 (strain 16M / ATCC 23456 / NCTC 10094)	1.72564	4.18392	4.27158	1.63798	0.0876621	2.54594	-1300	-1167	-1067	Zero	0.6117	-0.418	Non-virulent
718	Q8YG63	Hypothetical cytosolic protein	Brucella melitensis biotype 1 (strain 16M / ATCC 23456 / NCTC 10094)	0.220556	-0.313142	0.258603	-0.351188	0.571745	0.0380468	-0.114	0.3727	-0.106	Zero	0.6117	0.5839	Non-virulent
719	Q8YGA7	Molybdopterin synthase sulfur carrier subunit	Brucella melitensis biotype 1 (strain 16M / ATCC 23456 / NCTC 10094)	1.19091	0.402879	1.67627	-0.0824811	1.27339	0.48536	-0.882	-0.448	-0.337	Zero	0.6117	-0.196	Non-virulent
721	Q8YGE8	Cationic amino acid ABC transporter (General l-amino acid-binding periplasmic protein aapj)	Brucella melitensis biotype 1 (strain 16M / ATCC 23456 / NCTC 10094)	14.6603	0.146303	13.4539	1.35265	13.3076	-1.20635	-0.571	0.5313	0.0441	e-155	0.6117	-0.403	Non-virulent
722	Q8YGF6	Ribonuclease D (RNase D) (EC 3.1.13.5)	Brucella melitensis biotype 1 (strain 16M / ATCC 23456 / NCTC 10094)	2.58349	1.56198	-0.455696	4.60116	-2.01768	-3.03918	-1272	-0.659	-1741	Zero	0.6117	-0.448	Non-virulent
723	Q8YGG2	Delta-aminolevulinic acid dehydratase (EC 4.2.1.24)	Brucella melitensis biotype 1 (strain 16M / ATCC 23456 / NCTC 10094)	-1.02125	-0.57682	0.289303	-1.88737	0.866123	1.31055	-1957	-1443	-1351	Zero	0.6117	-0.419	Non-virulent
725	Q8YGK4	NADH dehydrogenase (NADH-quinone oxidoreductase chain e) (EC 1.6.5.3)	Brucella melitensis biotype 1 (strain 16M / ATCC 23456 / NCTC 10094)	0.673122	-2.38679	-0.57082	-1.14285	1.81597	-1.24394	-1656	-1021	-0.608	Zero	0.6117	-0.399	Non-virulent
727	Q8YGM3	Hypothetical exported protein	Brucella melitensis biotype 1 (strain 16M / ATCC 23456 / NCTC 10094)	-1.94872	-0.944304	-0.0774136	-2.81561	0.86689	1.87131	0.1585	-0.049	-0.510	Zero	0.6117	0.2722	Non-virulent
728	Q8YGN0	BolA family protein (Bola protein family)	Brucella melitensis biotype 1 (strain 16M / ATCC 23456 / NCTC 10094)	0.691085	0.560805	0.534225	0.717666	-0.0265802	-0.156861	-1471	0.1738	0.2260	Zero	0.6117	-0.038	Non-virulent
729	Q8YGN5	Phosphoribosylformylglycinamidine synthase subunit PurS (FGAM synthase) (EC 6.3.5.3) (Formylglycinamide ribonucleotide amidotransferase subunit III) (Phosphoribosylformylglycinamidine synthase subunit III)	Brucella melitensis biotype 1 (strain 16M / ATCC 23456 / NCTC 10094)	0.251059	-0.0233911	-2.00197	2.22964	-1.97858	-2.25303	-1347	0.1279	0.6128	Zero	0.6117	0.1486	Non-virulent
730	Q8YGN7	Hypothetical cytosolic protein	Brucella melitensis biotype 1 (strain 16M / ATCC 23456 / NCTC 10094)	0.30589	-0.19658	0.412693	-0.303384	0.609273	0.106804	0.3495	0.0990	-0.092	Zero	0.6117	0.8783	Non-virulent
731	Q8YGP1	Adenylosuccinate lyase (ASL) (EC 4.3.2.2) (Adenylosuccinase)	Brucella melitensis biotype 1 (strain 16M / ATCC 23456 / NCTC 10094)	1.40334	2.29907	1.79081	1.91159	-0.508255	0.387476	-1461	-1309	-1436	e-167	0.6117	-0.380	Non-virulent
732	Q8YGP5	Beta-ketoacyl synthase (Tetracenomycin c polyketide putative beta-ketoacyl synthase) (EC 2.3.1.-)	Brucella melitensis biotype 1 (strain 16M / ATCC 23456 / NCTC 10094)	1.34651	4.45827	1.93132	3.87346	-2.52695	0.584804	0.2325	0.2238	-0.269	e-163	0.6117	-0.697	Non-virulent
733	Q8YGP6	3-oxoacyl-(Acyl-carrier-protein) synthase ii (EC 2.3.1.41) (Beta-ketoacyl synthase)	Brucella melitensis biotype 1 (strain 16M / ATCC 23456 / NCTC 10094)	4.15988	2.31785	4.57465	1.90308	2.25679	0.414767	-0.262	0.2741	-0.789	e-121	0.6117	-0.517	Non-virulent
734	Q8YGP8	Secretion activator protein	Brucella melitensis biotype 1 (strain 16M / ATCC 23456 / NCTC 10094)	0	5.31928	5.31928	0	0	5.31928	-0.793	0.0755	-0.672	Zero	0.6117	-0.464	Non-virulent
735	Q8YGT5	Uncharacterized protein	Brucella melitensis biotype 1 (strain 16M / ATCC 23456 / NCTC 10094)	0	1.97858	4.00024	-2.02165	2.02165	4.00024	0.9322	0.5888	0.7287	Zero	0.6117	0.9977	Non-virulent
737	Q8YGU5	Acetyl-CoA carboxylase (Biotin carboxyl carrier protein of acetyl-CoA carboxylase)	Brucella melitensis biotype 1 (strain 16M / ATCC 23456 / NCTC 10094)	0.592304	0.962091	0.713952	0.840443	-0.248139	0.121648	-0.594	-0.052	-0.295	6e-27	0.6117	-0.772	Non-virulent
738	Q8YGX0	ATP-dependent RNA helicase (ATP-dependent RNA helicase dead)	Brucella melitensis biotype 1 (strain 16M / ATCC 23456 / NCTC 10094)	1.96867	0.651877	0.205531	2.41502	-0.446346	-1.76314	-1222	-0.862	-1084	e-162	0.6117	-0.523	Non-virulent
739	Q8YGX2	Uncharacterized protein	Brucella melitensis biotype 1 (strain 16M / ATCC 23456 / NCTC 10094)	7.00989	7.95368	7.95368	7.00989	0	0.94379	-0.328	0.2564	-0.172	Zero	0.6117	0.2577	Non-virulent
740	Q8YGX5	L-isoaspartate O-methyltransferase (Protein-l-isoaspartate o-methyltransferase) (EC 2.1.1.77)	Brucella melitensis biotype 1 (strain 16M / ATCC 23456 / NCTC 10094)	0.210757	-1.93243	-0.955472	-0.766197	0.976954	-1.16623	-0.735	0.2199	0.0881	Zero	0.6117	0.2037	Non-virulent
741	Q8YGY1	3-hydroxyisobutyrate dehydrogenase (EC 1.1.1.31) (6-phosphogluconate dehydrogenase NAD-binding protein)	Brucella melitensis biotype 1 (strain 16M / ATCC 23456 / NCTC 10094)	3.62773	1.21286	1.21286	3.62773	0	-2.41487	-1429	-0.352	-1159	Zero	0.6117	-0.486	Non-virulent
744	Q8YH25	Glutamine synthetase (EC 6.3.1.2)	Brucella melitensis biotype 1 (strain 16M / ATCC 23456 / NCTC 10094)	0.458954	0.293273	0.824515	-0.0722882	0.531242	0.365561	-0.152	-0.678	-0.305	0.0	0.6117	0.9461	Non-virulent
745	Q8YH26	Nitrogen regulatory protein P-II (Nitrogen regulatory protein p-ii)	Brucella melitensis biotype 1 (strain 16M / ATCC 23456 / NCTC 10094)	-0.0831992	0.193478	1.25443	-1.14416	1.06096	1.33763	-1010	-0.232	-0.539	Zero	0.6117	-0.331	Non-virulent
746	Q8YH33	Aminoacyl-tRNA synthetase (Phospho-2-dehydro-3-deoxyheptonate aldolase) (EC 2.5.1.54)	Brucella melitensis biotype 1 (strain 16M / ATCC 23456 / NCTC 10094)	4.18615	4.01855	4.01855	4.18615	0	-0.167598	-1661	-0.736	-1287	Zero	0.6117	-0.492	Non-virulent
747	Q8YH37	Nad-dependent malic enzyme (EC 1.1.1.39) (Phosphate acetyl/butaryl transferase)	Brucella melitensis biotype 1 (strain 16M / ATCC 23456 / NCTC 10094)	3.78033	4.23545	3.64473	4.37105	-0.59072	-0.135599	-1912	-1114	-1551	Zero	0.6117	-0.449	Non-virulent
748	Q8YH66	Universal stress protein (Universal stress protein uspa and related nucleotide-binding proteins)	Brucella melitensis biotype 1 (strain 16M / ATCC 23456 / NCTC 10094)	0.745455	1.39523	1.17658	0.964101	-0.218646	0.431124	-1015	-0.711	-1202	Zero	0.6117	-0.422	Non-virulent
749	Q8YH67	Molybdenum cofactor biosynthesis protein (Putative competence-damage protein)	Brucella melitensis biotype 1 (strain 16M / ATCC 23456 / NCTC 10094)	2.15084	4.41597	2.642	3.92481	-1.77397	0.491164	-1972	-0.488	-1027	Zero	0.6117	-0.461	Non-virulent
750	Q8YH76	Acetate CoA-transferase alpha subunit (EC 2.8.3.8) (Acetyl-CoA hydrolase/transferase)	Brucella melitensis biotype 1 (strain 16M / ATCC 23456 / NCTC 10094)	-1.01293	0.428153	-0.638211	0.0534388	-1.06636	0.374714	-0.918	-0.286	-0.887	Zero	0.6117	-0.434	Non-virulent
751	Q8YH79	Alcohol dehydrogenase (EC 1.1.1.1)	Brucella melitensis biotype 1 (strain 16M / ATCC 23456 / NCTC 10094)	3.66095	6.84715	6.84715	3.66095	0	3.1862	-0.743	-1061	-0.904	9e-74	0.6117	-0.529	Non-virulent
752	Q8YH85	Nitrilotriacetate monooxygenase component B (Nitrilotriacetate monooxygenase component b) (EC 1.14.13.-)	Brucella melitensis biotype 1 (strain 16M / ATCC 23456 / NCTC 10094)	-0.52601	0.0339209	2.465	-2.95709	2.43108	2.99101	-0.552	-1001	-0.770	Zero	0.6117	-0.212	Non-virulent
753	Q8YHA5	Glutaryl-CoA dehydrogenase (EC 1.3.8.6)	Brucella melitensis biotype 1 (strain 16M / ATCC 23456 / NCTC 10094)	-9.85828	-5.05114	-6.46836	-8.44107	-1.41722	3.38993	-1293	-1339	-0.489	Zero	0.6117	-0.297	Non-virulent
754	Q8YHD3	Nitrogen assimilation regulatory protein NTRX (Nitrogen assimilation regulatory protein ntrx)	Brucella melitensis biotype 1 (strain 16M / ATCC 23456 / NCTC 10094)	-1.47627	2.85226	1.9087	-0.532709	-0.943558	3.38497	-1400	-0.336	-1125	e-147	0.6117	0.5783	Non-virulent
755	Q8YHD9	CinA protein (Putative competence-damage protein)	Brucella melitensis biotype 1 (strain 16M / ATCC 23456 / NCTC 10094)	-3.98492	-2.51199	-2.13135	-4.36556	0.380637	1.85357	-0.972	-0.755	-0.558	Zero	0.6117	-0.285	Non-virulent
756	Q8YHE5	Acetyltransferase component of pyruvate dehydrogenase complex (EC 2.3.1.12)	Brucella melitensis biotype 1 (strain 16M / ATCC 23456 / NCTC 10094)	3.76972	4.00605	4.00605	3.76972	0	0.236328	-1270	-1212	-1826	e-161	0.6117	-0.312	Non-virulent
757	Q8YHE6	Dihydrolipoamide acetyltransferase (Pyruvate dehydrogenase e1 componentbeta subunit) (EC 1.2.4.1)	Brucella melitensis biotype 1 (strain 16M / ATCC 23456 / NCTC 10094)	2.90835	1.66939	4.00579	0.571952	2.3364	1.09743	-1858	-2699	-2503	e-107	0.6117	-0.125	Non-virulent
758	Q8YHH0	Outer membrane protein assembly factor BamA	Brucella melitensis biotype 1 (strain 16M / ATCC 23456 / NCTC 10094)	0.0784938	-0.592928	-0.212201	-0.302233	0.380727	-0.290695	0.0467	-0.036	0.2059	Zero	0.6117	0.8803	Non-virulent
759	Q8YHH9	Endoribonuclease L-PSP (Translation initiation inhibitor)	Brucella melitensis biotype 1 (strain 16M / ATCC 23456 / NCTC 10094)	0.111127	0.913149	1.73815	-0.713871	0.824997	1.62702	-0.800	-0.587	-0.260	Zero	0.6117	-0.156	Non-virulent
760	Q8YHI0	Glycerophosphoryl diester phosphodiesterase (EC 3.1.4.46)	Brucella melitensis biotype 1 (strain 16M / ATCC 23456 / NCTC 10094)	1.57338	2.38497	2.23627	1.72208	-0.148704	0.662884	-1120	-0.876	-1175	4e-72	0.6117	-0.485	Non-virulent
761	Q8YHJ3	Uncharacterized protein	Brucella melitensis biotype 1 (strain 16M / ATCC 23456 / NCTC 10094)	3.444	-0.00917212	3.44352	-0.00869242	3.45269	-0.000479698	-0.380	-0.233	0.4678	Zero	0.6117	0.5286	Non-virulent
762	Q8YHK6	Isocitrate dehydrogenase [NADP] (EC 1.1.1.42)	Brucella melitensis biotype 1 (strain 16M / ATCC 23456 / NCTC 10094)	3.63467	3.09641	2.75795	3.97313	-0.338461	-0.87672	-1725	-1243	-1526	Zero	0.6117	-0.440	Non-virulent
763	Q8YHQ2	Transcription termination/antitermination protein NusG	Brucella melitensis biotype 1 (strain 16M / ATCC 23456 / NCTC 10094)	3.38538	1.15629	2.85756	1.6841	1.70127	-0.527812	-0.904	-0.236	-0.756	1e-90	0.6117	-0.630	Non-virulent
764	Q8YHR0	Bacterial transferase hexapeptide repeat (Ferripyochelin binding protein)	Brucella melitensis biotype 1 (strain 16M / ATCC 23456 / NCTC 10094)	-0.375723	-4.72834	-5.61319	0.509132	-0.884855	-5.23747	-1410	-0.097	-0.190	8e-44	0.6117	0.7434	Non-virulent
765	Q8YHS0	Fructose-1,6-bisphosphatase	Brucella melitensis biotype 1 (strain 16M / ATCC 23456 / NCTC 10094)	-0.748271	3.8551	3.10683	0	-0.748271	3.8551	-1651	-1789	-1478	Zero	0.6117	-0.356	Non-virulent
766	Q8YHS5	Hypothetical cytosolic protein	Brucella melitensis biotype 1 (strain 16M / ATCC 23456 / NCTC 10094)	-1.2382	-0.851621	-1.91522	-0.174604	-1.06359	-0.677018	-1035	-0.352	-0.027	Zero	0.6117	-0.082	Non-virulent
767	Q8YHU0	Aminotransferase (Cobc protein)	Brucella melitensis biotype 1 (strain 16M / ATCC 23456 / NCTC 10094)	-0.0869319	0.767208	2.09281	-1.41254	1.32561	2.17975	-0.913	-0.760	-1161	Zero	0.6117	-0.389	Non-virulent
768	Q8YHV2	Cobw protein (Dynamin)	Brucella melitensis biotype 1 (strain 16M / ATCC 23456 / NCTC 10094)	-0.718888	3.49822	3.38187	-0.602534	-0.116353	4.10076	-1391	-2011	-2444	Zero	0.6117	-0.247	Non-virulent
769	Q8YHV3	ATP/GTP-binding site-containing protein A (Cobinamide kinase / cobinamide phosphate guanylyltransferase) (EC 2.7.1.-) (EC 2.7.7.-)	Brucella melitensis biotype 1 (strain 16M / ATCC 23456 / NCTC 10094)	0	2.32608	2.32608	0	0	2.32608	-1079	-0.431	-1010	3e-87	0.6117	-0.537	Non-virulent
771	Q8YHW6	Protein translocase subunit secd / protein translocase subunit secf	Brucella melitensis biotype 1 (strain 16M / ATCC 23456 / NCTC 10094)	5.65498	4.11799	4.11799	5.65498	0	-1.537	-1631	-0.533	-1606	0.0	0.6117	-0.361	Non-virulent
772	Q8YHX8	Fucose operon fucu protein (RbsD or FucU transporter)	Brucella melitensis biotype 1 (strain 16M / ATCC 23456 / NCTC 10094)	-1.07895	-0.234154	0.176115	-1.48922	0.410269	1.25507	-1251	-0.349	-0.993	Zero	0.6117	-0.466	Non-virulent
773	Q8YI04	ATP-dependent DNA ligase (Uncharacterized protein)	Brucella melitensis biotype 1 (strain 16M / ATCC 23456 / NCTC 10094)	0.962376	-1.45066	2.08444	-2.57273	3.53511	1.12207	-1032	-0.477	-0.699	Zero	0.6117	-0.356	Non-virulent
774	Q8YI14	Uncharacterized protein	Brucella melitensis biotype 1 (strain 16M / ATCC 23456 / NCTC 10094)	-0.350744	-0.118698	-0.0545025	-0.41494	0.0641956	0.296241	-0.544	0.5622	-0.237	Zero	0.6117	0.0109	Non-virulent
775	Q8YI28	Acetolactate synthase (EC 2.2.1.6)	Brucella melitensis biotype 1 (strain 16M / ATCC 23456 / NCTC 10094)	6.6107	0	0	6.6107	0	-6.6107	-1660	-1335	-0.762	Zero	0.6117	-0.398	Non-virulent
776	Q8YI35	HflK protein (Hflk protein)	Brucella melitensis biotype 1 (strain 16M / ATCC 23456 / NCTC 10094)	2.63981	1.91476	3.57939	0.975183	1.66463	0.939579	-0.473	-0.575	-0.484	Zero	0.6117	-0.149	Non-virulent
777	Q8YI46	(S)-2-hydroxy-acid oxidase chain d (EC 1.1.3.15) (FAD linked oxidase)	Brucella melitensis biotype 1 (strain 16M / ATCC 23456 / NCTC 10094)	-0.451684	1.86248	2.63703	-1.22624	0.774552	3.08872	-2100	-1951	-1951	Zero	0.6117	-0.287	Non-virulent
778	Q8YI54	Metallopeptidase family M24 (Xaa-pro aminopeptidase) (EC 3.4.11.9)	Brucella melitensis biotype 1 (strain 16M / ATCC 23456 / NCTC 10094)	1.22185	3.92881	3.19509	1.95556	-0.733716	1.97325	-1759	-1521	-1279	Zero	0.6117	-0.411	Non-virulent
779	Q8YI70	UDP-N-acetylmuramoyl-tripeptide--D-alanyl-D-alanine ligase (EC 6.3.2.10)	Brucella melitensis biotype 1 (strain 16M / ATCC 23456 / NCTC 10094)	0.831327	3.52348	2.97421	1.3806	-0.549272	2.14288	-2058	-1746	-1907	Zero	0.6117	-0.320	Non-virulent
780	Q8YI80	Anhydro-n-acetylmuramyl-tripeptide amidase (N-acetylmuramoyl-L-alanine amidase family 2)	Brucella melitensis biotype 1 (strain 16M / ATCC 23456 / NCTC 10094)	-2.82844	2.67956	-0.771908	0.623031	-3.45147	2.05653	-2189	-1735	-1153	Zero	0.6117	-0.366	Non-virulent
782	Q8YIB1	Hypothetical cytosolic protein	Brucella melitensis biotype 1 (strain 16M / ATCC 23456 / NCTC 10094)	0.620583	0.611215	0.466369	0.765428	-0.144846	-0.154214	-0.967	-0.480	0.0228	Zero	0.6117	-0.072	Non-virulent
783	Q8YIB2	RNA polymerase sigma factor RpoD (Sigma-70)	Brucella melitensis biotype 1 (strain 16M / ATCC 23456 / NCTC 10094)	1.96725	1.79944	1.60785	2.15884	-0.191591	-0.359395	-1303	-0.899	-1605	e-107	0.6117	-0.375	Non-virulent
785	Q8YID1	Bacterial regulatory protein LysR (Transcriptional regulatory proteinlysr family)	Brucella melitensis biotype 1 (strain 16M / ATCC 23456 / NCTC 10094)	-0.00524584	3.22308	2.515	0.70283	-0.708076	2.52025	-0.424	-0.041	-0.312	e-102	0.6117	-0.786	Non-virulent
786	Q8YID4	Bacterial regulatory protein (Leucine-responsive regulatory protein)	Brucella melitensis biotype 1 (strain 16M / ATCC 23456 / NCTC 10094)	0.978628	1.53886	1.12037	1.39712	-0.418488	0.141744	-0.386	-0.159	0.2090	Zero	0.6117	0.4514	Non-virulent
787	Q8YIE8	Beta-lactamase domain-containing protein (Hydroxyacylglutathione hydrolase) (EC 3.1.2.6)	Brucella melitensis biotype 1 (strain 16M / ATCC 23456 / NCTC 10094)	7.72729	0.88457	8.9041	-0.292238	8.01953	1.17681	-0.786	-1545	-0.861	1e-68	0.6117	-0.464	Non-virulent
788	Q8YIF1	Transcriptional regulatory protein (Transcriptional regulatory protein ompr)	Brucella melitensis biotype 1 (strain 16M / ATCC 23456 / NCTC 10094)	1.4689	3.14798	4.19614	0.420738	1.04816	2.72724	-0.728	-0.062	-0.677	7e-70	0.6117	0.9635	Non-virulent
789	Q8YIF8	Laccase domain protein	Brucella melitensis biotype 1 (strain 16M / ATCC 23456 / NCTC 10094)	4.08345	5.16997	5.16997	4.08345	0	1.08653	-1707	-0.093	-0.858	Zero	0.6117	-0.432	Non-virulent
790	Q8YIF9	Metallopeptidase family M24 (Xaa-pro dipeptidase) (EC 3.4.13.9)	Brucella melitensis biotype 1 (strain 16M / ATCC 23456 / NCTC 10094)	0.549719	3.07929	2.65395	0.975057	-0.425338	2.10423	-0.971	-0.578	-0.339	Zero	0.6117	-0.217	Non-virulent
791	Q8YIH5	Purine nucleoside permease	Brucella melitensis biotype 1 (strain 16M / ATCC 23456 / NCTC 10094)	0	5.48781	5.48781	0	0	5.48781	-1066	-0.676	-0.760	Zero	0.6117	-0.362	Non-virulent
793	Q8YIP6	Dihydroxyacetone kinase (EC 2.7.1.29)	Brucella melitensis biotype 1 (strain 16M / ATCC 23456 / NCTC 10094)	-7.24907	-7.20136	-7.24907	-7.20136	-0.0477161	0	-1564	-0.981	-0.921	1e-86	0.6117	-0.545	Non-virulent
794	Q8YIR5	RNA polymerase sigma factor RpoH (RNA polymerase sigma-32 factor)	Brucella melitensis biotype 1 (strain 16M / ATCC 23456 / NCTC 10094)	2.41125	2.35396	2.09729	2.66792	-0.256672	-0.313965	-0.366	-0.189	-0.462	5e-89	0.6117	-0.792	Non-virulent
795	Q8YIS1	Response regulator receiver (Sensory transduction regulatory protein)	Brucella melitensis biotype 1 (strain 16M / ATCC 23456 / NCTC 10094)	4.64109	4.19876	5.30903	3.53082	1.11027	0.667945	-1121	-0.518	-0.250	4e-58	0.6117	0.7522	Non-virulent
796	Q8YIS2	RNA polymerase sigma factor	Brucella melitensis biotype 1 (strain 16M / ATCC 23456 / NCTC 10094)	2.3139	3.58072	3.58072	2.3139	0	1.26682	-0.700	-0.650	0.0213	9e-65	0.6117	0.8930	Non-virulent
798	Q8YIU5	Phosphoserine transaminase (EC 2.6.1.52)	Brucella melitensis biotype 1 (strain 16M / ATCC 23456 / NCTC 10094)	-1.34298	-2.38804	-0.916824	-2.8142	1.47121	0.426158	-1668	-0.885	-1826	Zero	0.6117	-0.438	Non-virulent
799	Q8YIW0	Thiamin-phosphate pyrophosphorylase (EC 2.5.1.3) (Thiamine-phosphate pyrophosphorylase)	Brucella melitensis biotype 1 (strain 16M / ATCC 23456 / NCTC 10094)	-3.06896	-0.160058	-1.43326	-1.79575	-1.27321	1.63569	-1314	-0.805	-1282	Zero	0.6117	-0.469	Non-virulent
800	Q8YIX3	Metallo-phosphoesterase (Uncharacterized protein)	Brucella melitensis biotype 1 (strain 16M / ATCC 23456 / NCTC 10094)	-0.447533	-0.24365	-0.298984	-0.392199	-0.0553341	0.148548	-0.766	-0.523	-0.862	Zero	0.6117	-0.348	Non-virulent
801	Q8YIX9	Glyceraldehyde-3-phosphate dehydrogenase (EC 1.2.1.-)	Brucella melitensis biotype 1 (strain 16M / ATCC 23456 / NCTC 10094)	0.573414	-2.30885	-3.06156	1.32612	-0.752707	-3.63497	-0.755	-0.493	-0.672	e-169	0.6117	-0.713	Non-virulent
802	Q8YIY6	Hypothetical cytosolic protein	Brucella melitensis biotype 1 (strain 16M / ATCC 23456 / NCTC 10094)	0.244034	0.388722	-0.847751	1.48051	-1.23647	-1.09179	-0.647	-1009	-0.840	Zero	0.6117	-0.244	Non-virulent
804	Q8YIZ5	Pyruvate kinase (EC 2.7.1.40)	Brucella melitensis biotype 1 (strain 16M / ATCC 23456 / NCTC 10094)	1.57513	2.72639	2.59571	1.70581	-0.130682	1.02058	-1669	-1440	-1091	0.0	0.6117	0.2214	Non-virulent
805	Q8YIZ7	Hypothetical cytosolic protein (N-formylglutamate amidohydrolase)	Brucella melitensis biotype 1 (strain 16M / ATCC 23456 / NCTC 10094)	-1.72004	-1.65057	-0.517932	-2.85268	1.13264	1.20211	0.1878	-0.455	-0.434	Zero	0.6117	0.2581	Non-virulent
807	Q8YJ13	Glcg protein	Brucella melitensis biotype 1 (strain 16M / ATCC 23456 / NCTC 10094)	-0.318225	0.686905	1.28494	-0.916256	0.598031	1.60316	-0.533	-0.265	-0.246	Zero	0.6117	-0.032	Non-virulent
808	Q8YJ20	Pyruvate carboxylase (EC 6.4.1.1)	Brucella melitensis biotype 1 (strain 16M / ATCC 23456 / NCTC 10094)	4.04658	3.19929	2.44506	4.80082	-0.754233	-1.60153	-2328	-1768	-1972	0.0	0.6117	-0.200	Non-virulent
809	Q8YJ21	Extracellular ligand-binding receptor (Leucine-isoleucine-valine-threonine-and alanine-binding protein)	Brucella melitensis biotype 1 (strain 16M / ATCC 23456 / NCTC 10094)	0	-5.32975	1.59775	-6.9275	6.9275	1.59775	-0.950	-0.064	-1119	6e-97	0.6117	-0.426	Non-virulent
810	Q8YJ26	Branched-chain amino acid ABC transporter (High-affinity branched-chain amino acid transport ATP-binding protein braf)	Brucella melitensis biotype 1 (strain 16M / ATCC 23456 / NCTC 10094)	3.13792	3.73043	3.73043	3.13792	0	0.592508	-1707	-1234	-1367	3e-75	0.6117	0.2145	Non-virulent
812	Q8YJ55	ATP/GTP-binding site-containing protein A (Nad-specific glutamate dehydrogenase) (EC 1.4.1.2)	Brucella melitensis biotype 1 (strain 16M / ATCC 23456 / NCTC 10094)	5.43291	2.85397	4.45589	3.83099	1.60192	-0.977021	-1244	-1193	-1210	Zero	0.6117	-0.414	Non-virulent
813	Q8YJ58	LemA family protein (Lema protein)	Brucella melitensis biotype 1 (strain 16M / ATCC 23456 / NCTC 10094)	1.15118	0.774386	2.77344	-0.847876	1.99906	1.62226	0.2303	-0.083	0.2813	Zero	0.6117	0.9920	Non-virulent
814	Q8YJ64	Carbonic anhydrase (EC 4.2.1.1)	Brucella melitensis biotype 1 (strain 16M / ATCC 23456 / NCTC 10094)	6.40586	7.03606	7.03606	6.40586	0	0.630196	-1191	0.4302	-0.446	Zero	0.6117	-0.417	Non-virulent
815	Q8YJ67	ATP/GTP-binding site-containing protein A (Malonate-semialdehyde dehydrogenase (Acylating) / methylmalonate-semialdehyde dehydrogenase (Acylating)) (EC 1.2.1.18) (EC 1.2.1.27)	Brucella melitensis biotype 1 (strain 16M / ATCC 23456 / NCTC 10094)	0.176845	0.735484	-0.198331	1.11066	-0.933815	-0.375176	-1977	-1436	-2212	0.0	0.6117	0.1072	Non-virulent
816	Q8YJB3	Hypothetical cytosolic protein	Brucella melitensis biotype 1 (strain 16M / ATCC 23456 / NCTC 10094)	-0.602953	0.00582695	-0.0135365	-0.58359	-0.0193634	0.589417	-0.283	-0.210	-0.140	Zero	0.6117	0.2277	Non-virulent
817	Q8YJC0	Acyl-CoA thioesterase (Acyl-CoA thioesterase ii) (EC 3.1.2.-)	Brucella melitensis biotype 1 (strain 16M / ATCC 23456 / NCTC 10094)	-0.454895	-0.987976	-2.21856	0.775687	-1.23058	-1.76366	-0.768	-1154	-0.014	Zero	0.6117	-0.162	Non-virulent
819	Q8YJC8	Acetyltransferase (EC 2.3.1.-)	Brucella melitensis biotype 1 (strain 16M / ATCC 23456 / NCTC 10094)	-3.15526	-2.22265	-1.94178	-3.43613	0.280867	1.21348	-0.370	-0.697	-0.614	Zero	0.6117	-0.159	Non-virulent
820	Q8YJE1	Dihydrolipoyl dehydrogenase (EC 1.8.1.4)	Brucella melitensis biotype 1 (strain 16M / ATCC 23456 / NCTC 10094)	4.6842	2.8868	2.8868	4.6842	0	-1.7974	-1846	-2223	-2281	0.0	0.6117	-0.164	Non-virulent
821	Q8YJE5	Succinyl-CoA ligase [ADP-forming] subunit alpha (EC 6.2.1.5)	Brucella melitensis biotype 1 (strain 16M / ATCC 23456 / NCTC 10094)	-3.02319	-2.00388	-1.85598	-3.1711	0.147909	1.16721	-1083	-1461	-1816	Zero	0.6117	-0.331	Non-virulent
822	Q8YJI1	Universal stress protein	Brucella melitensis biotype 1 (strain 16M / ATCC 23456 / NCTC 10094)	1.23835	-2.00393	1.87125	-2.63683	3.87517	0.632898	-0.522	-0.325	-0.592	Zero	0.6117	-0.240	Non-virulent
823	Q8YJI4	3-hydroxybutyryl-CoA dehydrogenase (EC 1.1.1.157)	Brucella melitensis biotype 1 (strain 16M / ATCC 23456 / NCTC 10094)	-0.0581957	-3.17939	-1.6427	-1.59489	1.53669	-1.5845	-1913	-0.146	-1205	e-134	0.6117	-0.337	Non-virulent
824	Q8YJL6	Transcriptional regulatory protein (Two component response regulator)	Brucella melitensis biotype 1 (strain 16M / ATCC 23456 / NCTC 10094)	2.66628	0.908735	2.18072	1.39429	1.27199	-0.485556	-1651	0.0934	-1050	5e-71	0.6117	0.5492	Non-virulent
825	Q8YJS2	Chromosome partitioning protein parb (Chromosome segregation DNA-binding protein)	Brucella melitensis biotype 1 (strain 16M / ATCC 23456 / NCTC 10094)	4.87975	2.85386	4.02712	3.70649	1.17326	-0.852629	-1354	-0.721	-0.770	Zero	0.6117	-0.413	Non-virulent
826	Q8YJS9	Transcription termination factor Rho (EC 3.6.4.-) (ATP-dependent helicase Rho)	Brucella melitensis biotype 1 (strain 16M / ATCC 23456 / NCTC 10094)	5.42693	2.27123	3.64542	4.05274	1.37419	-1.78151	-1618	-1793	-1323	0.0	0.6117	-0.325	Non-virulent
